# Supplementary material for: Aberrant expression of collagen type X in solid tumor stroma is associated with EMT, immunosuppressive and pro-metastatic pathways, bone marrow stromal cell signatures, and poor survival prognosis
Source: BMC Cancer. 2025 Feb 12;25:247. doi: 10.1186/s12885-025-13641-y (PMC11823173; doi:10.1186/s12885-025-13641-y)
Supplement: Supplementary file 9 — Supplementary Material 9. Table S1: Overview of cancer datasets used in this study. (A) Breast and pancreatic cancer datasets used in this study. (B) Citations of breast cancer GEO accessions used in this study. Table S2: Gene modules characterized in this study. (A) WGCNA-generated COL10A1 (ColX) modules from TCGA breast and pancreatic cancer datasets, as well as gender-specific pancreatic cancer datasets. (B) WGCNA module assignments for all expressed genes in each dataset. Modules are numbered in descending order of size, beginning with module 1. “-” indicates genes which were filtered out based on low expression; genes labeled with a 0 were not assigned to any module by WGCNA. Table S3: Gene ontology and Reactome pathway enrichment analysis of ColX modules. (A–E) Gene ontology pathway enrichment for (A) breast cancer, (B) pancreatic cancer, (C) overlap between breast and pancreatic cancer, (D) male pancreatic cancer, and (E) female pancreatic cancer ColX modules. (F–J) Reactome pathway enrichment for (F) breast cancer, (G) pancreatic cancer, (H) overlap between breast and pancreatic cancer, (I) male pancreatic cancer, and (J) female pancreatic cancer ColX modules. All significantly enriched Reactome pathways/GO terms (q < 0.05) are shown. Table S4: Hallmark pathway enrichment analysis of WGCNA modules. (A–D) Hallmark pathway enrichment for (A) breast cancer, (B) pancreatic cancer, (C) male pancreatic cancer, and (D) female pancreatic cancer ColX modules. All p-values shown were BH-corrected across all 50 hallmark pathways for each module. ColX modules for each dataset (#8, #13, #7, and #23, respectively) are shown in the first column for clarity. Related to Figure S2A–D. Table S5: TFs implicated in ColX modules. (A) GTRD TFTs enriched in BRCA and PAAD ColX modules. Cancer-relevant TF functions and overlapping targets are shown where applicable. (Related to Figure 2E) (B) Selected QuSAGE-significant transcription factors whose targets are differentially activated [file 12885_2025_13641_MOESM9_ESM.xlsx]

## Sheet: Table S1A
Table S1A: Datasets analyzed in this study
Name	TCGA-BRCA	GEO-BRCA	TCGA-PAAD	ICGC-PACA
Source	TCGA	GEO (see Table S1B)	TCGA	ICGC
Cancer	breast cancer		pancreatic cancer
# Samples	n = 1,085	n = 1,763	n = 178	n = 269
Datatype	RNA-Seq	Microarray	RNA-Seq	Microarray

## Sheet: Table S1B
Table S1B: Breast cancer microarray GEO datasets
GEO Accession	Author (Year)	# Samples
GSE6532	Loi et al. (2007)	87
GSE9195	Loi et al. (2008)	77
GSE16446	Desmedt et al. (2011)	120
GSE17907	Sircoulomb et al. (2010)	51
GSE19615	Li et al. (2010)	115
GSE20685	Kao et al. (2011)	327
GSE20713	Dedeurwaerder et al. (2011)	88
GSE21653	Sabatier et al. (2011)	266
GSE31448	Sabatier et al. (2011)	353
GSE42568	Clarke et al. (2013)	104
GSE48390	Huang et al. (2013)	81
GSE58984	Sonnenblick et al. (2015)	94

## Sheet: Table S2A
Table S2A: ColX modules characterized in this study
TCGA-BRCA	TCGA-PAAD	PAAD (M)	PAAD (F)
n = 423 genes	n = 404 genes	n = 572 genes	n = 219 genes
ABL1	ACAN	ABCA12	ACTA2
ACTA2	ACTA2	ABCG4	ADAM22
ACVR1	ADAM12	ACAN	ADAMTS12
ACVR2A	ADAM19	ACTA2	ADAMTS2
ADAM12	ADAMTS16	ACTB	ADAMTS5
ADAM23	ADAMTS2	ACTBL2	AFAP1L1
ADAMTS12	ADAMTS6	ADAM12	AMOTL1
ADAMTS16	ADH5	ADAM19	AMOTL2
ADAMTS2	AFAP1	ADAMTS12	ANO4
ADAMTS5	ALOX15B	ADAMTS2	ANTXR1
ADAMTS6	ALPK2	ADAMTS5	APBB2
ADAMTSL1	AMOTL2	ADAMTS6	ARHGEF17
ADAMTSL2	AMZ1	ADAMTS7	ASAM
AEBP1	ANGPTL2	ADH5	ATXN1
AFAP1	ANO4	AEBP1	AXL
AKAP12	ANTXR1	ALPK2	B3GALTL
AKAP13	ANXA5	ALS2CR4	BCAT1
ALDH1L2	APBB2	AMZ1	BICD2
ALPK2	ARHGAP28	ANGPTL2	BMP8A
ANGPT2	ARHGEF10	ANO4	BMP8B
ANGPTL2	ARHGEF17	ANTXR1	BNC2
ANKRD6	ARL2BP	ANXA5	C10orf72
ANTXR1	ARL4C	AP3S1	C14orf37
ANTXR2	ARMC9	APBA2	C1orf187
ARHGAP1	ASAM	APBB2	C20orf103
ARHGAP20	ASAP3	AQP9	C5orf13
ARHGAP24	ASPN	ARF4	C6orf59
ARHGAP28	ATP10A	ARHGAP1	CALU
ARID5B	B3GALNT1	ARHGAP28	CCDC36
ARSB	B3GALTL	ARHGEF10	CCL13
ASAM	BEND6	ARHGEF17	CDH11
ASPN	BMP8A	ARL2BP	CDK15
ATP10A	BMP8B	ARL4C	CDR2
ATP10D	BNC2	ARL8B	CGREF1
ATXN1	BNIP3L	ARMC9	CHSY3
AXL	BST1	ARPC2	CILP2
BACE1	C10orf72	ARSI	CLIC4
BEAN	C14orf37	ASAM	COL10A1
BEND6	C1orf187	ASPN	COL4A1
BICC1	C1orf190	ATP10A	COL4A2
BMP8A	C1orf198	ATP6V0D2	COL8A1
BNC2	C1QTNF3	ATXN1	COMP
BTBD19	C20orf103	B3GALNT1	COPS8
C10orf72	C4orf3	B3GALTL	CORIN
C14orf37	C5orf13	B3GNT9	CPPED1
C1QTNF3	C5orf23	B4GALNT1	CSGALNACT2
C1QTNF7	C5orf62	BASP1	CST2
C20orf103	C6orf114	BEND6	CXCL14
C21orf82	C7orf10	BGN	CYTH3
C5orf13	C7orf70	BMP1	DACT1
C5orf62	C9orf110	BMP8A	DEGS1
C6orf186	C9orf30	BMP8B	DKK3
C7orf10	CALHM2	BNC2	DPYSL3
C9orf110	CALU	BNIP3L	DSE
CALD1	CCIN	BPGM	EDIL3
CAP1	CCL11	C11orf87	EDNRA
CCDC36	CCL13	C14orf37	EHD3
CCDC80	CDH11	C1orf198	EVC
CCIN	CDH13	C1QTNF3	EXT2
CCRL1	CDK14	C1QTNF6	FAM26E
CD55	CHRNA1	C3orf21	FAM38B
CDH11	CHST11	C5orf13	FAM69C
CDH13	CHST3	C5orf23	FAM7A2
CDK15	CHSY3	C5orf46	FAM7A3
CFH	CILP2	C5orf62	FBN1
CHSY3	CLDND1	C6orf114	FKBP7
CILP	CLEC5A	C6orf186	FLJ36031
CILP2	CLTCL1	C7orf10	FN1
CLIP3	COL10A1	C7orf70	FNDC1
CMTM3	COL11A1	C9orf109	FOSL2
CNIH3	COL12A1	C9orf110	FOXP1
CNTN1	COL13A1	C9orf30	FRMD6
CNTNAP1	COL1A2	CALB2	FSTL1
COL10A1	COL24A1	CALD1	GLI2
COL11A1	COL3A1	CALU	GNS
COL12A1	COL4A2	CAPZA1	GPR161
COL1A1	COL5A1	CAPZB	GPR176
COL1A2	COL5A2	CASP14	GPX8
COL3A1	COL6A3	CCDC15	GTDC1
COL4A1	COL8A1	CCDC90B	GXYLT2
COL5A1	COL8A2	CCL13	H6PD
COL5A2	COLEC12	CD109	HECW1
COL6A3	COMP	CD248	HGSNAT
COL8A1	COPS8	CD276	HMCN1
COL8A2	CORIN	CD300E	HOPX
COMP	CPN2	CDC42	HSPG2
CORIN	CPPED1	CDH11	IGFBP3
CRISPLD2	CRTAP	CDH13	INHBA
CSDC2	CSMD2	CDK14	ISLR2
CTGF	CTHRC1	CDK15	ISM1
CTHRC1	CTSB	CDK6	ITGB1
CTSK	CTSK	CDKN2B	ITPRIPL2
CTSO	CXCR7	CDYL	KCNS3
CXCL12	CYP26A1	CEP170	KIAA1217
CYP2U1	CYR61	CERCAM	KIF26B
CYS1	CYTH3	CHMP1B	KIRREL
CYTH3	CYTL1	CHST11	L1TD1
DAB2	CYTSB	CHST14	LAMB1
DACT1	DACT1	CHST15	LAMC1
DACT3	DCBLD1	CHSY1	LAPTM4A
DCHS1	DDX19A	CHSY3	LAYN
DCN	DEGS1	CLEC11A	LBH
DDR2	DFNA5	CLEC5A	LEF1
DIRC1	DGKI	CLIC4	LOC283867
DKK3	DIO2	CLTCL1	LOX
DNAJB5	DIRC1	CMTM3	LRP1
DNAJC18	DKK3	CNN2	LRRC32
DOCK4	DNAJB6	CNPY4	LTBP1
DPYSL3	DPYSL3	CNTLN	LUM
DSE	DRAM1	COL10A1	MAEL
ECM2	DSE	COL11A1	MAP1A
EDNRA	DVL3	COL12A1	MAP4
EIF5A2	EDNRA	COL1A1	MATN3
ELK3	EIF5A2	COL1A2	MC5R
EML1	ELK1	COL24A1	MEF2D
EMX2OS	EMX2OS	COL3A1	MFAP3L
ENTPD1	ENOX1	COL4A1	MFAP5
EPYC	EPDR1	COL4A2	MICAL2
ETV1	EPYC	COL4A5	MITF
EVC	ERMN	COL5A1	MLLT11
EVC2	EVC	COL5A2	MMD
F13A1	EXT2	COL5A3	MN1
F2R	EXTL2	COL6A1	MORF4L1
FAM101B	EYA4	COL6A2	MOSPD1
FAM189A1	FAM196B	COL6A3	MXRA5
FAM26E	FAM26E	COL8A1	MYADM
FAM7A3	FAM7A2	COL8A2	MYH9
FAP	FAM7A3	COLEC12	NEDD4
FAT4	FAM98A	COMMD2	NID1
FBLN1	FAP	COMP	NINJ2
FBLN2	FAT3	COPS8	NPR2
FBN1	FBLN2	CORIN	NRBF2
FERMT2	FBN1	CORO1C	NTM
FEZ1	FBN2	CPN2	NUAK1
FEZ2	FBXO32	CPOX	NUDT10
FGF1	FIBIN	CPPED1	PALLD
FGF18	FKBP7	CPZ	PARVA
FGF7	FLJ22536	CRYGN	PCDHB18
FIBIN	FLJ42709	CSGALNACT2	PCDHGA12
FILIP1L	FMO1	CTGF	PCSK5
FKBP14	FN1	CTHRC1	PDGFC
FKBP7	FNDC1	CTNNB1	PDGFRB
FKBP9	FOSL2	CTSB	PEA15
FLJ42709	FRMD6	CTSK	PELO
FLRT2	FSTL1	CWH43	PHLDB1
FN1	FZD1	CXCR7	PLS3
FNDC1	FZD7	CYP26A1	PLXDC2
FOSL2	GABRB2	CYR61	PPFIA2
FOXN3	GALNS	CYTH3	PPFIBP1
FRMD6	GALNT2	CYTSB	PRDM1
FSTL1	GALNTL2	DACT1	PRDM6
FZD1	GAS1	DARS	PRKD1
GABRB2	GJA1	DBN1	PRR16
GALNT1	GJB2	DCBLD1	PTGFRN
GALNT10	GLB1L	DCHS1	PURG
GALNTL2	GLI2	DDR2	RAB1A
GAS1	GLI3	DFFA	RAB31
GAS7	GLIS2	DFNA5	RAB5C
GFPT2	GLT8D2	DGKI	RASGRF2
GIT2	GNB1	DIO2	RBM9
GJA5	GPC6	DIRC1	RBMS2
GLI2	GPR1	DKK3	RHOA
GLIS2	GPR161	DPYSL3	RNF144A
GLIS3	GPR21	DRAM1	RSU1
GLT8D2	GPR77	DSE	RUNX1
GOLIM4	GPX7	DVL3	SAR1A
GPC6	GPX8	EDIL3	SCUBE2
GPR1	GREM1	EDNRA	SCUBE3
GPR21	GTDC1	EFEMP2	SEC23A
GPR68	GXYLT2	EFS	SEPT11
GPX8	H6PD	EGFL6	SEPT8
GREM1	HHIP	EHD2	SERPINE1
GRP	HOPX	EIF5A2	SH3PXD2A
GUCY1B3	HSD17B6	EMILIN1	SH3PXD2B
GXYLT2	HSF2BP	ENAH	SLC36A1
H6PD	HSPG2	ENDOD1	SLC6A1
HEG1	IGDCC4	ENOX1	SLC6A6
HEPH	IGFL3	ENTHD1	SLITRK3
HMCN1	IKBIP	ENTPD7	SLITRK4
HOXC8	IL8	EPDR1	SMAD2
HPGDS	INHBA	EPSTI1	SNX9
HRH1	IQCA1	EPYC	SPOCK1
HSD17B6	ISLR2	ERMN	SPSB1
HSPG2	ISM1	EVC	SRPX2
HTRA1	ITGA11	EXTL2	SSH1
HTRA3	ITGA5	FAM101B	ST6GAL2
IKBIP	ITGB5	FAM196B	STC1
INHBA	ITPRIP	FAM26E	STON1
ISM1	KANK4	FAM38B	SULF1
ITGA1	KCND2	FAP	SYTL4
ITGA11	KCNJ12	FAT3	TANC2
ITGA8	KCNS3	FBLN2	TCTN3
ITGAV	KCTD10	FBN1	THBS2
ITGB1	KDELC1	FBN2	TIMP2
ITGB5	KERA	FBXO32	TIMP3
ITGBL1	KIAA0427	FEZ2	TLN2
ITSN1	KIAA1217	FGF2	TMEM127
JAM3	KIF26B	FHL3	TMEM200A
JAZF1	KLF17	FIBIN	TNFSF4
KANK2	KLHL4	FKBP10	TRIO
KCTD10	LAMA4	FKBP14	TRPC3
KCTD16	LAMB2	FKBP7	TWSG1
KDELC1	LAPTM4A	FLJ22536	UACA
KDELC2	LAYN	FN1	UBE2Q2
KIAA0247	LBH	FNDC1	UBTD2
KIAA0355	LEF1	FOSL2	UNC5C
KIAA1199	LMCD1	FRMD6	VCAN
KIAA1217	LOC100134259	FSTL1	VCL
KIAA1462	LOC100192378	FXR1	VDR
KIF26B	LOC100302401	FZD1	WDR41
KIRREL	LOC283867	FZD7	WISP1
KLF12	LOC644538	GABRB2	WWC3
KLF7	LOH3CR2A	GALNS	ZBTB8A
KLHL4	LOX	GALNTL2	ZCCHC14
KLK4	LOXL2	GAS1	ZFHX4
KLKP1	LOXL3	GBE1	ZFP36L1
LAMA4	LRP1	GDNF	ZFPM2
LAMB1	LRRC15	GJA1	ZNF532
LAMC1	LRRC17	GJB2	ZNF697
LATS2	LUM	GLG1
LAYN	LUZP2	GLI2
LOC134466	MAF	GLI3
LOC283867	MANBA	GLIS1
LOC399959	MAP4	GLIS2
LOH3CR2A	MARCKS	GLT25D1
LOX	MARVELD1	GLT8D2
LOXL1	MATN3	GNAI3
LOXL2	MC2R	GNB1
LPAR1	METTL11B	GPC6
LPPR5	MEX3B	GPR1
LRCH1	MFAP3L	GPR161
LRCH2	MFAP5	GPR176
LRP1	MICAL2	GPR21
LRRC15	MKX	GPR68
LRRC17	MMD	GPX8
LRRC32	MMP2	GRAMD3
LTBP2	MN1	GREM1
LUM	MORF4L1	GTF2A1L
LZTS1	MPRIP	GUCA1A
MAGEL2	MSN	GXYLT2
MAP1A	MURC	HHIP
MAP1B	MXRA5	HHIPL1
MAP4	MYADM	HMCN1
MARVELD1	MYH9	HOPX
MATN3	MYL4	HSD17B6
MFAP5	NAGA	HSF2BP
MICAL2	NETO1	HTRA1
MITF	NID1	HTRA3
MMP11	NID2	IGFL2
MMP2	NINJ2	IGFL3
MN1	NOTCH3	IKBIP
MRVI1	NOX4	INHBA
MSRB3	NPR2	IRS1
MXRA5	NPR3	ISLR
MXRA7	NRBF2	ISM1
NAP1L3	NRIP3	ITGA11
NBLA00301	NRP2	ITGA5
NETO1	NTAN1	ITGB5
NEXN	NTM	ITGBL1
NID1	NUAK1	ITPRIP
NID2	NUDT10	ITPRIPL2
NINJ2	NUDT11	JOSD1
NKX3-2	ODZ4	KAL1
NOX4	OLFML2B	KANK4
NRP1	OR51E1	KCND2
NRP2	OSM	KCNS3
NT5E	P4HA3	KCTD10
NTM	PABPC4L	KCTD15
NTNG2	PALLD	KDELC1
NUAK1	PANX1	KDELC2
ODZ3	PARVA	KERA
ODZ4	PCDH12	KIAA0391
OLFML1	PCDHGA9	KIAA1217
OLFML2A	PDGFRB	KIF26B
OMD	PDGFRL	KIF7
P4HA3	PDPN	KIRREL
PALLD	PEA15	KLF17
PAPPA	PELO	KLF6
PARVA	PHF13	KLK4
PCDH17	PHTF2	LACTB
PCDH18	PI4K2A	LAMA4
PCDH7	PMP22	LAMB2
PCDHB12	POSTN	LAMC1
PCDHB19P	PPEF1	LAPTM4A
PCDHGA12	PPIC	LATS2
PCDHGA3	PRDM1	LAYN
PCDHGA6	PRDM6	LBH
PCDHGB7	PRND	LEF1
PCSK5	PRPH2	LGALS1
PDGFC	PRR16	LMCD1
PDGFRA	PRRX1	LOC100192378
PDGFRB	PRSS23	LOC100302401
PDGFRL	PTGFRN	LOC283867
PDPN	PTPDC1	LOC285548
PKD2	PTPRD	LOC729082
PLA2R1	PURG	LOX
PLAU	PXDN	LOXL1
PLBD2	PXDNL	LOXL2
PLN	RAB31	LOXL3
PLSCR4	RAB32	LPAR4
PLXDC2	RAB5C	LPCAT2
PLXNC1	RAI14	LRP1
PMEPA1	RANBP3L	LRRC15
PMP22	RASGRF2	LRRC17
PODN	RBMS2	LSM11
POSTN	RCN2	LTBP1
PPAPDC1A	RGS16	LUM
PPFIBP1	RHOBTB1	LUZP2
PRDM5	RNF144A	MAF
PRICKLE2	ROR2	MANBA
PRKD1	RPL23AP7	MAP1LC3B
PRKG1	RPL23AP82	MAP4
PRND	RPS6KA2	MARCKS
PRPH2	RSU1	MARVELD1
PRR5L	RTN4	MBNL2
PRRX1	RUNX1	MC2R
PTGFRN	RUNX2	MEGF6
PTPN21	SAR1A	METTL11B
PTPRD	SCUBE2	MEX3B
PTPRG	SCUBE3	MFAP2
PURG	SEMA3D	MFAP3L
PXDN	SERPINE1	MFGE8
RALB	SFRP2	MFRP
RASGRF2	SH3PXD2B	MICAL2
RBMS2	SHISA2	MITF
RBMS3	SKI	MMP11
RECK	SLC12A8	MMP13
REP15	SLC24A2	MMP14
RFTN2	SLC2A14	MMP2
RGS17	SLC2A3	MMP3
RGS4	SLC37A2	MN1
RIN2	SLC43A3	MORF4L1
RNF144A	SLC6A1	MPZL1
ROR2	SLITRK3	MRC2
RUNX1	SLITRK4	MSN
RUNX1T1	SNAI2	MTMR2
RUNX2	SNX9	MURC
SALL1	SORCS2	MXRA5
SALL4	SPARC	MXRA8
SEC23A	SPOCK1	MYH9
SEMA3D	SPSB1	NAB2
SEPT11	SPTAN1	NAGA
SEPT8	SRGAP2	NBL1
SERPINF1	SRPX2	NETO1
SERPING1	SSC5D	NID1
SFRP2	ST6GAL2	NID2
SFRP4	STAT2	NINJ2
SFXN3	SULF1	NKX3-2
SGCD	SULF2	NOTCH3
SGIP1	TANC2	NOX4
SGK269	TFE3	NPR3
SGMS2	TGFBR1	NRBF2
SH3D19	THBS2	NRBP1
SH3PXD2A	TIMP2	NRIP3
SH3PXD2B	TIMP3	NRP2
SH3RF3	TLN2	NTAN1
SLC24A2	TMEFF1	NTF3
SLC36A1	TMEM200B	NTM
SLC38A5	TMEM200C	NTNG2
SLC6A1	TMEM215	NUAK1
SLC6A6	TMEM26	ODZ3
SLIT2	TMEM43	OGFOD1
SLIT3	TMEM45A	OLFML1
SNED1	TMEM47	OSBPL10
SNX29	TNFAIP6	OSBPL5
SORCS2	TNFSF4	P4HA3
SPARC	TPM4	PABPC4L
SPOCK1	TREM1	PALLD
SPON1	TREML3	PAPPA
SPRED1	TRIL	PARD6G
SRPX2	TRIM59	PARVA
SSC5D	TRIM6	PCDH7
SSPN	TRPC3	PCDHB10
ST5	TSHZ3	PCDHB8
ST6GAL2	TSPAN9	PCDHGA9
STON1-GTF2A1L	UBE2E2	PCOLCE
STX2	UBE2Q2	PCSK5
SULF1	UNC5B	PDGFC
SULF2	UXS1	PDGFRB
SYT11	VDR	PDGFRL
TBX15	VGLL4	PDPN
TBX18	WBP5	PELO
TBX5	WDR1	PGAM4
TCF4	WDR41	PHF13
TGFB3	WISP1	PHTF2
THBS1	WISP2	PLA2G15
THBS2	WNT2	PLA2R1
TIMP2	WNT5A	PLOD2
TIMP3	WWC3	PLS3
TLL1	XIRP1	PLXDC2
TLL2	XKR5	PODNL1
TLN2	XYLT1	POSTN
TM6SF2	YPEL4	PPAPDC1A
TMEM169	ZBED1	PPEF1
TMEM2	ZCCHC14	PPIC
TMEM200A	ZFHX4	PPP1R3B
TMEM90B	ZFP36L1	PPPDE1
TNFAIP6	ZFPM2	PRDM1
TNFSF4	ZNF469	PRDM6
TNN	ZNF521	PRKG1
TNS3	ZNF532	PRKRA
TPM1	ZNF697	PRR16
TRAM2	ZNF70	PRRX1
TRPC1	ZNF880	PRSS23
TSHZ3		PTGFRN
TSPAN18		PTK7
TWSG1		PTPRD
UACA		PTRF
UNC5B		PXDN
VCAN		PXDNL
VGLL3		PYGO1
WISP1		RAB23
WNT2		RAB31
WWC3		RAB3IL1
XG		RAB5C
ZBED1		RAB7A
ZCCHC5		RAI14
ZEB1		RANBP3L
ZEB2		RANBP9
ZFHX4		RASGRF2
ZFPM2		RBM9
ZMAT3		RBMS1
ZNF423		RCN3
		RECQL
		RGS16
		RHOA
		RND3
		RNF144A
		RNF24
		ROR2
		RPL23AP7
		RPL23AP82
		RSAD2
		RTN4
		RUNX1
		RUNX2
		SALL4
		SAMD14
		SCARF2
		SCT
		SCUBE2
		SCUBE3
		SEC23A
		SEMA3C
		SEMA3D
		SEP15
		SEPT11
		SEPT7
		SEPT8
		SFRP2
		SGCD
		SGK269
		SH3GLB1
		SH3PXD2A
		SH3PXD2B
		SIGLEC12
		SIK1
		SLC11A1
		SLC12A4
		SLC16A1
		SLC24A2
		SLC2A14
		SLC2A3
		SLC2A5
		SLC39A13
		SLC6A1
		SLC6A6
		SLITRK3
		SMARCAL1
		SNAI2
		SNAP23
		SNAPC1
		SNTB2
		SNX7
		SOCS5
		SOX11
		SOX4
		SPARC
		SPHK1
		SPOCK1
		SPON2
		SPSB1
		SPTAN1
		SRGAP2
		SRPX2
		SSC5D
		SSH1
		SSPN
		ST6GAL2
		ST8SIA2
		STON1
		STON1-GTF2A1L
		SULF1
		SULF2
		SUMO3
		SYDE1
		TEAD1
		TET1
		TEX15
		TGFB1I1
		THBS1
		THBS2
		THBS3
		THY1
		TIAM2
		TIMP2
		TIMP3
		TLN2
		TMCC1
		TMEFF1
		TMEM158
		TMEM200A
		TMEM200B
		TMEM215
		TMEM26
		TMEM43
		TMEM47
		TMEM87A
		TMTC3
		TNFAIP1
		TNFAIP6
		TNFSF4
		TPM4
		TREM1
		TREML3
		TRIL
		TRIM59
		TRIM6
		TRNT1
		TRPC3
		TRPS1
		TSKU
		TSPAN9
		TWIST1
		TWSG1
		UACA
		UBASH3B
		UBE2E1
		UBE2E2
		UBTD2
		UNC5B
		UNC5C
		UXS1
		VAMP3
		VCAN
		VCL
		VDR
		VGLL3
		VGLL4
		WBP5
		WDR1
		WDR41
		WISP1
		WNT2
		WNT5A
		WWTR1
		XKR5
		XYLT1
		YEATS2
		ZBED1
		ZBTB8A
		ZCCHC14
		ZCCHC5
		ZFHX4
		ZFP36L1
		ZFPM2
		ZNF469
		ZNF487
		ZNF521
		ZNF532
		ZNF697
		ZYX

## Sheet: Table S2B
Table S2B: WGCNA module assignments for all genes
gene	BRCA	PAAD	PAAD (M)	PAAD (F)
A1BG	1	10	8	1
A1CF	-	3	3	32
A2LD1	0	1	1	21
A2M	10	12	14	26
A2ML1	3	6	16	37
A4GALT	1	6	12	12
A4GNT	-	22	0	0
AAA1	-	0	0	13
AAAS	1	10	11	1
AACS	22	3	3	1
AADAC	0	0	0	32
AADAT	22	3	3	1
AAGAB	5	0	15	6
AAK1	2	7	13	2
AAMP	1	4	1	6
AARS	21	0	0	0
AARS2	29	0	8	0
AARSD1	1	1	1	4
AASDH	2	7	3	2
AASDHPPT	2	7	13	2
AASS	9	12	14	26
AATF	0	1	1	8
AATK	0	10	8	4
ABAT	11	23	3	24
ABCA1	2	26	10	2
ABCA10	9	28	17	25
ABCA11P	0	3	3	38
ABCA12	0	0	7	0
ABCA13	10	0	0	6
ABCA17P	0	1	1	1
ABCA2	0	10	8	1
ABCA3	0	25	4	5
ABCA4	0	0	12	33
ABCA5	0	3	8	1
ABCA6	9	12	14	14
ABCA7	12	8	1	4
ABCA8	9	12	14	14
ABCA9	9	12	14	14
ABCB1	9	3	3	1
ABCB10	19	15	13	5
ABCB11	-	0	28	3
ABCB4	6	3	3	3
ABCB5	9	12	14	14
ABCB6	1	1	1	38
ABCB7	2	2	0	2
ABCB8	1	8	1	4
ABCB9	0	8	11	18
ABCC1	3	0	2	5
ABCC10	29	11	0	10
ABCC11	0	0	0	0
ABCC12	22	-	-	-
ABCC13	0	32	23	6
ABCC2	0	0	30	32
ABCC3	0	4	6	6
ABCC4	0	7	3	2
ABCC5	0	3	0	1
ABCC6	0	22	18	32
ABCC6P1	0	18	22	6
ABCC6P2	0	16	4	33
ABCC8	18	9	4	17
ABCC9	9	12	14	24
ABCD1	0	0	0	15
ABCD2	6	5	5	3
ABCD3	5	0	3	32
ABCD4	12	10	11	4
ABCE1	7	2	2	34
ABCF1	4	0	1	16
ABCF2	4	31	1	16
ABCF3	1	8	1	5
ABCG1	5	0	15	0
ABCG2	0	32	23	1
ABCG4	0	27	7	12
ABCG5	-	32	23	33
ABCG8	-	32	23	33
ABHD1	1	17	4	1
ABHD10	0	9	4	1
ABHD11	1	1	1	8
ABHD12	1	8	11	1
ABHD12B	0	-	-	-
ABHD13	2	7	13	2
ABHD14A	1	36	4	13
ABHD14B	1	1	1	27
ABHD15	0	3	3	13
ABHD2	5	0	0	2
ABHD3	0	4	6	6
ABHD4	0	0	0	6
ABHD5	0	2	10	2
ABHD6	0	23	3	5
ABHD8	1	10	11	17
ABI1	7	2	2	6
ABI2	2	7	3	1
ABI3	14	5	5	3
ABI3BP	9	12	14	14
ABL1	8	20	20	26
ABL2	19	14	10	26
ABLIM1	0	23	3	28
ABLIM2	0	25	3	5
ABLIM3	11	6	16	8
ABO	0	4	6	6
ABP1	0	21	15	6
ABR	0	15	4	5
ABRA	-	20	20	19
ABT1	4	1	1	27
ABTB1	1	1	1	5
ABTB2	3	4	0	8
ACAA1	22	1	1	7
ACAA2	3	22	19	32
ACACA	2	0	3	0
ACACB	20	3	3	1
ACAD10	0	30	3	20
ACAD11	0	11	8	10
ACAD8	0	15	18	5
ACAD9	4	1	1	4
ACADL	22	16	18	21
ACADM	2	7	18	5
ACADS	1	1	1	6
ACADSB	11	7	9	31
ACADVL	1	8	11	4
ACAN	0	13	7	12
ACAP1	6	5	5	3
ACAP2	7	2	2	2
ACAP3	1	10	11	4
ACAT1	0	16	19	21
ACAT2	3	0	0	15
ACBD3	19	2	2	2
ACBD4	1	10	11	1
ACBD5	2	4	2	6
ACBD6	1	1	1	15
ACBD7	3	0	0	28
ACCN1	0	17	4	15
ACCN2	0	17	4	1
ACCN3	12	10	8	13
ACCN4	1	15	4	5
ACCS	12	11	1	10
ACD	1	8	11	4
ACE	18	32	23	0
ACE2	22	22	30	32
ACER2	2	4	6	6
ACER3	0	2	6	2
ACHE	0	0	0	20
ACIN1	12	11	8	10
ACLY	0	3	3	24
ACMSD	0	24	9	20
ACN9	4	18	0	40
ACO1	0	16	19	14
ACO2	0	0	1	19
ACOT1	1	20	20	19
ACOT11	0	4	6	6
ACOT13	0	18	22	7
ACOT2	0	20	20	19
ACOT4	0	4	0	7
ACOT6	0	-	-	-
ACOT7	4	21	15	9
ACOT8	1	1	1	4
ACOT9	4	0	0	8
ACOX1	0	0	19	5
ACOX2	0	15	20	5
ACOX3	0	1	1	17
ACOXL	25	15	9	5
ACP1	4	1	1	6
ACP2	0	0	9	4
ACP5	13	19	5	22
ACP6	0	1	1	8
ACPL2	0	26	10	0
ACPP	0	21	0	0
ACR	0	9	4	1
ACRBP	0	17	4	17
ACRC	12	11	17	10
ACSBG1	22	17	4	19
ACSF2	0	0	0	8
ACSF3	1	1	1	4
ACSL1	0	30	3	20
ACSL3	0	2	2	2
ACSL4	10	2	2	2
ACSL5	6	4	6	6
ACSL6	3	30	9	20
ACSM1	22	36	0	13
ACSM3	0	22	18	32
ACSM5	20	12	21	14
ACSS1	0	0	1	36
ACSS2	0	18	6	6
ACSS3	0	14	10	26
ACTA1	25	0	0	0
ACTA2	8	13	7	23
ACTB	4	0	7	12
ACTBL2	0	0	7	0
ACTC1	25	20	20	32
ACTG1	0	0	0	8
ACTG2	0	20	20	19
ACTL6A	3	6	12	0
ACTL6B	-	9	4	1
ACTL8	4	-	-	-
ACTN1	10	20	20	19
ACTN2	25	0	26	19
ACTN3	-	12	14	14
ACTN4	10	6	16	18
ACTR10	5	3	9	1
ACTR1A	1	1	1	0
ACTR1B	1	8	11	4
ACTR2	7	2	2	2
ACTR3	7	26	2	0
ACTR3B	4	3	8	1
ACTR3C	0	16	18	21
ACTR5	0	1	1	4
ACTR6	15	3	3	1
ACTR8	2	7	10	2
ACVR1	8	26	2	0
ACVR1B	5	22	6	32
ACVR1C	20	24	9	25
ACVR2A	8	0	4	2
ACVR2B	2	3	3	5
ACVRL1	9	12	14	14
ACY1	1	4	6	6
ACY3	0	4	6	6
ACYP1	1	9	11	5
ACYP2	0	17	4	5
ADA	13	32	23	9
ADAD2	-	31	0	16
ADAL	5	3	4	1
ADAM10	2	2	2	2
ADAM11	0	35	8	17
ADAM12	8	13	7	12
ADAM15	4	4	1	8
ADAM17	7	26	2	2
ADAM19	6	13	7	12
ADAM21	0	0	0	0
ADAM22	2	14	10	23
ADAM23	8	14	10	18
ADAM28	6	4	0	6
ADAM29	0	-	-	-
ADAM32	0	1	1	28
ADAM33	9	20	20	14
ADAM6	6	5	5	3
ADAM8	14	4	0	8
ADAM9	0	2	2	6
ADAMDEC1	14	5	5	39
ADAMTS1	9	12	14	14
ADAMTS10	13	0	14	29
ADAMTS12	8	26	7	23
ADAMTS13	12	10	3	1
ADAMTS14	13	27	1	12
ADAMTS15	11	14	10	14
ADAMTS16	8	13	10	26
ADAMTS17	0	16	18	21
ADAMTS18	0	23	3	20
ADAMTS19	0	-	-	-
ADAMTS2	8	13	7	23
ADAMTS20	0	-	-	-
ADAMTS3	27	12	14	14
ADAMTS4	0	14	10	14
ADAMTS5	8	26	7	23
ADAMTS6	8	13	7	12
ADAMTS7	27	27	7	12
ADAMTS8	0	20	20	42
ADAMTS9	27	12	14	14
ADAMTSL1	8	14	10	35
ADAMTSL2	8	36	9	1
ADAMTSL3	0	7	13	24
ADAMTSL4	0	37	16	12
ADAMTSL5	0	4	0	8
ADAP1	1	4	6	8
ADAP2	14	19	21	22
ADAR	23	2	2	2
ADARB1	0	14	10	14
ADARB2	25	15	19	5
ADAT1	2	2	2	2
ADAT2	4	11	1	10
ADAT3	1	1	1	4
ADC	12	17	4	35
ADCK1	1	10	9	1
ADCK2	1	9	11	1
ADCK4	1	10	11	4
ADCK5	24	1	1	8
ADCY1	0	25	9	1
ADCY10	0	-	-	-
ADCY2	0	17	4	1
ADCY3	31	12	14	14
ADCY4	9	12	14	14
ADCY5	0	20	20	19
ADCY6	11	0	0	13
ADCY7	6	23	3	30
ADCY9	11	16	18	2
ADCYAP1	18	24	9	25
ADCYAP1R1	0	30	17	20
ADD1	11	3	3	19
ADD2	3	35	14	17
ADD3	0	2	0	2
ADH1A	20	15	30	5
ADH1B	20	12	14	14
ADH1C	0	1	1	6
ADH4	-	32	23	33
ADH5	0	13	7	7
ADH6	-	15	3	5
ADHFE1	0	16	19	21
ADI1	0	1	1	7
ADIPOQ	20	12	5	25
ADIPOR1	0	0	0	15
ADIPOR2	0	21	15	11
ADK	0	1	1	18
ADM	4	6	25	18
ADM2	4	16	18	8
ADNP	2	7	13	31
ADNP2	2	2	2	31
ADO	0	0	0	26
ADORA1	0	15	19	5
ADORA2A	0	3	3	3
ADORA2B	10	0	31	11
ADORA3	14	19	21	22
ADPGK	0	5	5	3
ADPRH	14	19	14	14
ADPRHL1	0	1	1	11
ADPRHL2	4	1	0	8
ADRA1A	0	5	5	25
ADRA1B	0	15	16	5
ADRA1D	0	28	17	0
ADRA2A	0	22	18	6
ADRA2B	4	0	0	11
ADRA2C	1	17	4	5
ADRB1	0	18	15	1
ADRB2	0	12	5	11
ADRB3	-	20	5	19
ADRBK1	1	0	6	8
ADRBK2	2	7	3	25
ADRM1	1	1	1	4
ADSL	4	1	1	7
ADSS	19	0	2	6
ADSSL1	0	28	17	20
AEBP1	8	27	7	12
AEBP2	7	2	2	11
AEN	0	0	0	1
AES	1	8	1	4
AFAP1	8	13	2	0
AFAP1L1	9	14	10	23
AFAP1L2	0	4	16	8
AFARP1	18	4	6	0
AFF1	2	2	2	2
AFF2	0	23	3	3
AFF3	5	28	17	1
AFF4	2	2	2	2
AFG3L1	0	11	0	10
AFG3L2	3	18	6	20
AFMID	22	18	22	0
AFP	0	-	-	-
AFTPH	5	2	6	2
AG2	9	5	5	14
AGA	0	24	9	0
AGAP1	2	2	2	2
AGAP11	0	0	0	11
AGAP2	6	15	5	5
AGAP3	1	8	1	4
AGAP4	12	11	11	10
AGAP5	12	11	0	10
AGAP6	12	11	0	10
AGAP7	0	11	0	29
AGAP8	0	11	0	10
AGBL2	16	11	0	10
AGBL3	0	35	8	17
AGBL4	0	9	4	5
AGBL5	3	0	0	11
AGER	12	11	11	10
AGFG1	7	2	2	34
AGFG2	0	10	8	1
AGGF1	5	7	13	2
AGK	3	0	0	10
AGL	0	2	2	2
AGMAT	0	18	6	33
AGPAT1	0	9	4	5
AGPAT2	1	1	1	0
AGPAT3	0	22	0	11
AGPAT4	10	27	10	12
AGPAT5	7	0	3	34
AGPAT6	0	1	1	0
AGPAT9	0	18	15	33
AGPHD1	0	16	19	1
AGPS	2	2	2	2
AGR2	5	21	15	6
AGR3	0	21	15	6
AGRN	0	6	0	8
AGRP	-	19	0	22
AGT	0	30	26	1
AGTPBP1	3	7	13	24
AGTR1	0	12	27	14
AGTR2	-	12	14	25
AGTRAP	1	1	1	12
AGXT	-	21	15	15
AGXT2L1	0	0	0	0
AGXT2L2	12	11	17	10
AHCTF1	19	2	2	2
AHCY	0	1	1	7
AHCYL1	5	7	13	2
AHCYL2	2	4	6	6
AHDC1	0	0	8	18
AHI1	0	25	9	1
AHNAK	2	2	2	2
AHNAK2	10	6	16	8
AHR	2	4	2	6
AHRR	0	0	0	28
AHSA1	4	1	1	9
AHSA2	12	11	0	10
AHSG	-	1	1	29
AICDA	-	5	5	3
AIDA	19	1	1	7
AIF1	14	19	21	22
AIF1L	3	17	4	18
AIFM1	0	1	1	0
AIFM2	0	1	1	8
AIFM3	1	18	22	4
AIG1	0	0	3	18
AIM1	0	2	5	2
AIM1L	0	4	0	8
AIM2	6	5	5	3
AIMP1	0	1	1	7
AIMP2	4	1	1	9
AIP	1	1	1	4
AJAP1	0	22	18	36
AK1	1	1	1	1
AK2	4	1	15	7
AK3	0	2	0	2
AK3L1	3	6	0	0
AK5	0	15	3	5
AK7	16	3	3	1
AKAP1	0	4	6	6
AKAP10	2	2	2	2
AKAP11	2	7	13	31
AKAP12	8	14	20	26
AKAP13	8	2	2	2
AKAP2	9	14	10	26
AKAP3	3	29	15	11
AKAP5	5	0	6	30
AKAP6	31	30	20	20
AKAP7	0	22	18	36
AKAP8	0	11	0	10
AKAP8L	1	8	11	1
AKAP9	2	7	13	31
AKD1	0	25	9	5
AKIRIN1	7	21	15	25
AKIRIN2	3	5	5	3
AKNA	6	5	5	3
AKNAD1	0	-	-	-
AKR1A1	1	1	22	7
AKR1B1	14	9	4	1
AKR1B10	0	0	6	32
AKR1B15	22	32	23	33
AKR1C1	0	0	0	0
AKR1C2	22	42	29	0
AKR1C3	0	0	1	32
AKR1C4	-	15	30	5
AKR1D1	22	-	-	-
AKR1E2	4	0	0	28
AKR7A2	1	17	4	5
AKR7A3	0	16	18	6
AKR7L	0	4	6	6
AKT1	0	0	0	12
AKT1S1	1	8	1	4
AKT2	0	0	0	41
AKT3	10	14	10	24
AKTIP	0	9	4	5
ALAD	11	16	18	6
ALAS1	14	4	0	6
ALAS2	-	0	0	3
ALB	0	16	19	21
ALCAM	5	0	0	2
ALDH16A1	1	8	1	4
ALDH18A1	0	0	1	6
ALDH1A1	9	24	9	1
ALDH1A2	0	22	30	32
ALDH1A3	31	14	10	2
ALDH1B1	10	20	20	19
ALDH1L1	20	0	0	11
ALDH1L2	8	16	18	21
ALDH2	0	4	6	6
ALDH3A1	0	4	6	6
ALDH3A2	11	22	18	32
ALDH3B1	0	4	0	8
ALDH3B2	0	0	0	8
ALDH4A1	0	15	26	5
ALDH5A1	0	3	9	1
ALDH6A1	5	7	13	31
ALDH7A1	0	0	0	11
ALDH8A1	0	0	26	17
ALDH9A1	0	25	9	1
ALDOA	1	4	1	8
ALDOB	0	32	23	33
ALDOC	0	28	17	0
ALG1	0	21	15	0
ALG10	7	2	2	2
ALG10B	5	7	3	2
ALG11	0	0	0	0
ALG12	1	8	15	0
ALG13	11	11	17	1
ALG14	0	16	19	0
ALG1L	0	1	1	8
ALG2	0	15	3	5
ALG3	4	1	1	29
ALG5	0	1	1	7
ALG6	3	0	22	0
ALG8	0	1	0	8
ALG9	0	16	19	21
ALK	0	15	4	5
ALKBH1	5	30	8	20
ALKBH2	17	1	1	27
ALKBH3	0	1	1	4
ALKBH4	1	8	11	4
ALKBH5	0	10	17	1
ALKBH6	1	8	11	4
ALKBH7	1	1	1	4
ALKBH8	2	2	2	2
ALMS1	2	2	2	2
ALMS1P	0	-	-	-
ALOX12	0	9	8	1
ALOX12B	28	30	17	1
ALOX12P2	0	11	0	1
ALOX15	0	0	3	33
ALOX15B	22	13	10	22
ALOX5	14	4	0	10
ALOX5AP	14	19	21	22
ALOXE3	0	35	0	17
ALPI	-	32	23	33
ALPK1	0	11	6	0
ALPK2	8	13	7	12
ALPK3	25	3	3	1
ALPL	0	31	5	16
ALPP	-	0	0	37
ALPPL2	-	38	0	28
ALS2	2	2	2	2
ALS2CL	28	4	0	8
ALS2CR11	0	14	10	16
ALS2CR12	16	-	-	-
ALS2CR4	3	2	7	18
ALS2CR8	5	7	13	24
ALX3	3	0	0	1
ALX4	0	-	-	-
AMACR	0	25	3	5
AMBP	0	22	19	36
AMBRA1	0	4	22	6
AMD1	3	2	0	2
AMDHD1	0	10	8	1
AMDHD2	1	8	1	12
AMFR	0	0	0	0
AMH	12	36	22	13
AMHR2	-	16	18	21
AMICA1	6	19	5	30
AMIGO1	2	25	4	5
AMIGO2	0	6	16	0
AMIGO3	1	10	3	1
AMMECR1	0	2	2	2
AMMECR1L	7	2	2	0
AMN	0	4	6	6
AMN1	11	9	4	5
AMOT	0	0	0	2
AMOTL1	10	20	10	23
AMOTL2	9	13	10	23
AMPD1	25	5	5	2
AMPD2	4	17	4	1
AMPD3	6	5	5	3
AMPH	0	9	9	17
AMT	12	1	1	5
AMTN	0	0	5	0
AMY1A	4	16	19	21
AMY2A	0	16	18	21
AMY2B	0	16	18	21
AMZ1	0	13	7	12
AMZ2	0	9	4	1
AMZ2P1	0	9	8	1
ANAPC1	7	2	2	2
ANAPC10	15	0	0	7
ANAPC11	1	1	1	4
ANAPC13	0	17	4	0
ANAPC16	0	1	1	27
ANAPC2	1	10	11	4
ANAPC4	0	11	11	10
ANAPC5	0	9	4	1
ANAPC7	0	0	3	10
ANG	1	18	22	6
ANGEL1	2	30	3	1
ANGEL2	19	11	0	3
ANGPT1	10	12	2	2
ANGPT2	8	28	17	12
ANGPT4	-	12	14	14
ANGPTL1	9	20	20	19
ANGPTL2	8	13	7	35
ANGPTL3	-	23	3	1
ANGPTL4	0	6	0	8
ANGPTL5	-	3	9	1
ANGPTL6	13	5	5	3
ANGPTL7	0	12	14	42
ANK1	0	0	4	34
ANK2	9	25	14	1
ANK3	2	2	4	5
ANKAR	2	2	18	0
ANKDD1A	6	5	5	3
ANKFN1	0	0	0	0
ANKFY1	2	7	13	24
ANKH	10	23	3	1
ANKHD1	2	2	13	2
ANKHD1-EIF4EBP3	5	7	18	1
ANKIB1	2	2	2	2
ANKK1	0	29	11	11
ANKLE1	4	35	5	17
ANKLE2	0	0	16	10
ANKMY1	12	4	0	10
ANKMY2	5	0	0	6
ANKRA2	11	3	8	1
ANKRD1	0	0	0	0
ANKRD10	0	11	16	10
ANKRD11	21	0	0	0
ANKRD12	2	2	2	2
ANKRD13A	6	5	5	3
ANKRD13B	0	10	3	1
ANKRD13C	2	2	2	2
ANKRD13D	1	8	1	4
ANKRD16	1	1	1	4
ANKRD17	2	7	13	31
ANKRD19	1	1	1	27
ANKRD2	25	28	17	11
ANKRD20A3	0	3	3	18
ANKRD20B	0	3	3	1
ANKRD22	0	4	6	6
ANKRD23	25	11	3	1
ANKRD24	12	35	1	17
ANKRD26	2	7	13	2
ANKRD27	3	6	0	9
ANKRD28	2	2	2	2
ANKRD29	0	5	3	3
ANKRD30A	5	-	-	-
ANKRD30B	0	-	-	-
ANKRD31	5	-	-	-
ANKRD32	5	2	2	16
ANKRD33	-	40	0	15
ANKRD34A	0	0	0	0
ANKRD34B	0	42	29	0
ANKRD34C	-	15	27	5
ANKRD35	0	0	20	12
ANKRD36	0	11	0	10
ANKRD36B	2	0	0	18
ANKRD36BP1	7	2	2	2
ANKRD37	0	0	25	8
ANKRD39	1	1	1	4
ANKRD40	0	2	2	2
ANKRD42	11	2	2	0
ANKRD43	0	25	4	5
ANKRD44	6	5	5	3
ANKRD45	3	39	24	0
ANKRD46	15	3	3	5
ANKRD49	0	11	0	3
ANKRD5	5	3	0	2
ANKRD50	2	26	2	2
ANKRD52	2	3	3	1
ANKRD53	9	16	19	21
ANKRD54	1	10	11	1
ANKRD55	6	5	5	3
ANKRD56	0	4	6	18
ANKRD57	0	41	25	6
ANKRD58	6	5	5	3
ANKRD6	8	14	14	26
ANKRD9	1	1	1	4
ANKS1A	7	20	20	19
ANKS1B	5	23	3	20
ANKS3	1	8	1	4
ANKS4B	-	18	3	6
ANKS6	3	1	1	11
ANKZF1	12	11	1	10
ANLN	3	6	12	9
ANO1	0	6	16	8
ANO10	0	21	15	33
ANO2	0	12	14	25
ANO3	0	30	8	20
ANO4	0	13	7	23
ANO5	0	3	9	24
ANO6	2	26	2	2
ANO7	0	18	22	6
ANO8	12	11	0	4
ANO9	1	4	22	10
ANP32A	0	0	0	5
ANP32B	4	1	1	27
ANP32E	3	2	2	2
ANPEP	0	16	18	21
ANTXR1	8	13	7	23
ANTXR2	8	4	0	15
ANUBL1	11	7	3	24
ANXA1	10	33	16	18
ANXA10	-	4	6	6
ANXA11	1	1	1	8
ANXA13	0	18	6	38
ANXA2	4	6	16	8
ANXA2P1	0	6	16	6
ANXA2P2	0	6	16	8
ANXA2P3	0	0	0	0
ANXA3	10	4	16	8
ANXA4	0	22	30	32
ANXA5	10	13	7	0
ANXA6	0	12	10	14
ANXA7	0	24	9	5
ANXA8	4	29	12	11
ANXA8L2	3	29	16	11
ANXA9	0	22	19	36
AOAH	6	19	21	30
AOC2	0	3	8	29
AOC3	20	20	20	19
AOX1	0	16	18	21
AP1AR	5	2	2	2
AP1B1	0	5	5	3
AP1G1	2	2	2	2
AP1G2	12	11	11	10
AP1M1	1	8	11	4
AP1M2	1	1	1	6
AP1S1	1	1	1	7
AP1S2	14	12	10	14
AP1S3	0	6	16	34
AP2A1	0	8	0	12
AP2A2	1	8	0	1
AP2B1	5	0	2	41
AP2M1	4	0	0	12
AP2S1	1	1	1	12
AP3B1	5	2	13	2
AP3B2	18	9	4	1
AP3D1	0	3	15	1
AP3M1	2	7	9	2
AP3M2	0	0	0	8
AP3S1	0	6	7	12
AP3S2	0	0	0	1
AP4B1	6	4	0	10
AP4E1	2	2	2	2
AP4M1	1	10	11	1
AP4S1	0	9	4	1
APAF1	2	2	2	2
APBA1	10	9	4	1
APBA2	4	27	7	12
APBA3	1	8	11	4
APBB1	0	9	4	1
APBB1IP	6	5	5	3
APBB2	5	13	7	23
APBB3	12	10	8	1
APC	2	7	13	2
APC2	18	17	4	5
APCDD1	0	1	1	28
APCDD1L	10	0	16	34
APCS	-	22	0	36
APEH	1	1	1	7
APEX1	0	6	0	9
APEX2	4	1	1	16
APH1A	0	4	6	15
APH1B	11	9	9	13
API5	7	2	2	2
APIP	0	0	9	32
APITD1	1	9	3	1
APLF	10	0	10	0
APLN	0	28	17	20
APLNR	9	12	5	14
APLP1	18	3	8	1
APLP2	0	6	16	18
APOA1	0	32	23	32
APOA1BP	1	1	1	15
APOA2	-	40	26	15
APOA4	-	32	23	33
APOB	20	32	23	33
APOB48R	1	19	22	22
APOBEC1	-	18	22	6
APOBEC2	-	22	19	36
APOBEC3A	23	0	0	22
APOBEC3B	3	6	12	16
APOBEC3C	6	5	5	3
APOBEC3D	6	5	5	3
APOBEC3F	6	5	5	3
APOBEC3G	6	5	5	3
APOBEC3H	6	5	5	3
APOBEC4	16	-	-	-
APOC1	14	19	21	22
APOC2	14	40	5	15
APOC3	-	23	3	32
APOD	22	12	14	42
APOE	13	19	4	22
APOF	0	-	-	-
APOH	-	36	3	13
APOL1	6	6	16	8
APOL2	6	0	0	8
APOL3	6	5	5	3
APOL4	6	19	21	30
APOL6	23	2	2	2
APOLD1	9	12	14	14
APOM	1	1	1	7
APOO	0	10	11	1
APOOL	2	2	2	2
APP	10	2	13	2
APPBP2	2	7	13	24
APPL1	2	2	2	2
APPL2	5	23	3	1
APRT	1	1	1	8
APTX	0	1	1	0
AQP1	9	22	19	36
AQP10	-	32	23	32
AQP11	0	32	23	5
AQP12A	-	16	18	21
AQP12B	-	16	18	21
AQP2	-	0	0	33
AQP3	0	10	17	17
AQP4	0	23	3	20
AQP5	0	1	1	7
AQP6	0	1	1	29
AQP7	20	0	3	25
AQP7P1	20	17	4	14
AQP7P3	-	0	4	40
AQP8	-	16	19	21
AQP9	14	19	7	22
AQPEP	20	12	5	14
AQR	2	2	2	2
AR	2	2	2	2
ARAF	1	1	1	1
ARAP1	12	5	5	22
ARAP2	6	2	2	2
ARAP3	9	11	0	10
ARC	0	0	0	26
ARCN1	2	2	2	2
AREG	0	6	16	18
ARF1	4	1	1	15
ARF3	5	3	3	1
ARF4	0	6	7	12
ARF5	1	1	1	7
ARF6	0	6	0	34
ARFGAP1	1	8	11	4
ARFGAP2	1	1	1	4
ARFGAP3	10	0	15	0
ARFGEF1	15	2	2	2
ARFGEF2	2	7	13	31
ARFIP1	5	0	0	6
ARFIP2	11	18	22	5
ARFRP1	1	8	1	4
ARG1	-	35	17	17
ARG2	0	9	3	20
ARGLU1	0	11	0	10
ARHGAP1	8	27	7	12
ARHGAP10	0	20	20	19
ARHGAP11A	3	6	12	9
ARHGAP11B	3	6	12	18
ARHGAP12	2	4	6	6
ARHGAP15	6	5	5	3
ARHGAP17	6	5	5	3
ARHGAP18	2	2	2	2
ARHGAP19	2	5	5	3
ARHGAP20	8	14	10	26
ARHGAP21	10	2	2	6
ARHGAP22	4	5	5	26
ARHGAP23	9	29	28	11
ARHGAP24	8	22	18	14
ARHGAP25	6	5	5	3
ARHGAP26	0	4	6	6
ARHGAP27	6	4	6	8
ARHGAP28	8	13	7	35
ARHGAP29	2	2	2	2
ARHGAP30	6	5	5	3
ARHGAP31	10	14	10	26
ARHGAP32	5	4	2	6
ARHGAP33	12	10	8	1
ARHGAP36	0	15	14	5
ARHGAP39	24	23	3	18
ARHGAP4	6	5	5	3
ARHGAP42	0	2	2	2
ARHGAP5	2	2	2	2
ARHGAP6	9	20	0	2
ARHGAP8	1	1	1	8
ARHGAP9	6	5	5	3
ARHGDIA	1	1	1	4
ARHGDIB	0	5	5	3
ARHGDIG	0	16	19	21
ARHGEF1	6	5	5	3
ARHGEF10	10	13	7	28
ARHGEF10L	0	10	8	0
ARHGEF11	19	0	0	0
ARHGEF12	2	2	2	2
ARHGEF15	9	12	14	14
ARHGEF16	1	4	6	6
ARHGEF17	0	13	7	23
ARHGEF18	0	4	16	8
ARHGEF19	4	0	0	12
ARHGEF2	19	4	22	6
ARHGEF3	5	15	18	5
ARHGEF33	3	17	4	17
ARHGEF35	0	4	6	6
ARHGEF37	0	23	3	19
ARHGEF38	5	4	6	6
ARHGEF4	4	0	4	18
ARHGEF5	0	4	6	6
ARHGEF6	0	5	5	3
ARHGEF7	0	11	8	10
ARHGEF9	10	9	4	24
ARID1A	2	2	2	2
ARID1B	2	2	2	2
ARID2	2	2	13	2
ARID3A	0	3	3	1
ARID3B	0	0	0	0
ARID4A	2	2	2	2
ARID4B	19	2	2	2
ARID5A	1	5	5	3
ARID5B	8	14	10	14
ARIH1	2	2	2	2
ARIH2	0	3	3	1
ARL1	5	30	3	20
ARL10	10	7	13	2
ARL11	0	5	5	3
ARL13B	2	2	2	2
ARL14	-	4	30	6
ARL15	9	7	3	24
ARL16	1	1	1	4
ARL17A	5	3	0	1
ARL17B	0	0	0	0
ARL2	1	8	1	4
ARL2BP	0	13	7	12
ARL3	0	17	4	5
ARL4A	31	18	15	40
ARL4C	10	13	7	12
ARL4D	0	6	12	11
ARL5A	7	2	2	2
ARL5B	7	2	2	2
ARL6	2	7	24	24
ARL6IP1	15	4	6	6
ARL6IP4	1	8	11	13
ARL6IP5	0	2	10	0
ARL6IP6	7	6	16	18
ARL8A	1	1	1	15
ARL8B	5	6	7	0
ARL9	4	18	22	19
ARMC1	15	2	2	2
ARMC10	4	6	12	37
ARMC2	0	25	3	5
ARMC3	16	39	24	17
ARMC4	16	17	4	17
ARMC5	1	8	11	4
ARMC6	4	8	1	4
ARMC7	1	1	1	4
ARMC8	7	2	2	16
ARMC9	11	13	7	12
ARMCX1	0	3	9	1
ARMCX2	0	3	9	1
ARMCX3	5	7	13	20
ARMCX5	5	3	3	1
ARMCX6	0	0	18	7
ARNT	19	26	2	2
ARNT2	5	3	3	1
ARNTL	2	7	10	0
ARNTL2	3	6	16	11
ARPC1A	4	0	15	0
ARPC1B	13	0	1	0
ARPC2	14	6	7	12
ARPC3	1	1	1	7
ARPC4	1	1	1	7
ARPC5	4	0	0	7
ARPC5L	4	1	1	8
ARPM1	0	41	25	0
ARPP19	5	2	2	2
ARRB1	0	20	0	19
ARRB2	14	19	5	22
ARRDC1	1	1	1	8
ARRDC2	1	29	0	11
ARRDC3	10	2	2	0
ARRDC4	0	3	3	13
ARRDC5	6	5	5	3
ARSA	1	8	1	4
ARSB	8	14	10	26
ARSD	5	4	6	6
ARSE	13	16	19	36
ARSG	11	9	9	1
ARSH	0	-	-	-
ARSI	13	27	7	12
ARSJ	0	15	2	5
ARSK	0	3	3	1
ART3	3	16	19	21
ART4	0	12	14	14
ART5	0	27	10	12
ARTN	1	37	12	18
ARV1	0	1	1	15
ARVCF	12	9	3	13
ARX	0	10	3	17
AS3MT	0	15	1	5
ASAH1	11	7	13	30
ASAH2	2	32	23	33
ASAH2B	2	2	0	2
ASAM	8	13	7	23
ASAP1	7	26	2	2
ASAP2	7	6	16	8
ASAP3	0	13	10	35
ASB1	0	3	3	5
ASB12	-	0	0	5
ASB13	0	15	1	5
ASB14	11	0	19	3
ASB16	11	3	9	1
ASB2	6	20	20	19
ASB3	7	2	2	2
ASB4	-	30	4	20
ASB6	1	1	1	1
ASB7	2	2	2	2
ASB8	5	3	3	24
ASB9	0	17	4	25
ASCC1	0	29	0	11
ASCC2	1	1	1	9
ASCC3	7	2	2	2
ASCL1	0	28	17	25
ASCL2	1	1	1	5
ASCL4	0	-	-	-
ASF1A	3	25	9	0
ASF1B	3	6	12	9
ASGR1	13	1	26	13
ASGR2	14	0	26	14
ASH1L	2	2	2	2
ASH2L	0	0	0	21
ASL	1	4	6	6
ASMTL	1	9	4	1
ASNA1	1	8	1	1
ASNS	3	18	0	1
ASNSD1	7	12	9	14
ASPA	20	12	14	14
ASPDH	-	36	4	13
ASPG	-	0	1	37
ASPH	0	2	2	0
ASPHD1	0	8	1	4
ASPHD2	6	4	6	6
ASPM	3	6	12	9
ASPN	8	13	7	12
ASPRV1	28	0	0	1
ASPSCR1	1	1	1	4
ASRGL1	0	22	0	32
ASS1	4	1	1	7
ASTE1	0	5	5	3
ASTL	0	-	-	-
ASTN1	27	24	9	1
ASTN2	18	15	15	5
ASXL1	7	5	5	3
ASXL2	2	2	2	2
ASXL3	0	24	9	25
ATAD1	2	2	2	2
ATAD2	15	6	12	9
ATAD2B	7	2	2	2
ATAD3A	4	1	1	16
ATAD3B	1	1	1	9
ATAD3C	1	1	1	1
ATAD5	7	6	12	9
ATCAY	-	9	4	5
ATE1	0	2	2	2
ATF1	2	2	2	2
ATF2	2	2	2	2
ATF3	0	0	25	28
ATF4	4	1	1	7
ATF5	4	28	17	20
ATF6	2	2	2	2
ATF6B	0	0	16	0
ATF7	2	2	2	2
ATF7IP	7	2	2	2
ATF7IP2	0	0	0	10
ATG10	0	9	4	0
ATG12	5	2	2	2
ATG16L1	5	4	16	6
ATG16L2	12	11	5	10
ATG2A	0	8	1	4
ATG2B	2	7	13	31
ATG3	4	0	0	7
ATG4A	0	0	19	5
ATG4B	1	8	1	4
ATG4C	7	14	21	30
ATG4D	1	10	11	17
ATG5	0	0	0	2
ATG7	1	1	1	16
ATG9A	4	8	1	4
ATG9B	0	37	16	17
ATHL1	0	11	0	29
ATIC	0	1	1	34
ATL1	0	9	8	24
ATL2	3	33	2	18
ATL3	7	26	2	2
ATM	2	5	5	3
ATMIN	21	2	2	2
ATN1	0	29	15	11
ATOH1	-	18	22	33
ATOH7	-	9	4	1
ATOH8	9	1	1	13
ATOX1	1	1	1	4
ATP10A	8	13	7	12
ATP10B	0	4	6	6
ATP10D	8	2	2	2
ATP11A	3	2	2	2
ATP11B	7	2	2	2
ATP11C	7	14	10	30
ATP13A1	1	8	1	1
ATP13A2	0	16	18	16
ATP13A3	7	2	2	2
ATP13A4	22	22	18	32
ATP13A5	0	-	-	-
ATP1A1	30	22	18	36
ATP1A2	0	20	4	19
ATP1A3	18	28	17	20
ATP1A4	0	-	-	-
ATP1B1	0	4	6	6
ATP1B2	9	17	4	24
ATP1B3	4	1	1	12
ATP2A1	25	0	0	29
ATP2A2	7	2	2	2
ATP2A3	0	25	8	5
ATP2B1	2	7	3	24
ATP2B2	0	28	8	1
ATP2B3	-	3	9	1
ATP2B4	2	20	20	19
ATP2C1	7	2	2	2
ATP2C2	0	18	22	6
ATP5A1	0	9	4	1
ATP5B	0	0	11	20
ATP5C1	4	1	1	7
ATP5D	1	1	1	4
ATP5E	1	1	1	7
ATP5EP2	1	1	1	0
ATP5F1	4	0	0	7
ATP5G1	1	1	1	7
ATP5G2	1	1	1	7
ATP5G3	4	1	1	34
ATP5H	1	1	1	7
ATP5I	1	8	1	38
ATP5J	1	1	1	7
ATP5J2	4	1	1	7
ATP5L	17	1	1	7
ATP5O	1	1	1	7
ATP5S	5	3	3	1
ATP5SL	1	8	1	4
ATP6AP1	0	9	9	1
ATP6AP1L	11	10	8	17
ATP6AP2	5	30	3	1
ATP6V0A1	0	9	9	1
ATP6V0A2	7	7	13	3
ATP6V0A4	0	33	0	18
ATP6V0B	1	21	15	4
ATP6V0C	1	8	1	4
ATP6V0D1	21	9	4	1
ATP6V0D2	0	19	7	22
ATP6V0E1	1	1	1	7
ATP6V0E2	1	9	4	1
ATP6V1A	2	2	2	2
ATP6V1B1	0	38	0	28
ATP6V1B2	14	3	3	22
ATP6V1C1	15	2	13	2
ATP6V1C2	4	38	17	28
ATP6V1D	0	9	4	20
ATP6V1E1	0	1	1	16
ATP6V1E2	4	1	1	11
ATP6V1F	1	1	1	4
ATP6V1G1	0	3	8	1
ATP6V1G2	0	17	4	24
ATP6V1H	15	9	4	0
ATP7A	2	2	2	2
ATP7B	5	4	6	6
ATP8A1	6	23	3	20
ATP8A2	0	23	3	5
ATP8B1	5	4	6	6
ATP8B2	9	12	14	25
ATP8B3	0	0	30	0
ATP8B4	0	19	21	30
ATP8B5P	1	4	6	7
ATP9A	26	25	3	5
ATP9B	11	3	3	1
ATPAF1	0	9	4	5
ATPAF2	1	10	11	1
ATPBD4	15	0	0	7
ATPIF1	1	8	11	7
ATR	7	2	2	2
ATRIP	1	1	1	16
ATRN	2	7	3	31
ATRNL1	0	25	9	5
ATRX	2	2	2	2
ATXN1	8	26	7	23
ATXN10	0	9	4	1
ATXN1L	7	2	2	2
ATXN2	5	3	3	1
ATXN2L	0	11	0	11
ATXN3	2	2	2	2
ATXN7	2	2	2	2
ATXN7L1	0	2	2	5
ATXN7L2	4	9	4	10
ATXN7L3	0	0	0	0
ATXN7L3B	0	3	3	1
AUH	11	3	8	5
AUP1	1	1	1	8
AURKA	3	6	12	9
AURKAIP1	1	1	1	4
AURKAPS1	3	29	0	11
AURKB	4	6	12	9
AURKC	0	31	4	16
AUTS2	0	0	0	11
AVEN	4	27	0	12
AVIL	0	22	0	5
AVL9	2	2	2	2
AVPI1	0	1	1	8
AVPR1A	9	12	14	2
AVPR1B	-	36	9	13
AVPR2	9	0	0	29
AXIN1	1	4	6	4
AXIN2	5	38	0	28
AXL	8	37	16	23
AZGP1	0	28	17	21
AZI1	1	8	1	4
AZI2	2	14	10	30
AZIN1	15	2	2	2
AZU1	0	0	31	0
B2M	6	34	21	29
B3GALNT1	2	13	7	0
B3GALNT2	19	16	18	5
B3GALT2	6	22	30	32
B3GALT4	1	0	0	7
B3GALT5	0	4	6	6
B3GALT6	1	8	1	16
B3GALTL	0	13	7	23
B3GAT1	22	15	4	5
B3GAT2	3	11	0	10
B3GAT3	1	8	1	4
B3GNT1	0	17	4	1
B3GNT2	2	2	2	2
B3GNT3	0	4	6	6
B3GNT4	4	10	0	0
B3GNT5	3	6	2	0
B3GNT6	-	18	15	6
B3GNT7	0	18	22	6
B3GNT8	1	10	17	17
B3GNT9	13	27	7	1
B3GNTL1	1	1	1	4
B4GALNT1	3	27	7	35
B4GALNT2	0	18	22	11
B4GALNT3	0	21	15	11
B4GALNT4	1	28	17	1
B4GALT1	0	42	29	12
B4GALT2	4	21	15	12
B4GALT3	0	1	1	15
B4GALT4	0	4	22	6
B4GALT5	3	6	16	18
B4GALT6	7	3	3	5
B4GALT7	1	10	11	17
B9D1	1	10	8	1
B9D2	1	10	17	17
BAALC	0	17	4	20
BAAT	-	0	0	32
BACE1	8	16	18	21
BACE2	4	4	15	6
BACH1	7	2	2	2
BACH2	6	5	5	3
BAD	1	1	1	4
BAG1	0	1	1	0
BAG2	10	20	20	19
BAG3	0	41	25	0
BAG4	2	2	2	2
BAG5	2	7	2	0
BAGE2	0	2	2	2
BAHCC1	0	3	3	1
BAHD1	0	36	3	13
BAI1	0	17	4	0
BAI2	0	27	10	12
BAI3	18	17	4	5
BAIAP2	1	8	1	11
BAIAP2L1	4	0	6	0
BAIAP2L2	4	4	1	6
BAIAP3	0	9	9	13
BAK1	4	4	0	6
BAMBI	0	35	4	1
BANF1	1	1	1	7
BANK1	6	5	5	3
BANP	1	8	1	4
BAP1	1	1	1	16
BARD1	7	2	2	34
BARX1	0	0	0	18
BARX2	4	4	6	8
BASP1	0	31	7	35
BAT1	12	11	0	10
BAT2	3	0	0	0
BAT2L1	2	7	2	24
BAT2L2	7	2	2	2
BAT3	4	0	1	4
BAT4	1	8	1	1
BAT5	1	9	4	1
BATF	1	1	1	7
BATF2	23	34	0	29
BATF3	13	31	5	35
BAX	1	1	1	4
BAZ1A	7	2	2	34
BAZ1B	7	7	13	31
BAZ2A	2	7	13	1
BAZ2B	2	2	2	2
BBC3	1	1	1	15
BBOX1	31	29	0	11
BBS1	11	3	3	5
BBS10	2	7	13	24
BBS12	5	3	3	1
BBS2	5	3	9	1
BBS4	11	3	3	1
BBS5	11	3	3	1
BBS7	7	7	13	31
BBS9	2	7	10	24
BBX	2	2	2	2
BCAM	1	9	4	17
BCAN	0	17	4	15
BCAP29	0	0	10	18
BCAP31	1	1	1	15
BCAR1	1	4	0	4
BCAR3	0	6	16	8
BCAS1	5	18	6	6
BCAS2	0	0	0	0
BCAS3	0	3	4	1
BCAS4	1	1	5	27
BCAT1	0	16	18	23
BCAT2	1	8	1	13
BCCIP	0	1	1	7
BCDIN3D	11	3	3	1
BCHE	0	12	4	14
BCKDHA	1	10	11	1
BCKDHB	2	24	9	2
BCKDK	1	1	19	12
BCL10	0	4	22	6
BCL11A	3	5	5	3
BCL11B	6	5	5	3
BCL2	11	5	5	3
BCL2A1	0	5	5	22
BCL2L1	0	6	0	8
BCL2L10	0	0	0	32
BCL2L11	2	5	5	3
BCL2L12	1	6	12	9
BCL2L13	0	7	15	2
BCL2L14	0	4	6	6
BCL2L15	0	4	6	6
BCL2L2	5	3	9	1
BCL3	1	1	1	29
BCL6	0	14	10	0
BCL6B	9	12	14	14
BCL7A	0	3	3	1
BCL7B	1	0	1	13
BCL7C	1	1	1	7
BCL8	0	-	-	-
BCL9	19	3	3	1
BCL9L	0	6	16	11
BCLAF1	2	2	13	2
BCMO1	0	4	6	6
BCO2	0	22	0	0
BCOR	2	15	13	5
BCORL1	2	2	2	0
BCORL2	-	5	5	41
BCR	4	1	1	8
BCS1L	1	1	1	8
BDH1	1	18	6	5
BDH2	0	0	0	7
BDKRB1	0	12	0	14
BDKRB2	0	12	14	14
BDNF	0	0	12	12
BDNFOS	11	17	4	5
BDP1	2	2	13	2
BEAN	8	6	16	8
BECN1	11	0	0	20
BEGAIN	0	15	19	5
BEND3	3	18	22	2
BEND4	6	18	22	3
BEND5	0	9	4	1
BEND6	8	13	7	35
BEND7	3	15	13	5
BEST1	0	19	14	22
BEST3	0	17	4	25
BEST4	1	0	0	17
BET1	0	30	8	20
BET1L	0	21	15	16
BEX1	0	9	4	1
BEX2	0	9	4	1
BEX4	0	9	8	1
BEX5	0	9	9	1
BFAR	0	4	6	6
BFSP1	0	0	22	1
BFSP2	0	-	-	-
BGLAP	13	37	1	4
BGN	13	27	7	12
BHLHA15	0	16	18	21
BHLHB9	2	3	3	24
BHLHE22	0	12	9	14
BHLHE40	11	0	0	8
BHLHE41	0	0	16	11
BHMT	-	21	15	1
BHMT2	20	12	14	14
BICC1	8	26	2	2
BICD1	10	2	2	2
BICD2	10	14	10	23
BID	4	1	1	8
BIK	1	1	1	8
BIN1	6	1	1	16
BIN2	6	5	5	3
BIN3	1	1	1	10
BIRC2	7	2	2	18
BIRC3	6	0	0	11
BIRC5	4	6	1	9
BIRC6	2	2	2	2
BIRC7	31	0	0	41
BIVM	3	3	3	24
BLCAP	0	8	1	11
BLK	6	5	5	3
BLM	3	6	12	9
BLMH	0	3	3	1
BLNK	0	4	6	6
BLOC1S1	1	1	1	7
BLOC1S2	0	1	1	3
BLOC1S3	0	1	1	16
BLVRA	1	1	1	7
BLVRB	1	1	1	7
BLZF1	19	2	2	15
BMF	0	5	5	22
BMI1	5	2	2	1
BMP1	13	27	7	12
BMP2	10	4	0	6
BMP2K	2	19	21	30
BMP3	0	20	29	19
BMP4	0	4	0	6
BMP5	0	17	4	25
BMP6	0	12	0	14
BMP7	0	1	1	28
BMP8A	8	13	7	23
BMP8B	0	13	7	23
BMPER	0	17	4	14
BMPR1A	7	2	2	2
BMPR1B	11	26	10	2
BMPR2	2	26	2	2
BMS1	3	1	1	34
BMS1P4	5	0	18	2
BMS1P5	2	11	0	10
BMX	9	22	0	32
BNC1	0	38	14	28
BNC2	8	13	7	23
BNIP1	1	10	11	1
BNIP2	10	14	10	30
BNIP3	0	28	8	21
BNIP3L	5	13	7	0
BNIPL	0	0	0	28
BOC	10	12	10	14
BOD1	0	9	4	1
BOD1L	2	2	2	2
BOK	1	1	1	8
BOLA1	1	1	1	15
BOLA2	1	1	1	7
BOLA3	4	1	1	7
BOP1	24	1	1	8
BPGM	0	0	7	0
BPHL	0	1	1	7
BPI	30	0	16	0
BPIL1	0	-	-	-
BPNT1	19	4	6	6
BPTF	2	7	13	2
BRAF	2	2	2	2
BRAP	2	23	3	1
BRCA1	7	6	12	9
BRCA2	7	2	2	2
BRCC3	0	2	2	2
BRD1	0	0	3	1
BRD2	2	7	13	0
BRD3	2	3	13	1
BRD4	0	0	0	0
BRD7	21	0	9	37
BRD8	11	3	3	1
BRD9	1	1	1	4
BRDT	0	-	-	-
BRE	1	1	1	0
BREA2	24	29	0	11
BRF1	1	10	3	17
BRF2	0	3	3	27
BRI3	4	1	1	0
BRI3BP	0	0	3	6
BRIP1	7	6	12	2
BRIX1	4	6	1	9
BRMS1	1	1	1	4
BRMS1L	7	7	10	2
BRP44	0	1	26	15
BRP44L	0	0	11	14
BRPF1	3	0	0	13
BRPF3	2	7	13	2
BRS3	-	30	9	1
BRSK1	0	9	4	1
BRSK2	18	16	18	5
BRWD1	2	2	2	2
BRWD3	2	2	2	2
BSCL2	1	17	4	4
BSDC1	0	0	15	1
BSG	1	8	1	4
BSN	18	3	3	1
BSPRY	0	1	1	6
BST1	14	13	10	26
BST2	1	34	0	29
BTAF1	2	11	17	10
BTBD1	2	2	2	2
BTBD10	2	4	2	6
BTBD11	0	23	3	1
BTBD12	0	11	5	10
BTBD16	-	0	0	7
BTBD17	-	24	9	5
BTBD19	8	27	10	12
BTBD2	1	8	1	4
BTBD3	3	25	3	5
BTBD6	1	9	4	1
BTBD7	2	2	2	2
BTBD8	2	2	2	2
BTBD9	5	25	9	5
BTC	0	20	6	19
BTD	11	3	3	1
BTF3	0	1	1	27
BTF3L4	3	14	4	0
BTG1	6	5	5	5
BTG2	0	16	14	21
BTG3	4	17	4	0
BTK	6	5	5	3
BTLA	6	5	5	3
BTN1A1	31	5	5	3
BTN2A1	6	0	0	3
BTN2A2	6	5	5	3
BTN2A3	10	0	0	0
BTN3A1	6	5	5	3
BTN3A2	6	5	5	3
BTN3A3	6	5	5	30
BTNL3	-	32	23	33
BTNL8	-	4	6	6
BTNL9	20	3	5	1
BTRC	11	7	9	39
BUB1	3	6	12	9
BUB1B	3	6	12	9
BUB3	0	6	0	34
BUD13	3	0	0	11
BUD31	1	1	1	0
BVES	0	20	9	19
BYSL	29	1	1	9
BZRAP1	12	10	8	13
BZW1	5	0	2	34
BZW2	0	6	1	9
C10orf10	9	24	9	0
C10orf105	6	5	5	3
C10orf107	16	35	24	1
C10orf108	0	15	0	5
C10orf11	1	1	1	15
C10orf110	4	11	0	3
C10orf111	4	9	4	1
C10orf114	4	15	14	5
C10orf116	1	1	1	37
C10orf118	2	2	2	2
C10orf119	3	2	2	2
C10orf12	2	2	2	2
C10orf125	4	1	1	7
C10orf128	9	19	5	30
C10orf137	2	5	5	3
C10orf140	0	16	18	0
C10orf18	7	2	2	2
C10orf2	4	1	1	39
C10orf25	10	24	9	0
C10orf26	11	14	10	26
C10orf28	2	0	0	6
C10orf32	11	25	9	5
C10orf35	4	1	1	4
C10orf4	0	24	9	0
C10orf41	0	8	4	28
C10orf46	2	0	0	2
C10orf47	0	1	1	8
C10orf54	6	5	5	3
C10orf55	0	37	16	11
C10orf57	0	18	15	34
C10orf58	0	24	9	34
C10orf67	0	0	0	0
C10orf68	12	35	0	1
C10orf72	8	13	10	23
C10orf75	0	9	9	1
C10orf76	5	0	0	39
C10orf78	0	0	0	7
C10orf79	16	23	3	17
C10orf81	0	22	0	6
C10orf82	0	-	-	-
C10orf84	0	1	1	7
C10orf88	0	3	9	1
C10orf90	10	-	-	-
C10orf91	0	29	0	11
C10orf93	16	3	3	17
C10orf95	16	0	11	5
C10orf99	-	38	0	28
C11orf1	0	1	1	7
C11orf10	1	1	1	7
C11orf16	16	-	-	-
C11orf17	1	1	1	12
C11orf2	1	1	1	4
C11orf21	6	5	5	3
C11orf24	0	18	0	12
C11orf30	0	2	2	2
C11orf31	1	1	1	4
C11orf35	1	4	1	4
C11orf41	10	0	3	0
C11orf45	0	29	0	11
C11orf46	5	12	14	2
C11orf48	1	1	1	7
C11orf49	1	8	11	4
C11orf51	1	1	1	4
C11orf52	1	1	1	5
C11orf53	0	4	6	6
C11orf54	0	22	30	32
C11orf57	0	2	2	2
C11orf58	5	7	13	2
C11orf59	1	1	1	7
C11orf61	0	11	0	10
C11orf63	5	0	24	18
C11orf65	0	0	4	19
C11orf66	16	10	8	17
C11orf67	0	1	1	7
C11orf68	1	1	1	12
C11orf70	16	39	24	18
C11orf71	0	25	4	5
C11orf73	4	1	1	7
C11orf74	0	1	1	7
C11orf75	4	1	1	7
C11orf80	0	4	1	8
C11orf82	3	6	12	9
C11orf83	1	1	1	4
C11orf84	4	9	4	4
C11orf86	0	32	23	33
C11orf87	-	30	7	20
C11orf88	16	-	-	-
C11orf9	4	4	0	6
C11orf90	3	4	6	6
C11orf92	0	4	6	1
C11orf93	3	4	6	1
C11orf95	10	12	14	14
C12orf10	1	10	11	4
C12orf11	3	6	2	18
C12orf23	5	30	3	20
C12orf24	4	3	4	16
C12orf26	5	0	0	0
C12orf27	-	3	3	17
C12orf29	5	3	3	1
C12orf32	3	21	15	11
C12orf34	0	25	3	1
C12orf35	2	2	5	3
C12orf36	-	4	0	6
C12orf39	0	16	19	21
C12orf4	7	21	15	30
C12orf41	0	3	3	1
C12orf43	0	3	3	1
C12orf44	1	8	1	13
C12orf45	17	1	1	27
C12orf47	1	8	1	7
C12orf48	3	6	12	9
C12orf49	7	2	2	2
C12orf5	7	21	15	0
C12orf51	2	3	3	1
C12orf52	1	10	3	1
C12orf53	0	17	4	12
C12orf56	0	0	6	40
C12orf57	1	21	15	4
C12orf59	14	29	21	11
C12orf60	0	3	8	11
C12orf61	1	10	4	13
C12orf62	1	8	1	4
C12orf63	16	10	23	1
C12orf65	0	3	8	1
C12orf66	5	7	3	31
C12orf68	0	10	8	1
C12orf69	0	30	10	1
C12orf70	0	29	0	11
C12orf72	5	3	3	1
C12orf73	1	10	8	1
C12orf74	-	5	0	3
C12orf75	0	3	3	29
C12orf76	0	23	3	1
C13orf1	0	9	8	1
C13orf15	0	14	14	11
C13orf16	13	31	17	16
C13orf18	6	5	5	3
C13orf23	7	0	6	2
C13orf27	3	31	9	16
C13orf29	0	6	12	18
C13orf30	-	39	24	3
C13orf31	14	14	10	2
C13orf33	9	12	14	14
C13orf34	3	6	12	9
C13orf36	-	24	9	13
C13orf37	3	6	16	37
C13orf38	0	1	1	16
C14orf1	0	0	0	7
C14orf101	5	23	3	1
C14orf102	5	7	3	24
C14orf104	0	3	3	1
C14orf105	-	22	18	1
C14orf106	7	2	2	2
C14orf109	0	3	9	1
C14orf115	-	36	0	13
C14orf118	2	2	2	2
C14orf119	0	1	1	7
C14orf126	0	7	3	34
C14orf128	0	10	0	1
C14orf129	5	4	6	6
C14orf132	0	25	3	1
C14orf135	5	7	2	24
C14orf138	0	11	5	10
C14orf139	20	5	5	3
C14orf142	0	3	3	5
C14orf143	0	6	12	34
C14orf145	0	5	5	2
C14orf147	0	0	0	0
C14orf148	11	35	3	17
C14orf149	0	27	5	35
C14orf153	1	1	1	7
C14orf156	1	1	1	7
C14orf159	0	22	0	19
C14orf162	0	-	-	-
C14orf166	0	1	1	7
C14orf167	5	3	8	24
C14orf169	0	0	0	0
C14orf174	11	3	3	1
C14orf176	1	32	23	33
C14orf179	1	8	11	7
C14orf180	20	15	5	5
C14orf181	1	11	11	10
C14orf182	0	5	5	3
C14orf184	0	11	0	29
C14orf19	0	0	0	0
C14orf2	1	1	1	7
C14orf21	2	2	2	2
C14orf28	0	10	17	1
C14orf33	5	3	9	1
C14orf34	-	4	6	34
C14orf37	8	13	7	23
C14orf39	0	-	-	-
C14orf4	0	3	8	1
C14orf43	5	2	2	2
C14orf45	11	3	3	1
C14orf49	9	14	10	3
C14orf50	0	0	0	5
C14orf53	0	-	-	-
C14orf64	0	18	0	3
C14orf68	-	30	3	20
C14orf72	6	18	22	27
C14orf73	0	4	0	10
C14orf79	1	10	17	1
C14orf80	1	8	1	4
C14orf93	1	25	3	5
C15orf17	0	15	4	5
C15orf21	0	0	0	40
C15orf23	3	6	12	9
C15orf24	1	0	4	7
C15orf26	16	-	-	-
C15orf27	6	16	18	21
C15orf28	2	0	0	2
C15orf29	0	11	0	7
C15orf33	5	3	3	1
C15orf34	5	0	14	13
C15orf37	0	25	9	1
C15orf38	0	2	18	2
C15orf39	0	0	0	15
C15orf40	1	9	11	5
C15orf41	3	4	0	18
C15orf42	3	6	12	9
C15orf44	0	0	15	0
C15orf48	0	0	0	8
C15orf50	0	-	-	-
C15orf51	9	0	0	10
C15orf52	10	6	16	8
C15orf56	0	15	19	5
C15orf57	0	5	5	27
C15orf58	0	4	0	6
C15orf59	0	9	4	13
C15orf61	1	8	1	1
C15orf62	0	29	0	11
C15orf63	1	1	1	7
C16orf13	1	1	1	4
C16orf3	0	11	3	13
C16orf42	1	1	1	4
C16orf45	0	15	4	5
C16orf46	11	0	0	0
C16orf48	1	1	19	4
C16orf5	0	9	4	25
C16orf52	5	2	2	5
C16orf53	1	8	15	4
C16orf54	6	18	15	3
C16orf55	1	8	1	5
C16orf57	21	1	1	11
C16orf58	1	21	15	4
C16orf59	1	6	1	9
C16orf61	21	1	1	7
C16orf62	5	14	10	2
C16orf63	5	2	2	2
C16orf68	1	10	0	4
C16orf7	1	8	1	4
C16orf70	0	0	0	30
C16orf71	11	39	24	1
C16orf72	5	2	2	2
C16orf74	1	29	12	11
C16orf75	4	6	12	9
C16orf79	1	10	11	13
C16orf80	21	9	4	11
C16orf86	1	8	11	1
C16orf87	3	2	2	7
C16orf88	0	6	6	9
C16orf89	0	12	14	14
C16orf91	1	1	1	7
C16orf93	1	8	11	4
C17orf100	0	10	8	1
C17orf101	1	36	8	13
C17orf103	27	3	8	1
C17orf104	0	30	8	1
C17orf106	1	1	1	4
C17orf107	0	30	3	1
C17orf108	1	9	4	1
C17orf28	0	18	22	1
C17orf37	0	0	0	7
C17orf39	0	12	20	19
C17orf42	0	8	11	7
C17orf44	0	5	5	3
C17orf46	0	0	16	3
C17orf47	0	11	0	10
C17orf48	17	5	5	3
C17orf49	1	1	1	4
C17orf50	-	1	1	0
C17orf51	27	30	3	20
C17orf53	4	6	12	9
C17orf55	0	4	6	10
C17orf56	12	11	1	10
C17orf57	5	11	3	1
C17orf58	5	10	8	17
C17orf59	1	8	1	4
C17orf60	13	5	0	3
C17orf61	1	1	1	7
C17orf62	1	1	1	3
C17orf63	0	4	0	8
C17orf65	12	10	11	13
C17orf67	0	0	0	0
C17orf68	11	3	5	1
C17orf69	0	10	8	1
C17orf70	1	8	11	4
C17orf71	0	7	13	1
C17orf72	16	35	8	17
C17orf73	-	4	6	6
C17orf75	0	3	3	38
C17orf76	0	9	4	1
C17orf77	0	-	-	-
C17orf79	1	1	1	4
C17orf80	2	3	3	5
C17orf81	1	10	11	1
C17orf82	1	1	1	4
C17orf85	2	3	3	1
C17orf86	12	10	4	1
C17orf87	6	5	5	3
C17orf89	1	1	1	13
C17orf90	1	1	1	4
C17orf91	9	12	20	14
C17orf93	0	1	1	40
C17orf95	1	1	1	4
C17orf96	0	10	11	1
C17orf97	16	10	8	1
C17orf99	-	0	5	29
C18orf1	5	14	10	2
C18orf10	3	0	0	16
C18orf16	0	-	-	-
C18orf18	0	9	8	1
C18orf19	7	6	0	9
C18orf21	4	1	1	4
C18orf22	1	1	1	4
C18orf25	2	7	2	31
C18orf32	0	9	8	1
C18orf34	9	3	3	1
C18orf45	0	6	15	18
C18orf54	3	31	10	16
C18orf55	4	3	3	1
C18orf56	4	1	22	29
C18orf8	3	0	0	0
C19orf10	1	1	1	4
C19orf12	0	0	0	14
C19orf18	1	10	4	1
C19orf2	0	0	0	16
C19orf20	1	8	1	4
C19orf21	0	4	1	8
C19orf22	1	1	1	10
C19orf23	1	31	17	16
C19orf24	1	1	1	4
C19orf25	1	8	11	17
C19orf26	0	3	3	1
C19orf28	1	8	1	4
C19orf29	1	8	11	4
C19orf30	-	9	4	13
C19orf33	1	1	1	7
C19orf35	6	5	5	22
C19orf36	1	15	19	5
C19orf38	14	1	1	22
C19orf39	1	8	11	1
C19orf40	0	31	12	16
C19orf42	1	1	1	4
C19orf43	1	1	1	27
C19orf44	0	10	8	1
C19orf45	1	1	1	1
C19orf46	1	1	1	1
C19orf47	29	0	0	4
C19orf48	17	1	1	9
C19orf50	4	1	1	4
C19orf51	16	33	0	18
C19orf52	1	8	1	4
C19orf53	1	1	1	7
C19orf54	0	0	0	8
C19orf55	2	0	3	1
C19orf56	1	1	1	4
C19orf57	0	1	1	16
C19orf59	0	19	31	22
C19orf6	1	8	11	4
C19orf60	1	8	1	4
C19orf61	1	1	1	16
C19orf62	1	1	1	4
C19orf63	1	10	9	17
C19orf66	23	34	1	29
C19orf70	1	1	1	4
C19orf71	12	11	0	10
C19orf73	1	8	1	1
C19orf76	1	8	5	17
C19orf77	0	0	0	13
C1D	0	0	0	0
C1GALT1	10	4	6	6
C1GALT1C1	0	0	0	20
C1orf101	11	9	4	5
C1orf103	2	2	2	1
C1orf104	12	11	0	10
C1orf106	4	4	6	6
C1orf107	19	2	2	15
C1orf109	3	21	15	2
C1orf110	-	42	29	0
C1orf111	0	-	-	-
C1orf112	3	6	12	9
C1orf113	0	4	6	8
C1orf114	0	9	3	17
C1orf115	0	32	23	33
C1orf116	0	4	6	6
C1orf122	1	8	15	4
C1orf123	1	0	0	7
C1orf124	19	2	2	2
C1orf125	0	4	6	6
C1orf126	0	22	19	6
C1orf127	0	15	3	5
C1orf128	4	9	4	7
C1orf130	31	22	18	32
C1orf131	19	0	6	15
C1orf133	1	20	20	19
C1orf135	3	6	12	9
C1orf144	0	31	10	16
C1orf150	0	14	2	2
C1orf151	1	1	1	7
C1orf152	0	11	0	13
C1orf156	0	1	1	15
C1orf158	-	24	9	17
C1orf159	1	8	1	4
C1orf161	0	21	15	0
C1orf162	14	19	5	22
C1orf163	3	2	2	2
C1orf168	11	25	9	5
C1orf170	1	4	1	8
C1orf172	1	8	1	6
C1orf173	0	9	4	1
C1orf174	4	0	0	9
C1orf175	0	11	0	10
C1orf177	-	4	0	8
C1orf182	1	-	-	-
C1orf183	0	3	3	24
C1orf186	4	0	5	29
C1orf187	3	13	10	23
C1orf190	0	13	10	12
C1orf192	16	39	24	1
C1orf194	16	35	17	17
C1orf198	3	13	7	12
C1orf201	0	0	0	0
C1orf203	30	25	3	5
C1orf204	0	10	8	17
C1orf21	11	20	20	19
C1orf210	0	21	15	5
C1orf212	1	1	1	7
C1orf213	0	11	11	10
C1orf216	0	27	10	12
C1orf220	12	11	0	3
C1orf226	11	18	6	5
C1orf228	12	17	4	3
C1orf229	1	17	4	1
C1orf230	0	9	8	1
C1orf25	5	2	13	2
C1orf26	19	16	18	2
C1orf27	5	0	0	15
C1orf31	4	1	1	15
C1orf35	1	1	1	15
C1orf38	14	19	5	22
C1orf43	0	1	1	15
C1orf50	1	1	1	7
C1orf51	4	0	0	0
C1orf52	4	31	0	16
C1orf53	1	1	1	15
C1orf54	13	27	14	35
C1orf55	19	2	2	2
C1orf56	1	8	1	17
C1orf57	1	1	1	15
C1orf58	2	2	2	2
C1orf59	3	18	22	16
C1orf61	4	-	-	-
C1orf63	12	11	11	10
C1orf64	0	-	-	-
C1orf65	0	-	-	-
C1orf66	1	8	1	4
C1orf69	4	16	19	15
C1orf70	13	27	4	12
C1orf74	0	33	0	18
C1orf77	1	1	1	15
C1orf83	2	5	14	37
C1orf84	7	2	15	2
C1orf85	4	1	1	16
C1orf86	1	8	1	4
[truncated: 15,614 more rows]

## Sheet: Table S3A
Table S3A: Gene ontology enrichment for breast cancer ColX module
q-value	GO term	GO ID	category	level	#	genes
1.87283e-49	extracellular matrix organization	GO:0030198	biological process	4	80	COL10A1; RECK; PDGFRA; ANTXR1; COL11A1; ADAMTSL1; CRISPLD2; ITGA1; ITGA8; HSPG2; VCAN; ECM2; TIMP2; SULF2; LAMB1; ADAM12; ITGA11; AEBP1; PDPN; COL3A1; ABL1; FBLN2; FBLN1; THBS1; LOX; MMP11; DCN; LOXL1; LOXL2; ADAMTS6; NTNG2; ADAMTS2; FAP; JAM3; SPARC; SULF1; LUM; FLRT2; NID2; NID1; ADAMTS12; MATN3; GREM1; ITGB1; COL8A2; COL8A1; CTSK; ITGB5; TLL1; LAMA4; COMP; TLL2; FBN1; COL5A2; POSTN; ADAMTSL2; …
2.34227e-46	extracellular matrix	GO:0031012	cellular component	2	86	TIMP3; COL11A1; MFAP5; FBLN2; FBLN1; TIMP2; DCN; ADAMTS6; NTNG2; ADAMTS2; SRPX2; CRISPLD2; POSTN; FLRT2; CXCL12; FN1; CCDC80; ADAMTS12; ANGPTL2; PXDN; MMP11; HSPG2; COL8A1; LAMB1; COL3A1; ADAMTSL2; ADAMTSL1; THBS2; THBS1; NID2; NID1; ANGPT2; ADAMTS5; SSC5D; COL4A1; HMCN1; LAMC1; FGF1; OLFML2A; LRRC17; LRRC15; HTRA1; COL12A1; SERPING1; ADAMTS16; LUM; MATN3; PODN; ASPN; SPARC; LAMA4; COMP; EPYC; CO…
7.95858e-45	extracellular structure organization	GO:0043062	biological process	3	80	COL10A1; RECK; PDGFRA; ANTXR1; COL11A1; ADAMTSL1; CRISPLD2; ITGA1; ITGA8; ADAMTS16; VCAN; ECM2; TIMP2; SULF2; LAMB1; ADAM12; ITGA11; AEBP1; PDPN; COL3A1; ABL1; FBLN2; FBLN1; THBS1; LOX; MMP11; DCN; LOXL1; LOXL2; ADAMTS6; NTNG2; ADAMTS2; FAP; JAM3; SPARC; SULF1; LUM; FLRT2; NID2; NID1; ADAMTS12; MATN3; GREM1; ITGB1; COL8A2; COL8A1; CTSK; ITGB5; TLL1; LAMA4; COMP; TLL2; FBN1; COL5A2; POSTN; ADAMTSL…
1.08948e-39	collagen-containing extracellular matrix	GO:0062023	cellular component	3	71	COL10A1; CDH13; TGFB3; TIMP3; COL11A1; HSPG2; VCAN; MATN3; SPON1; MFAP5; SERPING1; AEBP1; F13A1; LAMB1; FBLN2; FBLN1; THBS1; LUM; TIMP2; DCN; LOXL1; LOXL2; CXCL12; NTNG2; ADAMTS2; ASPN; THBS2; SPARC; SULF1; HTRA1; NID2; NID1; SRPX2; ANGPT2; PODN; GREM1; ANGPTL2; COL8A2; COL8A1; GPC6; LAMA4; LTBP2; SSC5D; COMP; CCDC80; FBN1; COL5A2; POSTN; COL5A1; SERPINF1; COL4A1; ADAMTS5; HMCN1; LAMC1; SFRP2; MX…
2.76987e-31	extracellular matrix structural constituent	GO:0005201	molecular function	2	43	COL10A1; COL11A1; HSPG2; VCAN; MATN3; SPON1; MFAP5; AEBP1; COL3A1; LAMB1; FBLN2; FBLN1; LUM; DCN; PODN; ASPN; THBS2; SPARC; THBS1; NID2; NID1; SRPX2; COL8A2; COL8A1; LAMA4; LTBP2; COMP; FBN1; COL5A2; POSTN; COL5A1; MXRA5; COL4A1; HMCN1; LAMC1; FN1; CILP; COL1A2; PXDN; COL1A1; COL6A3; CTHRC1; COL12A1
8.96516e-25	anatomical structure morphogenesis	GO:0009653	biological process	2	144	COL11A1; ZFPM2; SPRED1; PCSK5; MFAP5; DAB2; FBLN1; AXL; DCN; GLI2; NTNG2; INHBA; MICAL2; NEXN; SRPX2; ARHGAP24; CRISPLD2; ISM1; POSTN; FLRT2; KLK4; CXCL12; ROR2; ARID5B; FN1; F2R; RUNX1; ANGPTL2; PKD2; PRRX1; ACTA2; ITGA1; ADAMTS16; KIF26B; GREM1; NOX4; LAMB1; EDNRA; PTGFRN; ELK3; THBS2; CAP1; PDPN; THBS1; ANGPT2; LZTS1; DCHS1; MAP1A; MAP1B; ALPK2; JAM3; UNC5B; FAT4; TWSG1; COL4A1; FGF7; LAMC1; F…
8.96516e-25	cell adhesion	GO:0007155	biological process	2	105	SSPN; NT5E; PCDHGB7; FBLN2; FBLN1; AXL; NTNG2; NEXN; SRPX2; ENTPD1; POSTN; FLRT2; CXCL12; FN1; CCDC80; PPFIBP1; RUNX1; FAT4; ITGA8; ITGA1; COL8A1; KIF26B; SNED1; CNTN1; LAMB1; COL3A1; TWSG1; THBS2; PDPN; THBS1; NID2; NID1; PRKG1; ANGPT2; DCHS1; JAM3; PCDHGA3; HMCN1; LAMC1; PCDHGA6; PLXNC1; DDR2; TNFAIP6; ITGAV; SPOCK1; PCDH18; COL12A1; PDGFRA; ADAMTS12; ABL1; ANTXR1; ITGBL1; TPM1; PCDHB12; NUAK1;…
2.06827e-23	system development	GO:0048731	biological process	3	198	COL11A1; PDGFRB; ZFPM2; PLXNC1; PCSK5; MFAP5; DAB2; THBS1; AXL; TIMP2; DCN; RGS4; ADAMTS6; NTNG2; ADAMTS2; ITSN1; EML1; INHBA; MICAL2; MARVELD1; NEXN; SRPX2; ARHGAP24; CRISPLD2; CTSK; BMP8A; ISM1; CCIN; POSTN; FLRT2; KLK4; CXCL12; ROR2; ARID5B; FN1; RUNX2; ELK3; RUNX1; ANGPTL2; WNT2; PRRX1; ACTA2; TCF4; GLIS2; ITGA1; EVC; COL8A1; KIF26B; CNTN1; LAMB1; COL3A1; KIAA1217; TWSG1; JAM3; THBS2; PDPN; H…
2.0582e-22	circulatory system development	GO:0072359	biological process	4	85	ACTA2; PDGFRB; CDH13; TGFB3; ACVR1; COL11A1; RECK; ZFPM2; HSPG2; PDGFRA; PCSK5; ITGB1; ADAM12; GREM1; SULF1; EDNRA; ABL1; COL3A1; LOX; BICC1; SPRED1; DCN; LOXL1; LOXL2; ADAMTS6; SLIT2; RGS4; FAP; SGCD; THBS2; MICAL2; TPM1; THBS1; GLI2; SH3PXD2B; SPARC; FGF18; SLIT3; NRP2; SRPX2; ARHGAP24; ANGPT2; PARVA; WNT2; DCHS1; COL8A2; COL8A1; ALPK2; HEG1; JAM3; UNC5B; COMP; ISM1; FAT4; TBX5; FBN1; TBX18; CO…
3.37566e-22	multicellular organism development	GO:0007275	biological process	2	207	COL11A1; PDGFRB; ZFPM2; PLXNC1; PCSK5; MFAP5; DAB2; THBS1; AXL; TIMP2; DCN; RGS4; ADAMTS6; NTNG2; ADAMTS2; ITSN1; EML1; JAM3; FSTL1; INHBA; MICAL2; MARVELD1; NEXN; SRPX2; ARHGAP24; CRISPLD2; CTSK; BMP8A; ISM1; CCIN; POSTN; FLRT2; KLK4; CXCL12; ROR2; ARID5B; FN1; RUNX2; ELK3; RUNX1; ANGPTL2; WNT2; PRRX1; ACTA2; HOXC8; MMP11; TCF4; GLIS2; ITGA1; EVC; COL8A1; KIF26B; CNTN1; LAMB1; COL3A1; KIAA1217; …
6.58599e-21	anatomical structure development	GO:0048856	biological process	2	215	COL11A1; PDGFRB; ZFPM2; PLXNC1; PCSK5; MFAP5; DAB2; FBLN1; THBS1; AXL; TIMP2; DCN; RGS4; ADAMTS6; NTNG2; ADAMTS2; ITSN1; EML1; JAM3; FSTL1; INHBA; MICAL2; MARVELD1; NEXN; SRPX2; ARHGAP24; CRISPLD2; CTSK; BMP8A; ISM1; CCIN; POSTN; FLRT2; KLK4; CXCL12; ROR2; ARID5B; FN1; RUNX2; F2R; RUNX1; ANGPTL2; WNT2; PRRX1; ACTA2; HOXC8; MMP11; TCF4; GLIS2; ITGA1; EVC; COL8A1; KIF26B; CNTN1; NOX4; LAMB1; COL3A1…
2.84937e-19	tissue development	GO:0009888	biological process	3	109	COL11A1; ZFPM2; SPRED1; DAB2; DCN; GLI2; NTNG2; FSTL1; INHBA; MICAL2; ARHGAP24; CTSK; BMP8A; POSTN; KLK4; ROR2; ARID5B; FN1; RUNX2; RUNX1; FAT4; PRRX1; ACTA2; EVC; COL8A1; KIF26B; PKD2; LAMB1; EDNRA; PTGFRN; TWSG1; PDPN; DCHS1; ALPK2; COL4A1; FGF7; LAMC1; ZEB1; FGF1; GJA5; DDR2; LRRC17; ITGAV; COL12A1; ANKRD6; PDGFRB; PDGFRA; ITGA8; ADAMTS12; AKAP13; TBX5; ABL1; DACT1; LUM; DACT3; FZD1; TLL2; ASP…
1.30872e-18	blood vessel development	GO:0001568	biological process	3	62	ACTA2; PDGFRB; CDH13; ACVR1; RECK; ZFPM2; HSPG2; PDGFRA; ADAM12; TBX5; ABL1; EDNRA; LOX; DCN; LOXL1; LOXL2; ADAMTS6; SLIT2; FAP; THBS2; SULF1; THBS1; SPARC; FGF18; NRP2; SRPX2; ARHGAP24; ANGPT2; PARVA; WNT2; ITGB1; COL8A2; COL8A1; GREM1; HEG1; JAM3; UNC5B; COMP; ISM1; SPRED1; COL5A1; SERPINF1; COL4A1; CALD1; NRP1; FGF1; SFRP2; LRP1; GJA5; FN1; PKD2; ANTXR1; ITGAV; RIN2; ELK3; RUNX1; COL1A2; ANGPT…
2.43822e-18	cell migration	GO:0016477	biological process	4	93	SPRED1; DAB2; AXL; DCN; NTNG2; FSTL1; NEXN; SRPX2; ARHGAP24; POSTN; FLRT2; CXCL12; ROR2; ARID5B; FN1; F2R; ITGA1; DOCK4; ITGA11; NOX4; LAMB1; COL3A1; CAP1; PDPN; THBS1; PRKG1; HRH1; ANGPT2; DCHS1; MAP1B; DPYSL3; JAM3; FGF7; LAMC1; FGF1; ZEB2; PLXNC1; DDR2; TNFAIP6; ITGAV; PRKD1; LRCH1; PDGFRB; PDGFRA; ADAMTS12; AKAP12; TBX5; ABL1; ITGBL1; PODN; TPM1; SPARC; FGF18; PARVA; GREM1; LAMA4; XG; FERMT2;…
4.42753e-18	anatomical structure formation involved in morphogenesis	GO:0048646	biological process	2	76	ITGA8; PDGFRB; CDH13; TGFB3; ACVR1; COL11A1; PTGFRN; RECK; HSPG2; PDGFRA; KIF26B; CNTNAP1; LAMB1; ADAM12; SULF1; TBX5; ABL1; EDNRA; SPRED1; HTRA1; DCN; LOXL2; TWSG1; SALL1; FAP; THBS2; TPM1; THBS1; GLI2; INHBA; SPARC; FGF18; NRP2; SRPX2; ARHGAP24; ANGPT2; PARVA; ANGPTL2; DCHS1; COL8A2; COL8A1; GREM1; ITGB5; JAM3; UNC5B; SLIT2; ISM1; PDPN; COL5A2; TBX18; COL5A1; SERPINF1; COL4A1; ITGB1; CALD1; ROR…
4.58426e-18	vasculature development	GO:0001944	biological process	4	63	ACTA2; PDGFRB; CDH13; ACVR1; RECK; ZFPM2; HSPG2; PDGFRA; ADAM12; PDPN; TBX5; ABL1; EDNRA; LOX; DCN; LOXL1; LOXL2; ADAMTS6; SLIT2; FAP; THBS2; SULF1; THBS1; SPARC; FGF18; NRP2; SRPX2; ARHGAP24; ANGPT2; PARVA; WNT2; ITGB1; COL8A2; COL8A1; GREM1; HEG1; JAM3; UNC5B; COMP; ISM1; SPRED1; COL5A1; SERPINF1; COL4A1; CALD1; NRP1; FGF1; SFRP2; LRP1; GJA5; FN1; PKD2; ANTXR1; ITGAV; RIN2; ELK3; RUNX1; COL1A2;…
4.58426e-18	cardiovascular system development	GO:0072358	biological process	4	63	ACTA2; PDGFRB; CDH13; ACVR1; RECK; ZFPM2; HSPG2; PDGFRA; ADAM12; PDPN; TBX5; ABL1; EDNRA; LOX; DCN; LOXL1; LOXL2; ADAMTS6; SLIT2; FAP; THBS2; SULF1; THBS1; SPARC; FGF18; NRP2; SRPX2; ARHGAP24; ANGPT2; PARVA; WNT2; ITGB1; COL8A2; COL8A1; GREM1; HEG1; JAM3; UNC5B; COMP; ISM1; SPRED1; COL5A1; SERPINF1; COL4A1; CALD1; NRP1; FGF1; SFRP2; LRP1; GJA5; FN1; PKD2; ANTXR1; ITGAV; RIN2; ELK3; RUNX1; COL1A2;…
1.28025e-17	tube development	GO:0035295	biological process	3	75	PDGFRB; CDH13; TGFB3; ACVR1; PDGFC; RECK; ZFPM2; ADAMTS16; PDGFRA; KIF26B; PCSK5; ITGB1; ADAM12; ADAMTS12; PDPN; TBX5; ABL1; EDNRA; LOX; RIN2; DACT1; DCN; LOXL2; ADAMTS2; FAP; THBS2; MICAL2; SULF1; THBS1; GLI2; SPARC; FGF18; NRP2; CRISPLD2; ARHGAP24; ANGPT2; PARVA; GREM1; SLIT2; DCHS1; COL8A2; COL8A1; HSPG2; HEG1; JAM3; UNC5B; COMP; ISM1; FAT4; SPRED1; TBX18; SERPINF1; COL4A1; FGF7; CALD1; NRP1; …
2.2194e-17	tube morphogenesis	GO:0035239	biological process	3	67	PDGFRB; CDH13; ACVR1; RECK; ZFPM2; ADAMTS16; PDGFRA; KIF26B; ITGB1; ADAM12; ADAMTS12; PDPN; TBX5; ABL1; EDNRA; LOX; RIN2; DACT1; DCN; LOXL2; FAP; THBS2; MICAL2; SULF1; THBS1; GLI2; SPARC; FGF18; NRP2; SRPX2; ARHGAP24; ANGPT2; PARVA; GREM1; SLIT2; DCHS1; COL8A2; COL8A1; HSPG2; HEG1; JAM3; UNC5B; COMP; ISM1; FAT4; SPRED1; SALL4; SERPINF1; COL4A1; CALD1; NRP1; FGF1; SFRP2; LRP1; GJA5; FN1; PKD2; ITG…
2.93588e-17	cell motility	GO:0048870	biological process	2	94	SPRED1; DAB2; FBLN1; AXL; DCN; NTNG2; FSTL1; NEXN; SRPX2; ARHGAP24; POSTN; FLRT2; CXCL12; ROR2; ARID5B; FN1; F2R; ITGA1; DOCK4; ITGA11; NOX4; LAMB1; COL3A1; CAP1; PDPN; THBS1; PRKG1; HRH1; ANGPT2; DCHS1; MAP1B; DPYSL3; JAM3; FGF7; LAMC1; FGF1; ZEB2; PLXNC1; DDR2; TNFAIP6; ITGAV; PRKD1; SPOCK1; PDGFRB; PDGFRA; ADAMTS12; AKAP12; TBX5; ABL1; ITGBL1; PODN; TPM1; SPARC; FGF18; PARVA; GREM1; LAMA4; XG;…
2.93588e-17	localization of cell	GO:0051674	biological process	2	94	SPRED1; DAB2; FBLN1; AXL; DCN; NTNG2; FSTL1; NEXN; SRPX2; ARHGAP24; POSTN; FLRT2; CXCL12; ROR2; ARID5B; FN1; F2R; ITGA1; DOCK4; ITGA11; NOX4; LAMB1; COL3A1; CAP1; PDPN; THBS1; PRKG1; HRH1; ANGPT2; DCHS1; MAP1B; DPYSL3; JAM3; FGF7; LAMC1; FGF1; ZEB2; PLXNC1; DDR2; TNFAIP6; ITGAV; PRKD1; SPOCK1; PDGFRB; PDGFRA; ADAMTS12; AKAP12; TBX5; ABL1; ITGBL1; PODN; TPM1; SPARC; FGF18; PARVA; GREM1; LAMA4; XG;…
6.83929e-17	animal organ development	GO:0048513	biological process	3	147	COL11A1; ZFPM2; SPRED1; PCSK5; MFAP5; DAB2; BICC1; AXL; DCN; GLI2; ADAMTS6; NTNG2; ADAMTS2; ITSN1; EML1; INHBA; MICAL2; CRISPLD2; CTSK; BMP8A; CCIN; FLRT2; KLK4; CXCL12; ROR2; ARID5B; FN1; RUNX2; RUNX1; WNT2; PRRX1; ACTA2; GLIS2; EVC; COL8A1; KIF26B; CNTN1; LAMB1; COL3A1; TWSG1; PDPN; THBS1; NID1; PRKG1; ANGPT2; DCHS1; ADAMTS5; ALPK2; JAM3; FAT4; COL4A1; FGF7; LAMC1; FGF1; SH3PXD2A; GJA5; DDR2; L…
1.31053e-16	animal organ morphogenesis	GO:0009887	biological process	3	73	ACTA2; PDGFRB; PDGFRA; TGFB3; ACVR1; COL11A1; ZFPM2; NRP2; ADAMTS16; KIF26B; LAMB1; MFAP5; PDGFC; SULF1; TBX5; ABL1; DAB2; DACT1; HTRA1; HEG1; DCN; FZD1; PRICKLE2; NTNG2; TWSG1; ASPN; SULF2; TPM1; NRP1; GLI2; INHBA; MICAL2; FGF18; SLIT3; TBX15; TBX18; PARVA; GREM1; WNT2; DCHS1; COL8A2; COL8A1; ALPK2; HSPG2; COMP; FAT4; ANKRD6; FBN1; COL5A2; COL5A1; KLK4; GPC6; ADAMTS5; FGF7; LAMC1; ROR2; FGF1; FO…
5.60376e-16	collagen fibril organization	GO:0030199	biological process	4	19	SFRP2; LOXL1; LOXL2; GREM1; COL11A1; ADAMTS2; DDR2; COMP; AEBP1; COL5A2; COL5A1; COL1A2; PXDN; COL1A1; COL3A1; LOX; LUM; COL12A1; MMP11
1.04903e-15	response to growth factor	GO:0070848	biological process	4	59	PDGFRB; PDGFRA; TGFB3; ACVR1; SPRED1; LATS2; ADAMTS12; NOX4; COL3A1; ABL1; DAB2; LOX; THBS1; LUM; BMP8A; DCN; CILP; TWSG1; ASPN; SULF2; SULF1; HTRA1; FGF18; NRP2; ANGPT2; FSTL1; HTRA3; SLIT2; ITGB1; ACVR2A; MAP1B; GREM1; ITGB5; LTBP2; COMP; FAT4; PMEPA1; FBN1; FERMT2; POSTN; ADAMTSL2; FLRT2; MXRA5; FGF7; ROR2; FGF1; SFRP2; SFRP4; FEZ1; WNT2; LRRC32; DKK3; RUNX2; COL1A2; ZNF423; COL1A1; GAS1; NRP1…
1.04903e-15	blood vessel morphogenesis	GO:0048514	biological process	4	54	PDGFRB; CDH13; ACVR1; RECK; ZFPM2; HSPG2; PDGFRA; ADAM12; TBX5; ABL1; EDNRA; LOX; DCN; LOXL2; FAP; THBS2; SULF1; THBS1; SPARC; FGF18; NRP2; SRPX2; ARHGAP24; ANGPT2; PARVA; SLIT2; ITGB1; COL8A2; COL8A1; GREM1; HEG1; JAM3; UNC5B; COMP; ISM1; SPRED1; SERPINF1; COL4A1; CALD1; NRP1; FGF1; SFRP2; LRP1; GJA5; FN1; PKD2; ITGAV; RIN2; ELK3; RUNX1; ANGPTL2; PRRX1; MMP2; PRKD1
2.02096e-15	regulation of cell motility	GO:2000145	biological process	4	67	PDGFRB; CDH13; TNFAIP6; ACVR1; RECK; TBX5; PDGFRA; DOCK4; LAMB1; GREM1; AKAP12; NOX4; COL3A1; MITF; DAB2; FBLN1; SPRED1; DCN; PODN; TNN; NTNG2; TPM1; THBS1; SPARC; FGF18; PRKG1; NRP2; SRPX2; SULF1; ANGPT2; SLIT2; ITGB1; PLXNC1; PDGFC; LAMA4; DPYSL3; JAM3; XG; ABL1; PDPN; FERMT2; POSTN; FLRT2; SERPINF1; PLAU; FGF7; CXCL12; ROR2; FGF1; SEMA3D; SFRP2; NEXN; LRP1; FN1; ARSB; DDR2; LRRC15; ITGAV; RIN2…
2.35517e-15	regulation of cellular component movement	GO:0051270	biological process	4	70	PDGFRB; CDH13; TNFAIP6; ACVR1; RECK; TBX5; PDGFRA; DOCK4; ABL1; GREM1; AKAP12; NOX4; COL3A1; LAMB1; DAB2; FBLN1; SPRED1; DCN; PODN; MITF; TNN; NTNG2; TPM1; THBS1; SPARC; FGF18; PRKG1; NRP2; SRPX2; SULF1; ANGPT2; SLIT2; ITGB1; PLXNC1; PDGFC; LAMA4; DPYSL3; JAM3; XG; PLAU; PDPN; FERMT2; POSTN; FLRT2; SERPINF1; FEZ1; FGF7; CXCL12; ROR2; FGF1; GJA5; SFRP2; SEMA3D; NEXN; LRP1; FN1; ARSB; DDR2; LRRC15;…
3.41659e-15	collagen binding	GO:0005518	molecular function	3	20	DCN; ITGB1; CTSK; ANTXR1; FN1; PODN; DDR2; COMP; ASPN; LRRC15; ECM2; THBS1; SPARC; NID2; NID1; ITGA11; AEBP1; ITGA1; LOX; LUM
5.81737e-15	skeletal system development	GO:0001501	biological process	4	47	CDH11; COL10A1; PDGFRA; TGFB3; COL11A1; EVC; VCAN; PCSK5; ADAMTS12; AKAP13; COL3A1; LOX; LUM; TLL1; LOXL2; FAT4; SULF2; SULF1; GLI2; FGF18; TBX15; GREM1; DCHS1; ACVR2A; MATN3; PDGFC; BMP8A; COMP; EPYC; FBN1; COL5A2; SH3PXD2B; ROR2; GPR68; FOXN3; SFRP2; ARID5B; SFRP4; LRRC17; RUNX2; RUNX1; COL1A2; NKX3-2; COL1A1; PRRX1; KIAA1217; MMP2
1.17205e-14	movement of cell or subcellular component	GO:0006928	biological process	2	104	SPRED1; DAB2; FBLN1; AXL; DCN; GLI2; NTNG2; FSTL1; NEXN; SRPX2; ARHGAP24; POSTN; FLRT2; CXCL12; ROR2; ARID5B; FN1; F2R; ITGA1; DOCK4; ITGA11; NOX4; LAMB1; COL3A1; CAP1; PDPN; THBS1; PRKG1; HRH1; ANGPT2; DCHS1; MAP1A; MAP1B; DPYSL3; JAM3; UNC5B; FGF7; LAMC1; FGF1; ZEB2; PLXNC1; GJA5; DDR2; TNFAIP6; ITGAV; PRKD1; SPOCK1; PDGFRB; PDGFRA; ADAMTS12; AKAP12; TBX5; ABL1; ITGBL1; PODN; TPM1; SPARC; FGF18…
1.56959e-14	cell-substrate adhesion	GO:0031589	biological process	3	40	ITGA8; CDH13; ANTXR1; ITGA1; ECM2; ABL1; ITGA11; COL3A1; LAMB1; FBLN2; FBLN1; AXL; ITGBL1; TNN; NTNG2; PDPN; THBS1; NID2; NID1; ANGPT2; PARVA; SNED1; ITGB1; COL8A1; GREM1; ITGB5; JAM3; PLAU; FERMT2; POSTN; LAMC1; NRP1; LRP1; FN1; CCDC80; ITGAV; RIN2; ADAMTS12; SPOCK1; COL1A1
1.94941e-14	cellular response to growth factor stimulus	GO:0071363	biological process	5	57	PDGFRB; PDGFRA; TGFB3; ACVR1; SPRED1; LATS2; ADAMTS12; NOX4; COL3A1; ABL1; DAB2; LOX; ADAMTSL2; HTRA1; BMP8A; DCN; CILP; TWSG1; ASPN; SULF2; SULF1; THBS1; FGF18; NRP2; ANGPT2; FSTL1; HTRA3; SLIT2; ITGB1; ACVR2A; MAP1B; GREM1; ITGB5; LTBP2; COMP; FAT4; PMEPA1; FBN1; FERMT2; POSTN; FLRT2; FGF7; ROR2; FGF1; SFRP2; SFRP4; FEZ1; WNT2; LRRC32; DKK3; RUNX2; COL1A2; ZNF423; COL1A1; GAS1; NRP1; PRKD1
3.31393e-14	cellular developmental process	GO:0048869	biological process	2	161	COL11A1; ZFPM2; TIMP2; PLXNC1; DAB2; FBLN1; AXL; SLC6A6; GLI2; NTNG2; ITSN1; EML1; FSTL1; INHBA; NEXN; ARHGAP24; CTSK; BMP8A; CCIN; POSTN; FLRT2; CXCL12; ROR2; ARID5B; FN1; RUNX2; ELK3; RUNX1; FAT4; PRRX1; ACTA2; MMP11; TCF4; GLIS2; ITGA1; HSPG2; CNTN1; NOX4; LAMB1; COL3A1; PTGFRN; TWSG1; JAM3; CAP1; PDPN; THBS1; PRKG1; ANGPT2; LZTS1; DCHS1; MAP1A; MAP1B; ALPK2; DPYSL3; FZD1; UNC5B; COL4A1; FGF7;…
3.98489e-14	regulation of locomotion	GO:0040012	biological process	3	67	PDGFRB; CDH13; TNFAIP6; ACVR1; RECK; TBX5; PDGFRA; DOCK4; ABL1; GREM1; AKAP12; NOX4; COL3A1; LAMB1; DAB2; FBLN1; SPRED1; DCN; PODN; MITF; TNN; NTNG2; TPM1; THBS1; SPARC; FGF18; PRKG1; NRP2; SRPX2; SULF1; ANGPT2; SLIT2; ITGB1; PLXNC1; PDGFC; LAMA4; DPYSL3; JAM3; XG; PLAU; PDPN; FERMT2; POSTN; FLRT2; SERPINF1; FGF7; CXCL12; ROR2; FGF1; SEMA3D; SFRP2; NEXN; LRP1; FN1; ARSB; DDR2; LRRC15; ITGAV; RIN2…
6.47043e-14	regulation of developmental process	GO:0050793	biological process	3	118	TIMP2; ZFPM2; SPRED1; DAB2; FBLN1; AXL; SLC6A6; DCN; GLI2; GPR21; NTNG2; ITSN1; INHBA; SRPX2; CTSK; ISM1; POSTN; FLRT2; CXCL12; ROR2; FN1; RUNX2; RUNX1; FAT4; PRRX1; MMP11; NUAK1; HSPG2; CNTN1; COL3A1; TWSG1; THBS2; PDPN; THBS1; ANGPT2; LZTS1; TCF4; MAP1B; ALPK2; DPYSL3; FGF7; ZEB1; FGF1; ZEB2; PLXNC1; DDR2; LRRC17; ITGAV; CTHRC1; WWC3; SPOCK1; ANKRD6; PDGFRB; PDGFRA; ADAMTS12; AKAP13; TBX5; ABL1…
1.32493e-13	glycosaminoglycan binding	GO:0005539	molecular function	3	29	CCDC80; COL11A1; CRISPLD2; VCAN; ECM2; FSTL1; DPYSL3; DCN; LAYN; THBS2; SULF2; SULF1; THBS1; SLIT3; FGF1; SLIT2; ADAMTS5; LTBP2; COMP; EPYC; FBN1; POSTN; COL5A1; FGF7; NRP1; NRP2; CFH; FN1; TNFAIP6
3.63687e-13	angiogenesis	GO:0001525	biological process	3	45	PDGFRB; CDH13; ACVR1; RECK; HSPG2; PDGFRA; ADAM12; ABL1; EDNRA; DCN; LOXL2; FAP; THBS2; SULF1; THBS1; SPARC; FGF18; NRP2; SRPX2; ARHGAP24; ANGPT2; PARVA; SLIT2; ITGB1; COL8A2; COL8A1; GREM1; JAM3; UNC5B; ISM1; SPRED1; SERPINF1; COL4A1; CALD1; NRP1; FGF1; SFRP2; GJA5; FN1; ITGAV; ELK3; RUNX1; ANGPTL2; MMP2; PRKD1
8.52498e-13	cell differentiation	GO:0030154	biological process	3	153	COL11A1; ZFPM2; TIMP2; PLXNC1; DAB2; FBLN1; AXL; SLC6A6; GLI2; NTNG2; ITSN1; EML1; FSTL1; INHBA; NEXN; ARHGAP24; CTSK; BMP8A; CCIN; POSTN; FLRT2; CXCL12; ROR2; ARID5B; FN1; RUNX2; ELK3; RUNX1; FAT4; PRRX1; ACTA2; MMP11; TCF4; GLIS2; ITGA1; HSPG2; CNTN1; LAMB1; COL3A1; PTGFRN; TWSG1; JAM3; PDPN; THBS1; PRKG1; ANGPT2; LZTS1; DCHS1; MAP1A; MAP1B; ALPK2; DPYSL3; FZD1; UNC5B; COL4A1; FGF7; LAMC1; ZEB1…
1.42899e-12	regulation of multicellular organismal development	GO:2000026	biological process	4	99	TIMP2; ZFPM2; SPRED1; DAB2; AXL; DCN; GLI2; NTNG2; ITSN1; INHBA; SRPX2; CTSK; ISM1; FLRT2; CXCL12; ROR2; FN1; RUNX1; FAT4; PRRX1; HSPG2; CNTN1; COL3A1; THBS2; PDPN; THBS1; ANGPT2; LZTS1; TCF4; MAP1B; ALPK2; DPYSL3; FGF7; ZEB1; FGF1; PLXNC1; DDR2; LRRC17; PRKD1; SPOCK1; ANKRD6; PDGFRB; ADAMTS12; TBX5; ABL1; DACT1; DACT3; FZD1; TLL2; ASPN; SPARC; FGF18; TBX18; TNFSF4; BEND6; ACVR2A; LAMA4; COMP; CO…
2.33856e-12	enzyme linked receptor protein signaling pathway	GO:0007167	biological process	4	67	PDGFRB; CDH13; TGFB3; ACVR1; ITGA1; PDGFRA; PDGFRL; LATS2; ADAMTS12; COL3A1; ABL1; DAB2; LOX; ADAMTSL2; DACT1; HTRA1; AXL; BMP8A; DCN; PTPRG; TWSG1; ITSN1; ASPN; SULF2; SULF1; THBS1; INHBA; FGF18; NRP2; ANGPT2; FSTL1; HTRA3; GREM1; ZNF423; ITGB1; ACVR2A; PDGFC; ITGB5; LTBP2; COMP; FAT4; PMEPA1; FBN1; FERMT2; FLRT2; COL4A1; FGF7; GPR21; ROR2; FGF1; SFRP2; SPRED1; LRP1; ARID5B; SFRP4; DDR2; LRRC32;…
3.26034e-12	regulation of multicellular organismal process	GO:0051239	biological process	3	130	TIMP2; ZFPM2; SPRED1; DAB2; AXL; DCN; GLI2; GPR21; NTNG2; ITSN1; INHBA; SYT11; SRPX2; CTSK; ISM1; CORIN; POSTN; FLRT2; CXCL12; ROR2; FN1; RUNX2; F2R; SERPING1; FAT4; PRRX1; HSPG2; DOCK4; CNTN1; COL3A1; TWSG1; THBS2; PDPN; THBS1; RUNX1; PRKG1; HRH1; ANGPT2; LZTS1; TCF4; MAP1B; ALPK2; DPYSL3; SSC5D; TSHZ3; NETO1; FGF7; ZEB1; FGF1; PLXNC1; GJA5; DDR2; LRRC17; ITGAV; CTHRC1; WWC3; SPOCK1; ANKRD6; PDG…
3.28109e-12	heart development	GO:0007507	biological process	4	45	PDGFRB; PDGFRA; TGFB3; ACVR1; COL11A1; ZFPM2; TBX5; SPRED1; PCSK5; GREM1; AKAP13; COL3A1; EDNRA; LOX; RGS4; ADAMTS6; SGCD; MICAL2; TPM1; BICC1; GLI2; SPARC; SLIT3; SLIT2; TBX18; PARVA; DCHS1; ALPK2; HEG1; FAT4; FBN1; SALL4; COL5A1; SALL1; NRP1; NRP2; SFRP2; FLRT2; GJA5; FN1; PKD2; RUNX1; WNT2; SH3PXD2B; PLN
4.48656e-12	transmembrane receptor protein serine/threonine kinase signaling pathway	GO:0007178	biological process	5	37	TGFB3; ACVR1; SPRED1; LATS2; COL3A1; ABL1; DAB2; LOX; FSTL1; DACT1; HTRA1; BMP8A; ADAMTSL2; CILP; TWSG1; ASPN; SULF1; THBS1; INHBA; HTRA3; ITGB1; ACVR2A; GREM1; ITGB5; LTBP2; COMP; PMEPA1; FBN1; FERMT2; ROR2; SFRP2; SFRP4; LRRC32; DKK3; RUNX2; COL1A2; ZNF423
8.65339e-12	extracellular matrix component	GO:0044420	cellular component	2	16	COL8A1; COL11A1; NTNG2; FBN1; COL5A2; MFAP5; COL5A1; COL1A2; COL4A1; COL1A1; LAMB1; COL3A1; FBLN1; LAMC1; LUM; COL12A1
1.51357e-11	ossification	GO:0001503	biological process	2	36	CDH11; TGFB3; ACVR1; COL11A1; VCAN; ITGA11; SGMS2; LOX; FZD1; TWSG1; ASPN; GLI2; SPARC; FGF18; MN1; DCHS1; ACVR2A; GREM1; BMP8A; COMP; FAT4; COL5A2; TNN; ROR2; SFRP2; FERMT2; OMD; DDR2; LRRC17; CTHRC1; RUNX2; RUNX1; COL1A2; COL1A1; MMP2; PRKD1
4.49966e-11	integrin binding	GO:0005178	molecular function	4	23	TIMP2; ECM2; LAMB1; COL3A1; ITGBL1; ADAMTS5; TNN; FAP; TLN2; THBS1; ITGB1; ITGB5; JAM3; COMP; FBN1; FERMT2; COL5A1; ADAM23; CXCL12; FGF1; SFRP2; FN1; ITGAV
5.43952e-11	collagen trimer	GO:0005581	cellular component	2	18	COL10A1; COL8A2; COL8A1; COL11A1; DCN; C1QTNF3; CTHRC1; C1QTNF7; LUM; COL5A2; COL5A1; COL1A2; COL4A1; COL1A1; COL3A1; COL6A3; LOX; COL12A1
5.91889e-11	basement membrane	GO:0005604	cellular component	4	19	COL8A2; COL8A1; CCDC80; LAMA4; NTNG2; FN1; LOXL1; HSPG2; LOXL2; FBN1; SPARC; NID2; NID1; COL5A1; SERPINF1; COL4A1; LAMB1; HMCN1; LAMC1
6.9356e-11	connective tissue development	GO:0061448	biological process	4	28	ACTA2; PDGFRB; COL11A1; EVC; ADAMTS12; LOX; LUM; KLF7; LOXL2; SULF2; SULF1; GLI2; FGF18; MATN3; GREM1; BMP8A; COMP; EPYC; SH3PXD2B; COL5A1; ROR2; SFRP2; ARID5B; RUNX2; RUNX1; NKX3-2; COL1A1; PRRX1
8.18635e-11	extracellular space	GO:0005615	cellular component	2	123	TIMP3; COL11A1; PCSK5; FBLN1; AXL; TIMP2; DCN; FSTL1; INHBA; SRPX2; CRISPLD2; CTSK; BMP8A; ENTPD1; CTSO; PAPPA; POSTN; FLRT2; CXCL12; SEMA3D; FN1; ALDH1L2; ANGPTL2; PKD2; PXDN; ACTA2; ITGA1; HSPG2; SPON1; CNTN1; LAMB1; COL3A1; ARHGAP1; TWSG1; JAM3; NT5E; CAP1; UACA; THBS1; NID2; NID1; ANGPT2; ADAMTS5; DPYSL3; GRP; SSC5D; FAT4; COL4A1; FGF7; HMCN1; LAMC1; FGF1; PTPRG; LRRC17; LRRC15; ITGAV; HTRA1;…
1.09705e-10	tissue morphogenesis	GO:0048729	biological process	3	47	ACTA2; ITGA8; TGFB3; ACVR1; COL11A1; ZFPM2; ADAMTS16; KIF26B; ADAMTS12; SULF1; TBX5; ABL1; EDNRA; DACT1; GPC6; PRICKLE2; TWSG1; DAB2; TPM1; NRP1; GLI2; INHBA; MICAL2; NRP2; ARHGAP24; TBX18; SLIT2; DCHS1; GREM1; HEG1; FZD1; FAT4; ANKRD6; PDPN; FERMT2; SALL4; COL5A1; ITGB1; COL4A1; FGF7; ROR2; FGF1; SFRP2; PKD2; WNT2; SALL1; CTHRC1
1.16241e-10	endoplasmic reticulum lumen	GO:0005788	cellular component	4	31	COL10A1; FKBP14; COL11A1; VCAN; MATN3; H6PD; SPON1; P4HA3; FKBP7; LAMB1; COL3A1; FSTL1; ADAMTS5; ADAMTSL1; THBS1; COL8A2; COL8A1; PDGFC; FBN1; COL5A2; COL5A1; COL4A1; LAMC1; BACE1; FN1; ARSB; COL1A2; COL1A1; GPX8; COL6A3; COL12A1
1.75395e-10	calcium ion binding	GO:0005509	molecular function	5	48	CDH11; CDH13; HSPG2; VCAN; FKBP14; SULF2; FKBP7; PCDHGB7; PCDHGA12; SNED1; FBLN2; FBLN1; FSTL1; FKBP9; HEG1; TLL1; LOXL2; PCDHB12; ITSN1; ASPN; EML1; THBS2; SPARC; SULF1; THBS1; NID2; NID1; SYT11; SLIT3; SLIT2; PCDH17; DCHS1; MATN3; LTBP2; COMP; TLL2; FBN1; PCDHGA3; HMCN1; PCDHGA6; HPGDS; PLSCR4; LRP1; PKD2; PCDH7; SPOCK1; FAT4; PCDH18
4.29385e-10	response to transforming growth factor beta	GO:0071559	biological process	3	28	TGFB3; ACVR1; SPRED1; LATS2; NOX4; COL3A1; DAB2; LOX; HTRA1; HTRA3; ADAMTSL2; TWSG1; ASPN; THBS1; ITGB1; ITGB5; LTBP2; PMEPA1; FBN1; FERMT2; POSTN; MXRA5; WNT2; LRRC32; DKK3; CILP; COL1A2; COL1A1
4.39667e-10	growth factor binding	GO:0019838	molecular function	3	21	ACVR2A; PDGFRA; TGFB3; ACVR1; LTBP2; PDGFRB; LRRC32; TWSG1; ITGAV; THBS1; COL5A1; COL1A2; NRP2; COL4A1; COL1A1; COL3A1; NRP1; SRPX2; HTRA1; PXDN; HTRA3
4.52909e-10	heparin binding	GO:0008201	molecular function	3	21	ADAMTS5; CRISPLD2; COL11A1; FN1; COMP; CCDC80; THBS2; ECM2; CFH; FBN1; POSTN; COL5A1; SLIT3; NRP2; FGF7; FSTL1; THBS1; SLIT2; NRP1; FGF1; LTBP2
8.27211e-10	regulation of anatomical structure morphogenesis	GO:0022603	biological process	4	62	RECK; TGFB3; ACVR1; HSPG2; SPRED1; ADAM12; ADAMTS12; SULF1; TBX5; ABL1; DAB2; FBLN1; RIN2; DACT1; DCN; FZD1; PRICKLE2; NTNG2; ASPN; THBS2; SULF2; TPM1; THBS1; SPARC; PTPRD; SLIT2; SRPX2; ANGPT2; FGF18; PARVA; LZTS1; ITGB1; PLXNC1; MAP1B; GREM1; ATP10A; ISM1; ANKRD6; PDPN; COL5A2; TBX18; COL5A1; SERPINF1; GPC6; FGF7; CXCL12; ROR2; FGF1; SFRP2; FERMT2; LRP1; SEMA3D; FN1; POSTN; SH3D19; WNT2; CTHRC1…
1.47371e-09	negative regulation of multicellular organismal process	GO:0051241	biological process	4	64	PDGFRA; TGFB3; ZFPM2; HSPG2; SPRED1; DOCK4; SERPING1; TBX5; COL3A1; AXL; DCN; RGS4; LOXL2; TWSG1; WWC3; FAP; THBS2; SULF1; THBS1; GLI2; INHBA; SPARC; SYT11; PRKG1; DACT3; ANGPT2; GREM1; SPOCK1; TNFSF4; ALPK2; LAMA4; DPYSL3; SSC5D; SLIT2; ISM1; TLL2; PLAU; FBN1; COL5A2; TBX18; COL5A1; SERPINF1; ADAMTS5; KLF7; TNN; NRP1; GPR68; SEMA3D; SFRP2; LRP1; ZNF423; GJA5; FN1; ADAMTS12; LRRC17; LRRC32; PTPRG…
1.66385e-09	cell development	GO:0048468	biological process	3	92	COL11A1; FBLN1; AXL; TIMP2; KLF7; NTNG2; ITSN1; NEXN; POSTN; FLRT2; CXCL12; ROR2; SEMA3D; FN1; RUNX1; FAT4; PRRX1; ACTA2; MAP1A; ITGA1; CNTN1; LAMB1; COL3A1; GLI2; PDPN; PRKG1; ANGPT2; LZTS1; TCF4; MAP1B; ALPK2; DPYSL3; JAM3; UNC5B; LAMC1; ZEB1; PLXNC1; ITGAV; PRKD1; SPOCK1; GAS7; PDGFRB; PDGFRA; ITGA8; AKAP13; ABL1; ANTXR1; FZD1; TPM1; FGF18; FOSL2; TBX18; PARVA; BEND6; ETV1; COMP; FERMT2; SERPI…
2.02527e-09	cellular response to transforming growth factor beta stimulus	GO:0071560	biological process	4	27	TGFB3; ACVR1; SPRED1; LATS2; NOX4; COL3A1; DAB2; LOX; HTRA1; HTRA3; ADAMTSL2; TWSG1; ASPN; THBS1; ITGB1; ITGB5; LTBP2; PMEPA1; FBN1; FERMT2; POSTN; WNT2; LRRC32; DKK3; CILP; COL1A2; COL1A1
2.15556e-09	cell-matrix adhesion	GO:0007160	biological process	4	26	ITGA8; CDH13; ITGA1; ECM2; SNED1; ADAMTS12; ABL1; COL3A1; ITGBL1; THBS1; NID2; NID1; ITGB1; GREM1; ITGB5; JAM3; PLAU; FERMT2; POSTN; TNN; NRP1; LRP1; FN1; ITGAV; RIN2; ITGA11
4.48145e-09	regulation of transmembrane receptor protein serine/threonine kinase signaling pathway	GO:0090092	biological process	5	27	TGFB3; ACVR1; SPRED1; LATS2; ABL1; DAB2; LOX; THBS1; DACT1; HTRA1; HTRA3; ADAMTSL2; TWSG1; ASPN; SULF1; FSTL1; INHBA; ACVR2A; GREM1; BMP8A; PMEPA1; FBN1; SFRP2; SFRP4; DKK3; CILP; ZNF423
4.50921e-09	renal system development	GO:0072001	biological process	4	29	ACTA2; PDGFRB; PDGFRA; GLIS2; ITGA8; KIF26B; PCSK5; ADAMTS16; DCN; ADAMTS6; SULF2; SULF1; BICC1; GLI2; NID1; SLIT2; TBX18; DCHS1; GREM1; FBN1; ANGPT2; SERPINF1; COL4A1; FGF1; ARID5B; PKD2; KANK2; FAT4; SALL1
5.2468e-09	positive regulation of locomotion	GO:0040017	biological process	4	41	PDGFRB; CDH13; TNFAIP6; ACVR1; PDGFRA; DOCK4; ABL1; AKAP12; NOX4; LAMB1; DAB2; PDPN; THBS1; SPARC; FGF18; NRP2; SRPX2; SLIT2; ITGB1; PDGFC; JAM3; XG; PLAU; FERMT2; POSTN; FGF7; CXCL12; ROR2; FGF1; LRP1; SEMA3D; FN1; DDR2; LRRC15; ITGAV; RIN2; F2R; COL1A1; NRP1; LPAR1; PRKD1
5.77255e-09	regulation of cell differentiation	GO:0045595	biological process	4	83	RECK; PDGFRA; TGFB3; ACVR1; MMP11; TCF4; ZFPM2; TNFSF4; TBX5; TIMP2; PLXNC1; MITF; CNTN1; RUNX1T1; AKAP13; COL3A1; ABL1; DAB2; FBLN1; RIN2; SPRED1; LOX; AXL; SLC6A6; PTPRG; LOXL2; TNN; SFRP4; NTNG2; TWSG1; ITSN1; RGS4; FAT4; PDPN; THBS1; GLI2; INHBA; PTPRD; ADAMTS12; DACT3; FGF18; GREM1; SPOCK1; BEND6; ACVR2A; MAP1B; CTSK; DPYSL3; FZD1; SLIT2; LRRC17; FBN1; COL5A2; POSTN; COL5A1; SERPINF1; KLF7; …
6.55815e-09	extracellular matrix structural constituent conferring tensile strength	GO:0030020	molecular function	3	12	COL10A1; COL8A2; COL8A1; COL11A1; COL5A2; COL5A1; COL1A2; COL4A1; COL1A1; COL3A1; COL6A3; COL12A1
6.6883e-09	extracellular matrix binding	GO:0050840	molecular function	2	13	DCN; ADAMTS5; OLFML2A; COL11A1; SSC5D; LRRC15; SPARC; ITGAV; THBS1; NID1; ITGB1; SLIT2; FBLN2
7.39168e-09	response to endogenous stimulus	GO:0009719	biological process	2	75	PDGFRB; CDH13; TGFB3; ACVR1; TIMP2; PDGFRA; LATS2; ADAMTS12; NOX4; COL3A1; ABL1; DAB2; LOX; FSTL1; SPRED1; HTRA1; BMP8A; ADAMTSL2; CILP; CXCL12; TWSG1; MXRA5; ASPN; SULF2; SULF1; THBS1; INHBA; SPARC; FGF18; SLIT3; SLIT2; HRH1; KANK2; HTRA3; WNT2; GREM1; TNFSF4; ITGB1; ACVR2A; MAP1B; PDGFC; ITGB5; LTBP2; BACE1; COMP; PAPPA; FAT4; PMEPA1; FBN1; COL5A2; POSTN; FLRT2; SERPINF1; COL4A1; FGF7; GABRB2; …
7.80762e-09	regulation of cellular response to growth factor stimulus	GO:0090287	biological process	4	27	TGFB3; SPRED1; LATS2; ADAMTS12; ABL1; DAB2; LOX; THBS1; HTRA1; HTRA3; DCN; TWSG1; ASPN; SULF2; SULF1; FSTL1; FGF18; SLIT2; ADAMTSL2; GREM1; PMEPA1; FBN1; FGF1; SFRP2; SFRP4; DKK3; ZNF423
8.75692e-09	extracellular matrix disassembly	GO:0022617	biological process	4	15	ADAMTS5; TLL1; TLL2; CTSK; MMP11; DDR2; FAP; PDPN; LRP1; KLK4; SH3PXD2B; LAMC1; MMP2; HTRA1; TIMP2
8.99931e-09	negative regulation of developmental process	GO:0051093	biological process	4	53	MMP11; ZFPM2; HSPG2; SPRED1; ADAMTS12; RUNX1T1; TBX5; ABL1; COL3A1; FBLN1; DACT3; DCN; RGS4; LOXL2; TWSG1; WWC3; ASPN; THBS2; SULF1; THBS1; GLI2; INHBA; SPARC; SLIT2; ANGPT2; GREM1; SPOCK1; TNFSF4; ALPK2; DPYSL3; ISM1; TLL2; FBN1; COL5A2; TBX18; COL5A1; SERPINF1; KLF7; TNN; ZEB1; NRP1; GPR68; SFRP2; FERMT2; LRP1; SEMA3D; POSTN; LRRC17; ITGAV; PTPRG; RUNX1; NKX3-2; LPAR1
9.55053e-09	cell surface	GO:0009986	cellular component	2	48	ITGA8; PDGFRB; CDH13; TGFB3; ANTXR1; TIMP2; CD55; ITGA1; SLC6A1; GREM1; PTGFRN; AXL; ITGBL1; FZD1; TNN; LAYN; FAP; ANTXR2; NT5E; SULF2; SULF1; THBS1; SPARC; SRPX2; PRND; TNFSF4; ITGB1; ACVR2A; PDGFC; ITGB5; HEG1; BACE1; PLA2R1; PLAU; CORIN; GPC6; PDGFRA; CXCL12; ROR2; FERMT2; ARSB; SFRP4; WNT2; LRRC32; ITGAV; F2R; NRP1; LPAR1
9.61955e-09	ameboidal-type cell migration	GO:0001667	biological process	4	34	CDH13; ACVR1; SPRED1; AKAP12; SEMA3D; ABL1; FSTL1; DCN; LOXL2; FAP; CAP1; THBS1; SPARC; FGF18; FGF1; SRPX2; ANGPT2; SLIT2; ITGB1; GREM1; SERPINF1; FGF7; NRP1; NRP2; ZEB2; ARSB; FN1; ARID5B; DDR2; RIN2; PTPRG; PRR5L; KANK2; PRKD1
1.04738e-08	cell surface receptor signaling pathway	GO:0007166	biological process	3	116	TIMP3; SPRED1; EVC2; DAB2; FBLN1; BICC1; AXL; DCN; RGS4; GPR21; ITSN1; FSTL1; INHBA; BMP8A; POSTN; FLRT2; CXCL12; ROR2; CNIH3; RASGRF2; FN1; RUNX2; RUNX1; FAT4; PRRX1; PXDN; ITGA8; GLIS2; ITGA1; EVC; PKD2; CNTN1; COL3A1; ADAMTSL2; TWSG1; THBS1; ANGPT2; HTRA3; ALPK2; UNC5B; PMEPA1; NETO1; COL4A1; FGF7; ZEB1; FGF1; PLXNC1; DDR2; ITGAV; CTHRC1; ZNF423; GAS1; PDGFRB; PDGFRA; PDGFRL; ADAMTS12; ABL1; D…
1.04738e-08	regulation of signaling	GO:0023051	biological process	3	131	TIMP3; TIMP2; SPRED1; DAB2; FBLN1; BICC1; AXL; DCN; GLI2; GPR21; NTNG2; ITSN1; FSTL1; INHBA; ARHGAP20; ARHGAP24; ARHGAP28; BMP8A; CORIN; POSTN; CXCL12; ROR2; KCTD16; KCTD10; RASGRF2; FN1; F2R; ADAMTS12; PRRX1; PXDN; GLIS2; ITGA1; EVC; REP15; GREM1; COL3A1; ARHGAP1; ADAMTSL2; TWSG1; KLF7; UACA; THBS1; SYT11; HRH1; LZTS1; MAP1A; MAP1B; ALPK2; GRP; UNC5B; MN1; PMEPA1; NETO1; FGF7; FGF1; GJA5; ITGAV;…
1.10883e-08	complex of collagen trimers	GO:0098644	cellular component	2	9	COL8A1; COL11A1; COL5A2; COL5A1; COL1A2; COL4A1; COL1A1; COL3A1; LUM
1.20346e-08	positive regulation of cellular component movement	GO:0051272	biological process	5	41	PDGFRB; CDH13; TNFAIP6; ACVR1; PDGFRA; DOCK4; ABL1; AKAP12; NOX4; LAMB1; DAB2; PDPN; THBS1; SPARC; FGF18; NRP2; SRPX2; ITGB1; PDGFC; JAM3; XG; PLAU; FERMT2; POSTN; FEZ1; FGF7; CXCL12; ROR2; FGF1; LRP1; SEMA3D; FN1; DDR2; LRRC15; ITGAV; RIN2; F2R; COL1A1; NRP1; LPAR1; PRKD1
1.22921e-08	response to wounding	GO:0009611	biological process	3	43	PDGFRB; PDGFRA; TGFB3; PTGFRN; ZFPM2; SERPING1; PDPN; COL3A1; F13A1; LOX; FBLN1; AXL; DCN; ELK3; FAP; SULF2; TPM1; THBS1; INHBA; SPARC; SYT11; PRKG1; ARHGAP24; ITGB1; MAP1B; DPYSL3; ENTPD1; JAM3; COMP; NINJ2; PLAU; FERMT2; POSTN; COL5A1; FGF7; NRP1; FGF1; LRP1; FN1; F2R; RUNX1; COL1A2; COL1A1
1.37665e-08	negative regulation of response to stimulus	GO:0048585	biological process	4	78	PDGFRA; TGFB3; ACVR1; TIMP2; CD55; GLIS2; ITGA1; SPRED1; LATS2; SERPING1; UACA; RBMS3; DAB2; ABL1; COL3A1; FBLN1; BICC1; DACT1; HTRA1; DACT3; HTRA3; DCN; RGS4; ANKRD6; CXCL12; TWSG1; WWC3; FAP; NT5E; SULF2; SULF1; THBS1; GLI2; SYT11; PRKG1; SLIT2; ARHGAP24; ANGPT2; SLIT3; ASPN; GREM1; TNFSF4; BEND6; ADAMTSL2; ALPK2; TNN; HEG1; RGS17; UNC5B; PLAU; FBN1; TBX18; TIMP3; KCTD10; SERPINF1; PMEPA1; KLF7…
1.59685e-08	supramolecular fiber organization	GO:0097435	biological process	3	45	PDGFRB; PDGFRA; TGFB3; MMP11; MFAP5; AEBP1; NOX4; ABL1; COL3A1; LOX; LUM; COL11A1; LOXL1; LOXL2; ADAMTS2; MICAL2; TPM1; RGS4; DPYSL3; CLIP3; SLIT2; ARHGAP28; ITGB1; MAP1A; MAP1B; GREM1; ITGB5; LTBP2; COMP; COL5A2; COL5A1; CXCL12; CALD1; NRP1; SFRP2; GAS7; DDR2; FERMT2; MAGEL2; COL1A2; PXDN; COL1A1; LPAR1; COL12A1; AKAP13
1.59685e-08	cellular response to endogenous stimulus	GO:0071495	biological process	3	66	PDGFRB; PDGFRA; TGFB3; ACVR1; SPRED1; LATS2; ADAMTS12; NOX4; COL3A1; ABL1; DAB2; LOX; FSTL1; HTRA1; BMP8A; ADAMTSL2; CILP; TWSG1; ASPN; SULF2; SULF1; THBS1; INHBA; FGF18; SLIT3; SLIT2; HRH1; KANK2; HTRA3; WNT2; GREM1; TNFSF4; ITGB1; ACVR2A; MAP1B; PDGFC; ITGB5; LTBP2; BACE1; COMP; FAT4; PMEPA1; FBN1; COL5A2; POSTN; FLRT2; SERPINF1; COL4A1; FGF7; GABRB2; GPR21; ROR2; FGF1; SFRP2; FERMT2; LRP1; SFR…
1.92333e-08	embryonic morphogenesis	GO:0048598	biological process	3	39	ITGA8; RECK; PDGFRA; TGFB3; ACVR1; COL11A1; ABL1; MFAP5; TBX5; LAMB1; DACT1; TWSG1; SULF1; GLI2; INHBA; MICAL2; TBX15; TBX18; ITGB1; ACVR2A; COL8A1; GREM1; ITGB5; FBN1; COL5A2; SALL4; COL5A1; SALL1; ROR2; SFRP2; FN1; PKD2; ITGAV; NKX3-2; WNT2; PRRX1; MMP2; CTHRC1; COL12A1
2.73073e-08	cartilage development	GO:0051216	biological process	4	21	SFRP2; GLI2; LOXL2; EVC; COL11A1; ADAMTS12; COMP; EPYC; MATN3; SULF1; ROR2; RUNX2; SULF2; RUNX1; NKX3-2; COL1A1; PRRX1; FGF18; LUM; GREM1; BMP8A
3.45097e-08	kidney development	GO:0001822	biological process	4	27	ACTA2; PDGFRB; PDGFRA; GLIS2; ITGA8; KIF26B; PCSK5; ADAMTS16; DCN; ADAMTS6; SULF2; SULF1; BICC1; GLI2; NID1; SLIT2; ANGPT2; DCHS1; GREM1; FBN1; SERPINF1; FGF1; ARID5B; PKD2; KANK2; FAT4; SALL1
3.66398e-08	negative regulation of signaling	GO:0023057	biological process	4	68	TGFB3; ACVR1; TIMP2; GLIS2; ITGA1; SORCS2; SPRED1; LATS2; ADAMTS12; UACA; RBMS3; ABL1; DAB2; FBLN1; BICC1; DACT1; HTRA1; DACT3; BMP8A; DCN; GLI2; ANKRD6; CXCL12; TWSG1; WWC3; ASPN; SULF2; SULF1; THBS1; RGS4; INHBA; SYT11; SLIT3; SLIT2; ARHGAP24; TBX18; HTRA3; GREM1; BEND6; ADAMTSL2; ALPK2; TNN; HEG1; UNC5B; SLC24A2; PMEPA1; FBN1; TIMP3; KCTD10; KLF7; GPR21; ROR2; SFRP2; RGS17; LRP1; SFRP4; PKD2; …
3.66398e-08	urogenital system development	GO:0001655	biological process	4	29	ACTA2; PDGFRB; PDGFRA; GLIS2; ITGA8; KIF26B; PCSK5; ADAMTS16; DCN; ADAMTS6; SULF2; SULF1; BICC1; GLI2; NID1; SLIT2; TBX18; DCHS1; GREM1; FBN1; ANGPT2; SERPINF1; COL4A1; FGF1; ARID5B; PKD2; KANK2; FAT4; SALL1
3.86654e-08	regulation of cell communication	GO:0010646	biological process	4	128	TIMP3; TIMP2; SPRED1; DAB2; FBLN1; BICC1; AXL; DCN; GLI2; GPR21; NTNG2; ITSN1; FSTL1; INHBA; ARHGAP20; ARHGAP24; ARHGAP28; BMP8A; POSTN; CXCL12; ROR2; KCTD16; KCTD10; RASGRF2; FN1; F2R; RUNX1; NETO1; PXDN; GLIS2; ITGA1; EVC; GREM1; COL3A1; ARHGAP1; ADAMTSL2; TWSG1; KLF7; UACA; THBS1; SYT11; HRH1; LZTS1; MAP1A; MAP1B; ALPK2; GRP; UNC5B; MN1; PMEPA1; PRRX1; FGF7; FGF1; GJA5; ITGAV; CTHRC1; WWC3; ZN…
4.48124e-08	developmental growth	GO:0048589	biological process	2	39	PDGFRB; ZFPM2; EVC; KIF26B; LATS2; AKAP13; TBX5; ABL1; PTGFRN; RGS4; TLL2; GPR21; WWC3; GLI2; SLIT3; NRP2; SLIT2; MAP1B; TNN; HEG1; COMP; NINJ2; POSTN; SALL1; FGF7; CXCL12; NRP1; FGF1; ARID5B; SFRP2; LRP1; SEMA3D; FN1; BNC2; DDR2; WNT2; SALL4; RUNX1; GAS1
8.86102e-08	sulfur compound binding	GO:1901681	molecular function	2	23	FGF1; COL11A1; ECM2; THBS1; DPYSL3; ADAMTS5; THBS2; FSTL1; SLIT3; SLIT2; CRISPLD2; LTBP2; COMP; FBN1; POSTN; COL5A1; FGF7; NRP1; NRP2; LRP1; CFH; FN1; CCDC80
9.98263e-08	fibronectin binding	GO:0001968	molecular function	3	9	SFRP2; ITGB1; CTSK; SSC5D; LRRC15; ITGAV; THBS1; CCDC80; FBLN1
1.22727e-07	response to BMP	GO:0071772	biological process	3	19	SFRP2; ACVR2A; TGFB3; ACVR1; BMP8A; SFRP4; TWSG1; COMP; SULF1; FBN1; RUNX2; ADAMTS12; HTRA1; ZNF423; ABL1; FSTL1; ROR2; GREM1; HTRA3
1.43622e-07	endodermal cell differentiation	GO:0035987	biological process	4	11	COL8A1; ITGB5; COL11A1; FN1; ITGAV; COL5A2; INHBA; COL5A1; LAMB1; MMP2; COL12A1
1.4592e-07	platelet-derived growth factor binding	GO:0048407	molecular function	4	7	PDGFRB; PDGFRA; COL5A1; COL1A2; COL4A1; COL1A1; COL3A1
1.53164e-07	formation of primary germ layer	GO:0001704	biological process	3	16	SFRP2; ITGA8; COL8A1; ACVR1; COL11A1; FN1; TWSG1; ITGAV; COL5A2; INHBA; COL5A1; ITGB1; LAMB1; ITGB5; MMP2; COL12A1
1.53164e-07	regulation of localization	GO:0032879	biological process	3	104	SPRED1; DAB2; FBLN1; AXL; DCN; RGS4; NTNG2; ITSN1; INHBA; NEXN; SRPX2; BMP8A; CORIN; POSTN; FLRT2; CXCL12; ROR2; RASGRF2; FN1; F2R; NETO1; GLIS2; DOCK4; CNTN1; NOX4; LAMB1; EDNRA; ARHGAP1; PDPN; THBS1; SYT11; PRKG1; ANGPT2; MAP1A; MAP1B; DPYSL3; GRP; JAM3; FGF7; FGF1; PLXNC1; GJA5; DDR2; TNFAIP6; ITGAV; SGIP1; LRCH1; GAS1; RALB; PDGFRB; PDGFRA; TRPC1; AKAP12; TBX5; ABL1; PODN; TPM1; SPARC; FGF18;…
1.57211e-07	cellular response to BMP stimulus	GO:0071773	biological process	4	19	SFRP2; ACVR2A; TGFB3; ACVR1; BMP8A; SFRP4; TWSG1; COMP; SULF1; FBN1; RUNX2; ADAMTS12; HTRA1; ZNF423; ABL1; FSTL1; ROR2; GREM1; HTRA3
1.72121e-07	collagen metabolic process	GO:0032963	biological process	2	14	ITGB1; PDGFRB; CTSK; RUNX1; MMP11; ADAMTS2; FAP; F2R; COL5A1; COL1A2; COL1A1; TGFB3; TRAM2; MMP2
1.75799e-07	negative regulation of cell communication	GO:0010648	biological process	5	68	TGFB3; ACVR1; TIMP2; GLIS2; ITGA1; SORCS2; SPRED1; LATS2; ADAMTS12; SULF1; RBMS3; ABL1; DAB2; FBLN1; BICC1; DACT1; HTRA1; DACT3; BMP8A; DCN; GLI2; ANKRD6; CXCL12; TWSG1; WWC3; ASPN; SULF2; UACA; THBS1; RGS4; INHBA; SYT11; SLIT3; SLIT2; ARHGAP24; TBX18; HTRA3; GREM1; BEND6; ADAMTSL2; ALPK2; TNN; HEG1; UNC5B; SLC24A2; PMEPA1; FBN1; TIMP3; KCTD10; KLF7; GPR21; ROR2; SFRP2; RGS17; LRP1; SFRP4; PKD2; …
2.35528e-07	tissue migration	GO:0090130	biological process	2	26	ACTA2; CDH13; SPRED1; ABL1; FSTL1; DCN; LOXL2; FAP; THBS1; SPARC; FGF18; SLIT2; SRPX2; ANGPT2; FGF1; GREM1; SERPINF1; FGF7; NRP1; NRP2; ZEB2; ARSB; RIN2; PTPRG; KANK2; PRKD1
2.38979e-07	fibrillar collagen trimer	GO:0005583	cellular component	3	7	COL11A1; COL5A2; COL5A1; COL1A2; COL1A1; COL3A1; LUM
2.38979e-07	banded collagen fibril	GO:0098643	cellular component	3	7	COL11A1; COL5A2; COL5A1; COL1A2; COL1A1; COL3A1; LUM
2.71671e-07	cell-cell signaling	GO:0007267	biological process	2	71	CDH11; RECK; SLC6A1; TNFAIP6; SORCS2; PCSK5; ABL1; C1QTNF3; AKAP12; RBMS3; TBX5; MITF; DAB2; BICC1; DACT1; DACT3; RGS4; PRICKLE2; SFRP4; NTNG2; ITSN1; KLF7; SULF2; SULF1; NRP1; GLI2; INHBA; PTPRD; HRH1; TBX18; FGF18; GREM1; WNT2; ITGB1; MAP1A; MAP1B; ALPK2; BMP8A; GRP; FZD1; TSHZ3; SLC24A2; ANKRD6; FERMT2; SALL1; GPC6; FGF7; SYT11; GABRB2; TNN; ROR2; GPR68; CNIH3; SFRP2; BACE1; PMP22; LRP1; GJA5;…
2.93296e-07	response to chemical	GO:0042221	biological process	2	142	SLC6A1; TIMP3; TIMP2; FKBP14; DAB2; AXL; DCN; GLI2; GPR21; FSTL1; INHBA; NEXN; SLC38A5; BMP8A; PAPPA; POSTN; FLRT2; CXCL12; ROR2; ARID5B; FN1; RUNX2; F2R; RUNX1; PKD2; PXDN; ITGA1; H6PD; GREM1; NOX4; COL3A1; CYP2U1; ADAMTSL2; TWSG1; JAM3; PRR5L; PDPN; THBS1; SYT11; HRH1; ANGPT2; MAP1B; DPYSL3; SSC5D; UNC5B; MN1; FAT4; PMEPA1; COL4A1; FGF7; ZEB1; FGF1; PLXNC1; PLSCR4; ITGAV; PRDM5; HTRA1; LRCH1; G…
3.81733e-07	bone development	GO:0060348	biological process	4	20	SFRP2; DCHS1; TGFB3; SFRP4; LRRC17; COMP; EPYC; PDGFC; SULF2; SULF1; FBN1; GREM1; FAT4; FGF18; AKAP13; COL1A1; SH3PXD2B; LOX; GPR68; FOXN3
4.44102e-07	cell-substrate junction	GO:0030055	cellular component	2	32	ITGA8; PDGFRB; CDH13; ITGA1; HSPG2; ITGA11; AKAP12; NOX4; DAB2; AFAP1; ITGBL1; FZD1; LAYN; FAP; TLN2; CAP1; NEXN; ARHGAP24; TNS3; PARVA; ITGB1; ITGB5; PLAU; FERMT2; FLRT2; NRP1; LRP1; DDR2; PPFIBP1; ITGAV; PALLD; GIT2
5.91892e-07	morphogenesis of an epithelium	GO:0002009	biological process	4	36	ACVR1; GPC6; ADAMTS16; KIF26B; ADAMTS12; PDPN; TBX5; ABL1; EDNRA; DACT1; FZD1; PRICKLE2; DAB2; SULF1; ROR2; GLI2; MICAL2; SLIT2; ARHGAP24; TBX18; DCHS1; GREM1; FAT4; ANKRD6; FERMT2; SALL4; COL5A1; SALL1; COL4A1; FGF7; NRP1; FGF1; SFRP2; PKD2; WNT2; CTHRC1
6.52806e-07	negative regulation of biological process	GO:0048519	biological process	3	170	TIMP3; TIMP2; ZFPM2; THBS2; SPRED1; UACA; DAB2; FBLN1; BICC1; AXL; DCN; GLI2; GPR21; WWC3; FSTL1; INHBA; ARHGAP24; ARHGAP28; BMP8A; ISM1; POSTN; CXCL12; ROR2; ARID5B; KCTD10; FN1; RUNX2; F2R; MAGEL2; RUNX1; PRRX1; PXDN; MMP11; GLIS2; GLIS3; HSPG2; DOCK4; NOX4; COL3A1; ARHGAP1; ADAMTSL2; ELK3; JAM3; NT5E; PDPN; THBS1; SYT11; PRKG1; TSHZ3; ANGPT2; PCDH17; LZTS1; MAP1A; MAP1B; ALPK2; DPYSL3; SSC5D; …
7.12887e-07	wound healing	GO:0042060	biological process	4	35	PDGFRB; PDGFRA; TGFB3; ZFPM2; SERPING1; PDPN; COL3A1; F13A1; LOX; THBS1; FBLN1; AXL; DCN; ELK3; FAP; TPM1; PTGFRN; SPARC; SYT11; PRKG1; ARHGAP24; ITGB1; ENTPD1; COMP; NINJ2; PLAU; FERMT2; POSTN; COL5A1; FGF1; FN1; F2R; RUNX1; COL1A2; COL1A1
7.84661e-07	regulation of cell-substrate adhesion	GO:0010810	biological process	4	21	COL8A1; CDH13; LRP1; PDPN; FN1; POSTN; CCDC80; ECM2; PLAU; THBS1; FERMT2; ANGPT2; NID1; GREM1; SPOCK1; COL1A1; ABL1; FBLN2; FBLN1; RIN2; NRP1
8.34688e-07	cell-substrate adherens junction	GO:0005924	cellular component	3	32	ITGA8; PDGFRB; CDH13; ITGA1; HSPG2; ITGA11; AKAP12; NOX4; DAB2; AFAP1; ITGBL1; FZD1; LAYN; FAP; TLN2; CAP1; NEXN; ARHGAP24; TNS3; PARVA; ITGB1; ITGB5; PLAU; FERMT2; FLRT2; NRP1; LRP1; DDR2; PPFIBP1; ITGAV; PALLD; GIT2
8.44126e-07	mesenchyme development	GO:0060485	biological process	4	24	ACTA2; PDGFRB; TGFB3; ACVR1; ZFPM2; SPRED1; TBX5; EDNRA; DACT3; LOXL2; DAB2; PDPN; WNT2; DCHS1; GREM1; FERMT2; NRP1; NRP2; SFRP2; SEMA3D; FN1; BNC2; PKD2; COL1A1
8.45862e-07	embryo development	GO:0009790	biological process	3	51	ITGA8; RECK; PDGFRA; TGFB3; ACVR1; COL11A1; ZFPM2; TBX5; PCSK5; ABL1; MFAP5; GREM1; EDNRA; LAMB1; ITGB5; DACT1; TWSG1; SULF2; SULF1; GLI2; INHBA; MICAL2; TBX15; TBX18; WNT2; DCHS1; ACVR2A; COL8A1; PDGFC; LAMA4; HEG1; FBN1; COL5A2; SALL4; COL5A1; ITGB1; ROR2; NRP2; SFRP2; KIAA1217; FN1; PKD2; ITGAV; NKX3-2; COL1A1; PRRX1; SALL1; SH3PXD2A; MMP2; CTHRC1; COL12A1
8.45862e-07	response to organic substance	GO:0010033	biological process	3	115	FKBP14; TIMP3; TIMP2; SPRED1; DAB2; AXL; DCN; GLI2; GPR21; FSTL1; INHBA; BMP8A; PAPPA; POSTN; FLRT2; CXCL12; ROR2; FN1; RUNX2; F2R; RUNX1; FAT4; PXDN; H6PD; PKD2; GREM1; NOX4; COL3A1; ADAMTSL2; TWSG1; THBS1; HRH1; ANGPT2; MAP1B; DPYSL3; SSC5D; MN1; PMEPA1; COL4A1; FGF7; ZEB1; FGF1; PLSCR4; PRDM5; HTRA1; LRCH1; GAS1; GFPT2; RALB; PDGFRB; PDGFRA; ADAMTS12; AKAP12; ABL1; LUM; HTRA3; ASPN; DNAJB5; SP…
8.86156e-07	epithelium migration	GO:0090132	biological process	3	25	FGF1; CDH13; SPRED1; ABL1; FSTL1; DCN; LOXL2; FAP; THBS1; SPARC; FGF18; SLIT2; SRPX2; ANGPT2; GREM1; SERPINF1; FGF7; NRP1; NRP2; ZEB2; ARSB; RIN2; PTPRG; KANK2; PRKD1
9.44662e-07	nervous system development	GO:0007399	biological process	4	92	TIMP2; AXL; GLI2; NTNG2; ITSN1; EML1; INHBA; MARVELD1; NEXN; SRPX2; WNT2; CCIN; POSTN; FLRT2; CXCL12; ROR2; FN1; RUNX2; RUNX1; FAT4; PRRX1; ITGA8; MAP1A; GLIS2; ITGA1; HSPG2; CNTN1; LAMB1; COL3A1; TWSG1; PRKG1; LZTS1; DCHS1; TCF4; MAP1B; DPYSL3; JAM3; UNC5B; COL4A1; ZEB1; ZEB2; PLXNC1; PMP22; PRKD1; ZNF423; PCDH18; GAS7; ATXN1; PCDH17; ABL1; DACT1; FZD1; PCDHB12; BEND6; ETV1; SALL4; SERPINF1; ADA…
9.73543e-07	anchoring junction	GO:0070161	cellular component	2	37	CDH11; PDGFRB; CDH13; ITGA1; ITGA8; HSPG2; ITGA11; AKAP12; NOX4; DAB2; AFAP1; HMCN1; ITGBL1; FZD1; LAYN; FAP; TLN2; CAP1; NEXN; ARHGAP24; TNS3; PARVA; DCHS1; ITGB5; JAM3; PLAU; FERMT2; FLRT2; ITGB1; CYTH3; NRP1; LRP1; DDR2; PPFIBP1; ITGAV; PALLD; GIT2
9.73543e-07	plasma membrane	GO:0005886	cellular component	2	156	SSPN; TSPAN18; SLC6A1; SLC6A6; SPRED1; PCDHGB7; EVC2; DAB2; AXL; CLIP3; GPR21; NTNG2; ITSN1; MARVELD1; NEXN; SRPX2; PRND; SLC38A5; CTSK; ENTPD1; CORIN; FLRT2; CXCL12; ROR2; GPR1; KCTD16; FN1; PPFIBP1; F2R; WNT2; NETO1; ITGA8; ITGA1; EVC; DOCK4; CNTN1; NOX4; EDNRA; NT5E; CAP1; PDPN; THBS1; NID2; NID1; SYT11; PRKG1; HRH1; ANGPT2; PLSCR4; LZTS1; DCHS1; MAP1B; ALPK2; JAM3; UNC5B; TSHZ3; FAT4; PMEPA1;…
9.84249e-07	heart morphogenesis	GO:0003007	biological process	4	22	TGFB3; ACVR1; COL11A1; ZFPM2; TBX5; TPM1; MICAL2; SLIT3; SLIT2; PARVA; WNT2; DCHS1; ALPK2; HEG1; FLRT2; NRP1; NRP2; SFRP2; GJA5; PKD2; COL5A1; FAT4
1.01402e-06	regulation of signal transduction	GO:0009966	biological process	4	113	TIMP3; TIMP2; SPRED1; DAB2; FBLN1; BICC1; AXL; DCN; GLI2; GPR21; ITSN1; FSTL1; INHBA; ARHGAP20; ARHGAP24; ARHGAP28; BMP8A; POSTN; CXCL12; ROR2; KCTD16; KCTD10; RASGRF2; FN1; F2R; RUNX1; NETO1; PXDN; GLIS2; ITGA1; EVC; GREM1; COL3A1; ARHGAP1; ADAMTSL2; TWSG1; UACA; THBS1; ALPK2; GRP; UNC5B; MN1; PMEPA1; PRRX1; FGF7; FGF1; ITGAV; PRKD1; WWC3; ZNF423; GIT2; GAS1; PDGFRB; PDGFRA; ADAMTS12; AKAP12; AK…
1.02614e-06	substrate adhesion-dependent cell spreading	GO:0034446	biological process	4	15	ITGA8; LAMC1; ANTXR1; NTNG2; FN1; POSTN; ITGAV; FERMT2; LAMB1; PDPN; ABL1; FBLN1; PARVA; NRP1; AXL
1.02614e-06	endoderm formation	GO:0001706	biological process	4	11	COL8A1; ITGB5; COL11A1; FN1; ITGAV; COL5A2; INHBA; COL5A1; LAMB1; MMP2; COL12A1
1.03888e-06	cell periphery	GO:0071944	cellular component	2	158	SSPN; TSPAN18; SLC6A1; SLC6A6; SPRED1; PCDHGB7; EVC2; DAB2; AXL; CLIP3; GPR21; NTNG2; ITSN1; MARVELD1; NEXN; SRPX2; PRND; SLC38A5; CTSK; ENTPD1; CORIN; FLRT2; CXCL12; ROR2; GPR1; KCTD16; FN1; PPFIBP1; F2R; WNT2; NETO1; AKAP13; ITGA8; ITGA1; EVC; DOCK4; CNTN1; NOX4; EDNRA; NT5E; CAP1; PDPN; THBS1; NID2; NID1; SYT11; PRKG1; HRH1; ANGPT2; PLSCR4; LZTS1; DCHS1; MAP1B; ALPK2; JAM3; UNC5B; TSHZ3; FAT4;…
1.03888e-06	plasma membrane part	GO:0044459	cellular component	2	100	SSPN; TSPAN18; SLC6A1; SLC6A6; SPRED1; PCDHGB7; PCDHGA12; AXL; NTNG2; ITSN1; SRPX2; PRND; SLC38A5; CTSK; ENTPD1; FLRT2; CXCL12; ROR2; GPR1; KCTD16; FN1; F2R; WNT2; NETO1; ITGA8; ITGA1; EVC; CNTN1; NOX4; EDNRA; NT5E; PDPN; THBS1; SYT11; HRH1; LZTS1; DCHS1; ALPK2; JAM3; SLC24A2; PCDHGA3; HMCN1; PCDHGA6; PLXNC1; GJA5; DDR2; ITGAV; SGIP1; PCDH17; GAS1; PCDH18; PDGFRB; PDGFRA; SORCS2; TRPC1; ANTXR1; I…
1.07245e-06	focal adhesion	GO:0005925	cellular component	4	32	ITGA8; PDGFRB; CDH13; ITGA1; HSPG2; ITGA11; AKAP12; NOX4; DAB2; AFAP1; ITGBL1; FZD1; LAYN; FAP; TLN2; CAP1; NEXN; ARHGAP24; TNS3; PARVA; ITGB1; ITGB5; PLAU; FERMT2; FLRT2; NRP1; LRP1; DDR2; PPFIBP1; ITGAV; PALLD; GIT2
1.12601e-06	integrin-mediated signaling pathway	GO:0007229	biological process	4	15	ITGA8; ITGB1; ITGB5; FN1; ITGA1; ITGAV; NRP1; FERMT2; ITGA11; DAB2; ABL1; COL3A1; FBLN1; PRKD1; ITGBL1
1.13288e-06	positive regulation of developmental process	GO:0051094	biological process	4	62	PDGFRB; TGFB3; ACVR1; SLC6A6; TCF4; ZFPM2; PLXNC1; BEND6; ADAM12; CNTN1; TBX5; ABL1; DAB2; RIN2; AXL; TIMP2; DCN; FZD1; LOXL2; CXCL12; SFRP4; ITSN1; PDPN; THBS1; GLI2; INHBA; PTPRD; GPR68; SRPX2; ANGPT2; FGF18; TNFSF4; ITGB1; ACVR2A; MAP1B; GREM1; DPYSL3; SLIT2; FERMT2; FLRT2; SERPINF1; FGF7; GPR21; ZEB1; ROR2; FGF1; ZEB2; SFRP2; LRP1; FN1; ARSB; DDR2; WNT2; CTHRC1; RUNX2; FEZ1; RUNX1; ZNF423; CO…
1.32878e-06	signaling receptor binding	GO:0005102	molecular function	3	65	PDGFRB; PDGFRA; TGFB3; TIMP2; ITGA1; HSPG2; ECM2; DOCK4; DKK3; ABL1; TRPC1; COL3A1; LAMB1; ITGB5; SPRED1; ITGBL1; ADAMTS5; FZD1; TNN; FAP; TLN2; PDPN; THBS1; INHBA; FGF18; SLIT3; SLIT2; SRPX2; ANGPT2; SNED1; TNFSF4; ITGB1; PLXNC1; PDGFC; LAMA4; BMP8A; GRP; JAM3; COMP; PLSCR4; FBN1; FERMT2; COL5A1; ADAM23; FGF7; CXCL12; ROR2; FGF1; SFRP2; FLRT2; LRP1; SEMA3D; FN1; KCTD10; PKD2; GREM1; ITGAV; F2R; …
1.32878e-06	proteoglycan binding	GO:0043394	molecular function	3	9	CTSK; FN1; CFH; COMP; LRP1; THBS1; NID1; COL5A1; SLIT2
1.57285e-06	cell-cell adhesion	GO:0098609	biological process	3	47	CDH11; ITGA8; CDH13; ACVR1; CD55; TLN2; PDGFRA; KIF26B; ABL1; PCDHGB7; PCDHGA12; LAMB1; NTNG2; TWSG1; NT5E; PDPN; GLI2; PCDHB12; PTPRD; PRKG1; NEXN; SRPX2; PARVA; TNFSF4; DCHS1; COL8A2; ITGB5; JAM3; COMP; NINJ2; XG; ITGB1; GPC6; PCDHGA3; HMCN1; CXCL12; PCDHGA6; FN1; LRRC32; ITGAV; PCDH7; PTPRG; PALLD; RUNX1; PCDH17; FAT4; PCDH18
1.58364e-06	cardiac chamber development	GO:0003205	biological process	3	17	SFRP2; ADAMTS6; ACVR1; COL11A1; ZFPM2; WNT2; TPM1; SALL4; SLIT3; SLIT2; TBX5; SALL1; HEG1; PARVA; NRP1; NRP2; GJA5
1.66197e-06	positive regulation of multicellular organismal process	GO:0051240	biological process	4	73	PDGFRB; TGFB3; ACVR1; TIMP2; TCF4; ZFPM2; NRP2; PLXNC1; BEND6; ADAM12; CNTN1; SULF1; TBX5; ABL1; DAB2; RIN2; LUM; AXL; HEG1; RGS4; LOXL2; CXCL12; ITSN1; SULF2; TPM1; THBS1; GLI2; INHBA; SPARC; PTPRD; GPR68; SRPX2; HRH1; ANGPT2; FGF18; GREM1; TNFSF4; ITGB1; ACVR2A; MAP1B; PDGFC; DPYSL3; FZD1; SLIT2; C1QTNF3; PDPN; FERMT2; POSTN; FLRT2; SERPINF1; FEZ1; FGF7; GPR21; ZEB1; ROR2; FGF1; GJA5; SFRP2; LR…
1.77433e-06	negative regulation of locomotion	GO:0040013	biological process	4	25	RECK; SPRED1; SULF1; TBX5; MITF; COL3A1; FBLN1; DCN; PODN; TNN; TPM1; THBS1; PRKG1; SLIT2; ANGPT2; GREM1; DPYSL3; SERPINF1; CXCL12; NRP1; SFRP2; LRP1; SEMA3D; PTPRG; LRCH1
1.84951e-06	cell communication	GO:0007154	biological process	2	183	SLC6A1; TIMP3; TIMP2; FKBP14; PCSK5; UACA; DAB2; FBLN1; BICC1; AXL; DCN; RGS4; GPR21; NTNG2; ITSN1; FSTL1; INHBA; ARHGAP20; ARHGAP24; ARHGAP28; CTSK; BMP8A; SPRED1; POSTN; FLRT2; CXCL12; ROR2; CNIH3; GPR1; KCTD10; RASGRF2; FN1; RUNX2; F2R; RUNX1; WNT2; PRRX1; PXDN; ITGA8; GLIS2; ITGA1; EVC; DOCK4; CNTN1; COL3A1; ARHGAP1; HEG1; ADAMTSL2; ELK3; CAP1; PDPN; THBS1; CYTH3; SYT11; PRKG1; HRH1; ANGPT2; …
2.45493e-06	neuron differentiation	GO:0030182	biological process	4	61	CDH11; TIMP2; TCF4; ITGA1; PLXNC1; CNTNAP1; ABL1; CNTN1; MAP4; LAMB1; NEXN; PTPRG; TNN; NTNG2; ITSN1; KLF7; JAM3; NRP1; GLI2; INHBA; PTPRD; PRKG1; SLIT2; PRPH2; SLIT3; LZTS1; BEND6; MAP1A; MAP1B; DPYSL3; FZD1; UNC5B; POSTN; FLRT2; SERPINF1; GABRB2; CXCL12; ZEB1; ROR2; NRP2; SEMA3D; ETV1; LRP1; FN1; ARSB; FEZ1; WNT2; FEZ2; CTHRC1; RUNX2; SFRP2; PALLD; RUNX1; NTM; SPOCK1; FAT4; PRRX1; SALL1; LPAR1;…
2.48042e-06	morphogenesis of a branching epithelium	GO:0061138	biological process	3	18	SFRP2; DCHS1; GREM1; ACVR1; PKD2; ADAMTS16; SULF1; GLI2; FGF7; SALL1; SLIT2; COL4A1; WNT2; ABL1; EDNRA; FAT4; NRP1; FGF1
2.64531e-06	cell adhesion molecule binding	GO:0050839	molecular function	3	33	CDH11; ITGB1; CDH13; ACVR1; TIMP2; ECM2; LAMB1; COL3A1; ARHGAP1; ITGBL1; ADAMTS5; TNN; FAP; TLN2; THBS1; PARVA; DCHS1; ITGB5; JAM3; COMP; FBN1; FERMT2; POSTN; COL5A1; ADAM23; CXCL12; CALD1; FGF1; SFRP2; FN1; PPFIBP1; ITGAV; PTPRD
2.88304e-06	intrinsic component of plasma membrane	GO:0031226	cellular component	3	69	SSPN; PDGFRB; PDGFRA; ACVR1; SLC6A6; ITGA1; ITGA8; SLC6A1; PRPH2; CNTN1; TSPAN18; SGMS2; GPC6; EDNRA; AXL; ITGBL1; CNIH3; SYT11; NTNG2; BACE1; PDPN; PCDHB12; PTPRD; NRP2; HRH1; PRND; SLC24A2; SORCS2; TNFSF4; ITGB1; ACVR2A; ITGB5; ENTPD1; JAM3; SLC38A5; ATP10A; NINJ2; ATP10D; XG; NETO1; FLRT2; ADAM23; PCDHGA12; TRPC1; PCDHGA3; GABRB2; PCDHGA6; ROR2; GPR68; SEMA3D; PLXNC1; CNTNAP1; GPR1; LRP1; GJA5…
2.89286e-06	negative regulation of cellular response to growth factor stimulus	GO:0090288	biological process	5	18	DCN; SFRP2; TGFB3; TWSG1; PMEPA1; ASPN; SULF2; SULF1; FBN1; ADAMTSL2; ADAMTS12; SLIT2; ABL1; THBS1; SPRED1; HTRA1; GREM1; HTRA3
2.9922e-06	adherens junction	GO:0005912	cellular component	3	36	CDH11; PDGFRB; CDH13; ITGA1; ITGA8; HSPG2; ITGA11; AKAP12; NOX4; DAB2; AFAP1; HMCN1; ITGBL1; FZD1; LAYN; FAP; TLN2; CAP1; NEXN; ARHGAP24; TNS3; PARVA; DCHS1; ITGB5; PLAU; FERMT2; FLRT2; ITGB1; CYTH3; NRP1; LRP1; DDR2; PPFIBP1; ITGAV; PALLD; GIT2
3.10561e-06	negative regulation of cellular process	GO:0048523	biological process	4	152	TIMP3; TIMP2; ZFPM2; SPRED1; UACA; DAB2; FBLN1; BICC1; AXL; DCN; GLI2; GPR21; WWC3; FSTL1; INHBA; SYT11; ARHGAP24; ARHGAP28; BMP8A; POSTN; CXCL12; ROR2; ARID5B; KCTD10; RUNX2; F2R; MAGEL2; TRPC1; PRRX1; PXDN; MMP11; GLIS2; GLIS3; NOX4; COL3A1; ARHGAP1; ADAMTSL2; ELK3; PDPN; THBS1; RUNX1; PRKG1; TSHZ3; ANGPT2; PCDH17; LZTS1; MAP1A; MAP1B; ALPK2; DPYSL3; JAM3; UNC5B; MN1; PMEPA1; TWSG1; ZEB1; ZEB2;…
3.43537e-06	taxis	GO:0042330	biological process	2	36	PDGFRB; CDH13; ITGA1; PDGFRA; DOCK4; LOX; GLI2; THBS1; KLF7; FGF18; SLIT3; NRP2; HRH1; ANGPT2; PARVA; SLIT2; NEXN; GREM1; JAM3; UNC5B; PLAU; FLRT2; FGF7; CXCL12; NRP1; FGF1; PLXNC1; LRP1; SEMA3D; FEZ1; FEZ2; ITGAV; PALLD; CMTM3; LPAR1; PRKD1
3.50051e-06	endoderm development	GO:0007492	biological process	4	12	COL8A1; ITGB5; COL11A1; FN1; ITGAV; COL5A2; INHBA; COL5A1; LAMB1; LAMC1; MMP2; COL12A1
3.7264e-06	branching morphogenesis of an epithelial tube	GO:0048754	biological process	4	16	SFRP2; DCHS1; GREM1; ACVR1; PKD2; ADAMTS16; GLI2; SALL1; SLIT2; COL4A1; WNT2; ABL1; EDNRA; FAT4; NRP1; FGF1
3.83816e-06	negative regulation of signal transduction	GO:0009968	biological process	5	61	TGFB3; ACVR1; TIMP2; GLIS2; ITGA1; SPRED1; LATS2; ADAMTS12; SULF1; RBMS3; ABL1; DAB2; FBLN1; BICC1; DACT1; HTRA1; DACT3; HTRA3; DCN; GLI2; ANKRD6; CXCL12; TWSG1; WWC3; ASPN; SULF2; UACA; THBS1; RGS4; SLIT3; SLIT2; ARHGAP24; TBX18; GREM1; BEND6; ADAMTSL2; ALPK2; TNN; HEG1; UNC5B; PMEPA1; FBN1; TIMP3; KCTD10; GPR21; ROR2; SFRP2; RGS17; LRP1; SFRP4; PKD2; DKK3; ITGAV; CILP; PRR5L; PTPRD; KANK2; C1QT…
3.88733e-06	neuron development	GO:0048666	biological process	4	53	CDH11; ITGA1; PLXNC1; CNTNAP1; ABL1; CNTN1; MAP4; LAMB1; NEXN; KLF7; TNN; NTNG2; ITSN1; JAM3; NRP1; GLI2; PTPRD; PRKG1; SLIT2; PRPH2; SLIT3; LZTS1; MAP1A; MAP1B; DPYSL3; FZD1; UNC5B; POSTN; FLRT2; SERPINF1; GABRB2; CXCL12; ROR2; NRP2; SEMA3D; ETV1; LRP1; FN1; ARSB; FEZ1; FEZ2; CTHRC1; PTPRG; SFRP2; PALLD; RUNX1; NTM; SPOCK1; FAT4; PRRX1; LPAR1; PRKD1; GAS7
3.93432e-06	cellular component morphogenesis	GO:0032989	biological process	3	53	CDH11; PDGFRB; PDGFRA; ANTXR1; ITGA1; ITGA8; CNTNAP1; ABL1; NOX4; LAMB1; FBLN1; AXL; KLF7; LAMC1; NTNG2; CAP1; TPM1; NEXN; GLI2; SPARC; SLIT3; SLIT2; PARVA; LZTS1; DCHS1; MAP1A; MAP1B; GREM1; TNN; HEG1; UNC5B; ATP10A; PDPN; FERMT2; POSTN; FLRT2; CXCL12; NRP1; NRP2; PLXNC1; PMP22; LRP1; SEMA3D; FN1; SH3D19; FEZ2; ITGAV; FEZ1; PALLD; PTPRD; LPAR1; GAS7; AKAP13
3.98203e-06	cellular response to organic substance	GO:0071310	biological process	4	97	FKBP14; SPRED1; DAB2; AXL; DCN; GLI2; GPR21; FSTL1; INHBA; BMP8A; POSTN; FLRT2; CXCL12; ROR2; FN1; RUNX2; RUNX1; FAT4; PXDN; PKD2; GREM1; NOX4; COL3A1; ADAMTSL2; TWSG1; THBS1; HRH1; ANGPT2; MAP1B; DPYSL3; MN1; PMEPA1; COL4A1; FGF7; ZEB1; FGF1; FERMT2; PLSCR4; PRDM5; ZNF423; GAS1; GFPT2; RALB; PDGFRB; PDGFRA; ADAMTS12; AKAP12; ABL1; HTRA1; HTRA3; ASPN; FGF18; TNFSF4; ACVR2A; COMP; COL5A2; SERPINF1…
4.32223e-06	negative regulation of cellular component movement	GO:0051271	biological process	5	25	RECK; SPRED1; SULF1; TBX5; MITF; COL3A1; FBLN1; DCN; PODN; TNN; TPM1; THBS1; PRKG1; SLIT2; ANGPT2; GREM1; DPYSL3; SERPINF1; CXCL12; NRP1; SFRP2; LRP1; SEMA3D; PTPRG; LRCH1
4.32223e-06	epithelial cell migration	GO:0010631	biological process	5	25	FGF1; CDH13; SPRED1; ABL1; FSTL1; DCN; LOXL2; FAP; THBS1; SPARC; FGF18; SLIT2; SRPX2; ANGPT2; GREM1; SERPINF1; FGF7; NRP1; NRP2; ZEB2; ARSB; RIN2; PTPRG; KANK2; PRKD1
4.82481e-06	chemotaxis	GO:0006935	biological process	3	36	PDGFRB; CDH13; ITGA1; PDGFRA; DOCK4; LOX; GLI2; THBS1; KLF7; FGF18; SLIT3; NRP2; HRH1; ANGPT2; PARVA; SLIT2; NEXN; GREM1; JAM3; UNC5B; PLAU; FLRT2; FGF7; CXCL12; NRP1; FGF1; PLXNC1; LRP1; SEMA3D; FEZ1; FEZ2; ITGAV; PALLD; CMTM3; LPAR1; PRKD1
4.98647e-06	morphogenesis of a branching structure	GO:0001763	biological process	2	18	SFRP2; DCHS1; GREM1; ACVR1; PKD2; ADAMTS16; SULF1; GLI2; FGF7; SALL1; SLIT2; COL4A1; WNT2; ABL1; EDNRA; FAT4; NRP1; FGF1
6.20679e-06	cardiac septum development	GO:0003279	biological process	3	13	ADAMTS6; ACVR1; GJA5; ZFPM2; SALL4; SLIT3; SLIT2; TBX5; SALL1; PARVA; NRP1; NRP2; HEG1
6.32209e-06	respiratory tube development	GO:0030323	biological process	4	17	PDGFRB; PDGFRA; TGFB3; HEG1; ADAMTS2; ZFPM2; WNT2; PDPN; PCSK5; GLI2; SPARC; FGF18; CRISPLD2; TBX5; FGF7; LOX; FGF1
7.51623e-06	gastrulation	GO:0007369	biological process	4	17	SFRP2; ACVR2A; COL8A1; ACVR1; COL11A1; FN1; TWSG1; ITGA8; ITGAV; COL5A2; INHBA; COL5A1; ITGB1; LAMB1; ITGB5; MMP2; COL12A1
8.13201e-06	chondrocyte differentiation	GO:0002062	biological process	4	13	SFRP2; GLI2; LOXL2; GREM1; COL11A1; ADAMTS12; COMP; SULF2; SULF1; RUNX2; RUNX1; NKX3-2; FGF18
8.91636e-06	head development	GO:0060322	biological process	3	39	ITGA8; PDGFRA; TGFB3; HSPG2; ABL1; CNTN1; EDNRA; LAMB1; COL3A1; AXL; GLI2; TWSG1; ITSN1; EML1; RGS4; INHBA; PRKG1; SLIT2; SLIT3; CRISPLD2; FZD1; FAT4; CCIN; SALL1; COL4A1; CXCL12; NRP2; SFRP2; LRP1; ARID5B; FEZ1; WNT2; PTPRG; ZNF423; COL1A1; PCDH18; LPAR1; MMP2; ATXN1
8.93327e-06	cellular component organization	GO:0016043	biological process	2	187	SLC6A1; COL11A1; PDGFRB; MFAP5; FBLN2; FBLN1; THBS1; AXL; TIMP2; DCN; GLI2; ADAMTS6; NTNG2; ADAMTS2; ITSN1; EML1; INHBA; MICAL2; SYT11; NEXN; SRPX2; ARHGAP24; PRND; ARHGAP28; CRISPLD2; CTSK; CCIN; POSTN; FLRT2; KLK4; CXCL12; ROR2; KCTD10; KCTD16; FN1; CCDC80; PPFIBP1; F2R; MAGEL2; RUNX1; FAT4; PRRX1; EIF5A2; PXDN; ITGA8; MMP11; TCF4; ITGA1; HSPG2; COL8A1; CNTN1; NOX4; DAB2; LAMB1; COL3A1; PTGFRN;…
9.15338e-06	muscle cell migration	GO:0014812	biological process	4	12	PDGFRB; LPAR1; SLIT2; DOCK4; PLAU; POSTN; LRP1; PRKG1; TPM1; PARVA; NRP1; NOX4
1.07036e-05	sensory organ development	GO:0007423	biological process	4	31	PDGFRB; PDGFRA; TGFB3; COL11A1; PRPH2; SPRED1; MFAP5; MITF; TWSG1; NRP1; GLI2; INHBA; SPARC; TBX18; DCHS1; COL8A2; COL8A1; FBN1; COL5A2; SH3PXD2B; COL5A1; SERPINF1; COL4A1; GABRB2; ROR2; BNC2; WNT2; NKX3-2; FAT4; PRRX1; CTHRC1
1.16608e-05	cell morphogenesis	GO:0000902	biological process	4	49	CDH11; ITGA8; ANTXR1; ITGA1; CNTNAP1; ABL1; NOX4; LAMB1; FBLN1; AXL; KLF7; LAMC1; NTNG2; CAP1; TPM1; NEXN; GLI2; SPARC; SLIT3; SLIT2; PARVA; LZTS1; DCHS1; MAP1A; MAP1B; GREM1; TNN; HEG1; UNC5B; ATP10A; PDPN; FERMT2; POSTN; FLRT2; CXCL12; NRP1; NRP2; PLXNC1; LRP1; SEMA3D; FN1; SH3D19; FEZ2; ITGAV; FEZ1; PALLD; PTPRD; LPAR1; GAS7
1.18656e-05	organ growth	GO:0035265	biological process	2	15	LATS2; PDGFRB; HEG1; BNC2; DDR2; COMP; EVC; WWC3; RGS4; ZFPM2; RUNX1; AKAP13; TBX5; FGF7; WNT2
1.35315e-05	positive regulation of cell differentiation	GO:0045597	biological process	5	49	TGFB3; ACVR1; SLC6A6; TCF4; PLXNC1; CNTN1; TBX5; ABL1; DAB2; RIN2; AXL; TIMP2; FZD1; LOXL2; SFRP4; ITSN1; PDPN; NRP1; GLI2; INHBA; PTPRD; SLIT2; FGF18; TNFSF4; BEND6; ACVR2A; MAP1B; GREM1; DPYSL3; FERMT2; SERPINF1; CXCL12; ZEB1; ROR2; GPR68; ZEB2; SFRP2; LRP1; FN1; ARSB; DDR2; WNT2; CTHRC1; RUNX2; FEZ1; RUNX1; COL1A1; LPAR1; PRKD1
1.69507e-05	nephron development	GO:0072006	biological process	3	15	ACTA2; PDGFRB; PDGFRA; GREM1; PKD2; FAT4; SULF2; SULF1; NID1; SALL1; KIF26B; ADAMTS16; ANGPT2; DCHS1; FGF1
1.76513e-05	regulation of cell adhesion	GO:0030155	biological process	3	39	CDH13; CD55; NUAK1; ECM2; KIF26B; PDPN; ABL1; FBLN2; FBLN1; TWSG1; TPM1; THBS1; GLI2; NID1; PRKG1; ANGPT2; TNFSF4; PLXNC1; COL8A1; GREM1; LAMA4; JAM3; PLAU; FERMT2; POSTN; CYTH3; CXCL12; NRP1; SFRP2; LRP1; FN1; LRRC32; CCDC80; ITGAV; RIN2; PTPRG; RUNX1; SPOCK1; COL1A1
1.86517e-05	signal transduction	GO:0007165	biological process	2	166	FKBP14; TIMP3; TIMP2; SPRED1; UACA; DAB2; FBLN1; BICC1; AXL; DCN; RGS4; GPR21; ITSN1; FSTL1; INHBA; ARHGAP20; ARHGAP24; ARHGAP28; CTSK; BMP8A; POSTN; FLRT2; CXCL12; ROR2; CNIH3; GPR1; KCTD10; RASGRF2; FN1; RUNX2; F2R; RUNX1; PKD2; PRRX1; PXDN; ITGA8; GLIS2; ITGA1; EVC; DOCK4; CNTN1; COL3A1; ARHGAP1; HEG1; ADAMTSL2; ELK3; CAP1; PDPN; THBS1; PRKG1; HRH1; ANGPT2; HTRA3; DCHS1; ALPK2; GRP; UNC5B; MN1…
1.94015e-05	lung development	GO:0030324	biological process	4	16	PDGFRB; PDGFRA; TGFB3; HEG1; ADAMTS2; ZFPM2; WNT2; PDPN; GLI2; SPARC; FGF18; CRISPLD2; TBX5; FGF7; LOX; FGF1
1.94015e-05	cell surface receptor signaling pathway involved in cell-cell signaling	GO:1905114	biological process	4	35	RECK; ABL1; GREM1; RBMS3; MITF; DAB2; DACT1; DACT3; GLI2; PRICKLE2; SULF2; SULF1; BICC1; RGS4; TBX18; WNT2; ALPK2; FZD1; ANKRD6; FERMT2; SALL1; GPC6; TNN; ROR2; SFRP2; LRP1; SFRP4; LATS2; PKD2; DKK3; RUNX1; ZNF423; COL1A1; NETO1; CTHRC1
2.19842e-05	cell-cell adhesion via plasma-membrane adhesion molecules	GO:0098742	biological process	4	21	CDH11; DCHS1; CDH13; ACVR1; NTNG2; PCDHGB7; PCDH7; PTPRG; PCDHB12; PALLD; PTPRD; ITGB1; PCDHGA12; GPC6; FAT4; PCDHGA3; HMCN1; PCDH17; PCDHGA6; PCDH18; NEXN
2.30674e-05	extracellular matrix structural constituent conferring compression resistance	GO:0030021	molecular function	3	6	DCN; PODN; ASPN; HSPG2; VCAN; LUM
2.46228e-05	integral component of plasma membrane	GO:0005887	cellular component	4	64	SSPN; PDGFRB; PDGFRA; ACVR1; SLC6A6; ITGA1; ITGA8; SLC6A1; PRPH2; ITGA11; TSPAN18; SGMS2; EDNRA; AXL; ITGBL1; CNIH3; BACE1; PDPN; PCDHB12; SYT11; NRP2; HRH1; SLC24A2; SORCS2; TNFSF4; ITGB1; ACVR2A; ITGB5; ENTPD1; JAM3; SLC38A5; ATP10A; NINJ2; ATP10D; XG; FLRT2; ADAM23; PCDHGA12; TRPC1; PCDHGA3; GABRB2; PCDHGA6; ROR2; GPR68; SEMA3D; PLXNC1; CNTNAP1; GPR1; LRP1; GJA5; DDR2; PKD2; LRRC32; ITGAV; PCD…
2.54195e-05	cell-cell signaling by wnt	GO:0198738	biological process	3	31	RECK; ABL1; GREM1; RBMS3; MITF; DAB2; DACT1; DACT3; FZD1; PRICKLE2; SULF2; SULF1; BICC1; TBX18; WNT2; ALPK2; ANKRD6; FERMT2; SALL1; GPC6; TNN; ROR2; SFRP2; LRP1; SFRP4; LATS2; PKD2; DKK3; RUNX1; COL1A1; CTHRC1
2.56866e-05	protein complex involved in cell adhesion	GO:0098636	cellular component	2	8	ITGA8; ITGB1; ITGB5; JAM3; ITGA1; ITGAV; ITGA11; ITGBL1
2.63639e-05	osteoblast differentiation	GO:0001649	biological process	4	18	SFRP2; ACVR2A; GLI2; ACVR1; FZD1; DDR2; LRRC17; TWSG1; VCAN; CTHRC1; RUNX2; ITGA11; COL1A1; FERMT2; LOX; TNN; PRKD1; GREM1
2.70264e-05	cellular response to chemical stimulus	GO:0070887	biological process	3	108	FKBP14; SPRED1; DAB2; AXL; DCN; GLI2; GPR21; FSTL1; INHBA; BMP8A; POSTN; FLRT2; CXCL12; ROR2; FN1; RUNX2; RUNX1; FAT4; PXDN; ITGA1; DOCK4; PKD2; GREM1; NOX4; COL3A1; CYP2U1; ADAMTSL2; TWSG1; THBS1; SYT11; HRH1; ANGPT2; MAP1B; DPYSL3; JAM3; MN1; PMEPA1; COL4A1; FGF7; ZEB1; FGF1; PLSCR4; PRDM5; LRCH1; GAS1; GPX8; GFPT2; RALB; PDGFRB; PDGFRA; ADAMTS12; AKAP12; ABL1; HTRA1; HTRA3; ASPN; TPM1; FGF18; …
2.89765e-05	basement membrane organization	GO:0071711	biological process	5	8	MMP11; NTNG2; NID2; NID1; FLRT2; COL4A1; LAMB1; PXDN
2.89765e-05	neuron projection development	GO:0031175	biological process	5	48	CDH11; ITGA1; PLXNC1; CNTNAP1; ABL1; CNTN1; MAP4; LAMB1; NEXN; KLF7; TNN; NTNG2; ITSN1; JAM3; NRP1; GLI2; PRKG1; SLIT2; SLIT3; LZTS1; MAP1A; MAP1B; DPYSL3; FZD1; UNC5B; POSTN; FLRT2; SERPINF1; CXCL12; ROR2; NRP2; SEMA3D; SFRP2; LRP1; FN1; ARSB; FEZ1; FEZ2; CTHRC1; PTPRG; PALLD; PTPRD; SPOCK1; FAT4; PRRX1; LPAR1; PRKD1; GAS7
2.89765e-05	homophilic cell adhesion via plasma membrane adhesion molecules	GO:0007156	biological process	5	17	CDH11; ITGB1; CDH13; PCDHGA6; PCDHGA12; PCDH7; PTPRG; PCDHB12; PALLD; PCDHGB7; NEXN; FAT4; PCDHGA3; HMCN1; DCHS1; PCDH18; PCDH17
2.89765e-05	generation of neurons	GO:0048699	biological process	5	64	CDH11; TIMP2; TCF4; ITGA1; PLXNC1; CNTNAP1; ABL1; CNTN1; MAP4; LAMB1; COL3A1; NEXN; AXL; PTPRG; TNN; NTNG2; ITSN1; KLF7; EML1; JAM3; NRP1; GLI2; INHBA; PTPRD; PRKG1; SLIT2; PRPH2; SLIT3; LZTS1; BEND6; MAP1A; MAP1B; DPYSL3; FZD1; UNC5B; POSTN; FLRT2; SERPINF1; GABRB2; CXCL12; ZEB1; ROR2; NRP2; SEMA3D; ETV1; LRP1; FN1; ARSB; FEZ1; WNT2; FEZ2; CTHRC1; RUNX2; SFRP2; PALLD; RUNX1; NTM; SPOCK1; FAT4; P…
2.95662e-05	cardiac chamber morphogenesis	GO:0003206	biological process	3	13	SFRP2; ACVR1; COL11A1; ZFPM2; WNT2; TPM1; SLIT3; SLIT2; TBX5; PARVA; NRP1; NRP2; HEG1
3.09862e-05	osteoblast proliferation	GO:0033687	biological process	2	7	GREM1; MN1; ITGAV; LRRC17; ABL1; TNN; CTHRC1
3.44733e-05	neurogenesis	GO:0022008	biological process	4	65	CDH11; BEND6; TIMP2; TCF4; ITGA1; PLXNC1; CNTNAP1; ABL1; CNTN1; MAP4; LAMB1; COL3A1; NEXN; AXL; PTPRG; TNN; NTNG2; ITSN1; KLF7; EML1; JAM3; NRP1; GLI2; INHBA; PTPRD; PRKG1; SLIT2; PRPH2; SLIT3; LZTS1; DCHS1; MAP1A; MAP1B; DPYSL3; FZD1; UNC5B; POSTN; FLRT2; SERPINF1; GABRB2; CXCL12; ZEB1; ROR2; NRP2; SEMA3D; ETV1; LRP1; FN1; ARSB; FEZ1; WNT2; FEZ2; CTHRC1; RUNX2; SFRP2; PALLD; RUNX1; NTM; SPOCK1; …
3.63768e-05	regulation of cell proliferation	GO:0042127	biological process	4	64	PDGFRB; CDH13; TGFB3; EIF5A2; TIMP2; CD55; ZFPM2; ITGA1; PDGFRA; LAMB1; GREM1; NOX4; TBX5; MITF; FBLN1; HTRA1; PODN; CXCL12; TWSG1; NUAK1; FAP; SULF2; TPM1; THBS1; GLI2; INHBA; SPARC; FGF18; PRKG1; NRP2; SULF1; COMP; SLIT3; TNFSF4; PDGFC; TNN; MN1; FOSL2; ABL1; PDPN; FERMT2; SERPINF1; PLAU; FGF7; LAMC1; ROR2; FGF1; SFRP2; SFRP4; FN1; DDR2; PKD2; LRRC32; ITGAV; CTHRC1; F2R; RUNX1; KANK2; ZNF423; W…
4.8923e-05	protein-containing complex binding	GO:0044877	molecular function	2	53	CDH13; TGFB3; ACVR1; TIMP2; ITGA1; ECM2; ABL1; ITGA11; AEBP1; LAMB1; COL3A1; FBLN1; THBS1; LOX; ITGBL1; DCN; PODN; CXCL12; NID2; FAP; TLN2; SPARC; TPM1; LUM; INHBA; NID1; TNN; NEXN; ITGB1; ACVR2A; MAP1B; CTSK; ITGB5; JAM3; COMP; CCIN; FERMT2; COL5A1; ADAM23; ADAMTS5; PDGFRA; FBN1; FGF1; SFRP2; LRP1; FN1; DDR2; ANTXR1; LRRC15; ITGAV; EIF5A2; ASPN; GAS7
6.07214e-05	epithelium development	GO:0060429	biological process	4	51	ACTA2; ACVR1; GPC6; TBX5; SPRED1; KIF26B; ADAMTS12; PDPN; DAB2; ABL1; EDNRA; ADAMTS16; FSTL1; DACT1; KLF7; PRICKLE2; ARHGAP24; SULF1; NRP1; GLI2; INHBA; MICAL2; SLIT2; FOSL2; TBX18; GREM1; DCHS1; CTSK; HEG1; FZD1; FAT4; ANKRD6; FERMT2; SALL4; COL5A1; SALL1; COL4A1; FGF7; ZEB1; ROR2; FGF1; SFRP2; GJA5; SFRP4; PKD2; PALLD; RUNX1; KANK2; NKX3-2; WNT2; CTHRC1
6.62427e-05	direct ossification	GO:0036072	biological process	3	4	MN1; FGF18; MMP2; COL1A1
7.60164e-05	intramembranous ossification	GO:0001957	biological process	4	4	MN1; FGF18; MMP2; COL1A1
7.80634e-05	regulation of animal organ morphogenesis	GO:2000027	biological process	5	20	SFRP2; FZD1; PRICKLE2; TGFB3; ACVR1; WNT2; ASPN; ANKRD6; SULF1; CTHRC1; FGF7; SULF2; GREM1; GPC6; TBX5; ABL1; DAB2; DACT1; ROR2; FGF1
7.9069e-05	mesenchymal cell differentiation	GO:0048762	biological process	4	18	SFRP2; LOXL2; TGFB3; ACVR1; SEMA3D; FN1; WNT2; COL1A1; SPRED1; TBX5; FERMT2; DACT3; GREM1; PDPN; DAB2; EDNRA; NRP1; NRP2
8.49908e-05	regulation of epithelial to mesenchymal transition	GO:0010717	biological process	5	12	SFRP2; LOXL2; TGFB3; ACVR1; COL1A1; SPRED1; PDPN; FERMT2; GREM1; TBX5; DAB2; DACT3
8.49908e-05	negative regulation of cell differentiation	GO:0045596	biological process	5	36	MMP11; ZFPM2; SPRED1; ADAMTS12; RUNX1T1; TBX5; COL3A1; FBLN1; SPOCK1; DACT3; RGS4; TWSG1; GLI2; INHBA; SLIT2; TNFSF4; GREM1; DPYSL3; FBN1; COL5A2; POSTN; COL5A1; TNN; ZEB1; NRP1; GPR68; SFRP2; FERMT2; LRP1; SEMA3D; LRRC17; ITGAV; PTPRG; RUNX1; NKX3-2; LPAR1
8.49908e-05	Wnt signaling pathway	GO:0016055	biological process	5	31	RECK; ABL1; GREM1; RBMS3; MITF; DAB2; DACT1; DACT3; FZD1; PRICKLE2; SULF2; SULF1; BICC1; TBX18; WNT2; ALPK2; ANKRD6; FERMT2; SALL1; GPC6; TNN; ROR2; SFRP2; LRP1; SFRP4; LATS2; PKD2; DKK3; RUNX1; COL1A1; CTHRC1
9.14122e-05	regulation of cell development	GO:0060284	biological process	5	44	RECK; TIMP2; PLXNC1; CNTN1; AKAP13; ABL1; COL3A1; FBLN1; GLI2; TNN; NTNG2; ITSN1; PDPN; NRP1; RGS4; SLIT2; LZTS1; BEND6; TCF4; MAP1B; DPYSL3; FZD1; FBN1; FERMT2; POSTN; FLRT2; SERPINF1; CXCL12; ZEB1; ROR2; GPR68; SEMA3D; SFRP2; LRP1; FN1; ARSB; FEZ1; WNT2; PTPRG; PTPRD; SPOCK1; PRRX1; LPAR1; PRKD1
9.18361e-05	biomineral tissue development	GO:0031214	biological process	4	14	ACVR2A; TGFB3; ACVR1; OMD; DDR2; COMP; ASPN; GREM1; COL1A2; SGMS2; COL1A1; KLK4; LOX; ROR2
9.60369e-05	regulation of morphogenesis of an epithelium	GO:1905330	biological process	5	17	SFRP2; FZD1; PRICKLE2; GREM1; WNT2; ANKRD6; SULF1; CTHRC1; FERMT2; FGF7; ADAMTS12; GPC6; ABL1; DAB2; DACT1; ROR2; FGF1
0.000105344	respiratory system development	GO:0060541	biological process	4	16	PDGFRB; PDGFRA; TGFB3; HEG1; ADAMTS2; ZFPM2; WNT2; PDPN; GLI2; SPARC; FGF18; CRISPLD2; TBX5; FGF7; LOX; FGF1
0.000108608	sprouting angiogenesis	GO:0002040	biological process	4	13	RECK; CDH13; GREM1; LOXL2; THBS1; FGF18; SLIT2; SRPX2; ABL1; PARVA; SPRED1; NRP1; FGF1
0.000119936	regulation of epithelial cell migration	GO:0010632	biological process	4	18	DCN; ARSB; FGF7; SPRED1; THBS1; PTPRG; ANGPT2; SPARC; FGF18; SERPINF1; NRP2; SRPX2; ABL1; NRP1; RIN2; PRKD1; FGF1; SLIT2
0.000120807	coreceptor activity	GO:0015026	molecular function	3	8	ITGB1; ACVR2A; LRP1; RECK; ITGAV; ROR2; GPC6; NRP1
0.000124754	cytokine binding	GO:0019955	molecular function	3	13	ITGB1; TGFB3; ACVR1; TWSG1; COMP; LRRC32; ITGAV; THBS1; GREM1; NRP2; PDPN; NRP1; PXDN
0.00013417	regulation of response to stimulus	GO:0048583	biological process	3	131	TIMP3; TIMP2; SPRED1; UACA; DAB2; FBLN1; BICC1; AXL; DCN; GLI2; GPR21; ITSN1; FSTL1; INHBA; ARHGAP20; ARHGAP24; ARHGAP28; CTSK; BMP8A; POSTN; CXCL12; ROR2; KCTD16; KCTD10; RASGRF2; FN1; F2R; RUNX1; PRRX1; PXDN; GLIS2; ITGA1; EVC; GREM1; COL3A1; ARHGAP1; ADAMTSL2; TWSG1; KLF7; NT5E; PDPN; THBS1; SYT11; PRKG1; ANGPT2; ALPK2; GRP; JAM3; UNC5B; MN1; PMEPA1; NETO1; FGF7; FGF1; TNFAIP6; ITGAV; CTHRC1; …
0.000154185	central nervous system development	GO:0007417	biological process	4	43	CDH11; ITGA8; ADAM23; TIMP2; GLIS2; HSPG2; VCAN; CNTNAP1; ABL1; CNTN1; LAMB1; COL3A1; AXL; RGS4; TWSG1; ITSN1; EML1; GLI2; INHBA; PRKG1; SLIT2; SLIT3; ZNF423; PDGFC; FZD1; FAT4; CCIN; SALL1; COL4A1; CXCL12; ROR2; NRP2; SFRP2; LRP1; ARSB; FEZ1; PKD2; PTPRG; SPOCK1; WNT2; PCDH18; LPAR1; ATXN1
0.000173276	regulation of extracellular matrix organization	GO:1903053	biological process	5	8	LRP1; ANTXR1; DDR2; FAP; PDPN; RUNX1; AEBP1; ABL1
0.000182475	cardiac ventricle development	GO:0003231	biological process	4	12	SFRP2; ACVR1; COL11A1; ZFPM2; TPM1; SALL4; SLIT3; SLIT2; TBX5; SALL1; HEG1; GJA5
0.000189416	collagen biosynthetic process	GO:0032964	biological process	3	7	PDGFRB; TGFB3; F2R; COL5A1; COL1A1; TRAM2; RUNX1
0.000193165	regulation of angiogenesis	GO:0045765	biological process	5	21	DCN; ITGB1; GREM1; SFRP2; ISM1; HSPG2; THBS2; ADAM12; SULF1; THBS1; RECK; ANGPT2; SPARC; RUNX1; SERPINF1; SRPX2; ABL1; FGF18; SPRED1; PRKD1; FGF1
0.000193708	regulation of cellular response to transforming growth factor beta stimulus	GO:1903844	biological process	5	13	ADAMTSL2; TGFB3; ASPN; DKK3; PMEPA1; THBS1; LATS2; DAB2; LOX; FBN1; SPRED1; HTRA1; HTRA3
0.000193708	regulation of Wnt signaling pathway	GO:0030111	biological process	5	24	RECK; LATS2; ALPK2; RBMS3; ABL1; DAB2; DACT1; DACT3; ANKRD6; SULF2; SULF1; BICC1; TBX18; GREM1; SALL1; TNN; ROR2; SFRP2; LRP1; SFRP4; DKK3; RUNX1; COL1A1; CTHRC1
0.000196157	cell morphogenesis involved in differentiation	GO:0000904	biological process	5	37	CDH11; ITGA8; ANTXR1; ABL1; LAMB1; FBLN1; AXL; GLI2; CXCL12; NTNG2; PDPN; NEXN; KLF7; SLIT3; SLIT2; PARVA; LZTS1; MAP1A; MAP1B; TNN; HEG1; UNC5B; FERMT2; POSTN; FLRT2; LAMC1; NRP1; NRP2; PLXNC1; LRP1; SEMA3D; FN1; FEZ1; FEZ2; ITGAV; PALLD; PTPRD
0.000215741	response to external stimulus	GO:0009605	biological process	2	80	ACTA2; PDGFRB; CDH13; FEZ2; COL11A1; CD55; ITGA1; PDGFRA; DOCK4; PRPH2; NUAK1; SERPING1; AKAP12; ABL1; COL3A1; LOX; SGIP1; HTRA1; AXL; DCN; LOXL1; SYT11; SLIT2; FAP; JAM3; NT5E; PDPN; THBS1; GLI2; SPARC; FGF18; PRKG1; NRP2; HRH1; ANGPT2; SLIT3; PARVA; TNFSF4; NEXN; PLXNC1; MAP1B; GREM1; BMP8A; GRP; SSC5D; UNC5B; MN1; CCDC80; C1QTNF3; PLAU; POSTN; FLRT2; SERPINF1; FEZ1; ADAMTS5; FGF7; HMCN1; CXCL1…
0.000219126	integrin complex	GO:0008305	cellular component	3	7	ITGA8; ITGB1; ITGB5; ITGA1; ITGAV; ITGA11; ITGBL1
0.000224715	transmembrane receptor protein tyrosine kinase signaling pathway	GO:0007169	biological process	5	37	PDGFRB; CDH13; ITGA1; PDGFRA; PDGFRL; ADAMTS12; ABL1; LOX; AXL; DCN; CILP; ITSN1; SULF2; SULF1; THBS1; FGF18; NRP2; ANGPT2; GREM1; PDGFC; FAT4; SPRED1; FLRT2; COL4A1; FGF7; GPR21; ROR2; FGF1; LRP1; ARID5B; DDR2; ITGAV; PTPRG; COL1A1; NRP1; MMP2; PRKD1
0.000228152	regulation of endothelial cell migration	GO:0010594	biological process	5	15	DCN; SPRED1; THBS1; ANGPT2; SPARC; FGF18; SERPINF1; NRP2; SRPX2; ABL1; NRP1; RIN2; PRKD1; FGF1; SLIT2
0.000228152	bone mineralization	GO:0030282	biological process	5	12	ACVR2A; TGFB3; ACVR1; OMD; DDR2; COMP; ASPN; GREM1; COL1A2; SGMS2; LOX; ROR2
0.000229957	ventricular septum development	GO:0003281	biological process	4	9	ACVR1; GJA5; ZFPM2; SALL4; SLIT3; SLIT2; TBX5; SALL1; HEG1
0.000230706	epithelial tube morphogenesis	GO:0060562	biological process	4	21	SFRP2; DCHS1; GREM1; ACVR1; PKD2; ADAMTS16; KIF26B; CTHRC1; GLI2; SALL4; MICAL2; ADAMTS12; SALL1; SLIT2; COL4A1; WNT2; ABL1; EDNRA; FAT4; NRP1; FGF1
0.000232253	circulatory system process	GO:0003013	biological process	3	28	ACTA2; ITGA1; DOCK4; PCSK5; TRPC1; AKAP12; NOX4; ADAMTS16; EDNRA; SGCD; TPM1; RGS4; PRKG1; SLIT2; HRH1; TBX18; HEG1; COMP; CORIN; POSTN; CXCL12; FERMT2; GJA5; F2R; SERPING1; COL1A2; PLN; AKAP13
0.000236961	endopeptidase activity	GO:0004175	molecular function	5	24	MMP11; PCSK5; ADAM12; ADAMTS12; ADAMTS16; HTRA1; HTRA3; ADAMTSL2; TLL1; TLL2; ADAMTS6; ADAMTS2; FAP; ADAMTS5; CTSK; CTSO; PLAU; PAPPA; CORIN; ADAMTSL1; KLK4; ADAM23; BACE1; MMP2
0.000279985	regulation of vasculature development	GO:1901342	biological process	5	22	RECK; HSPG2; SPRED1; ADAM12; ABL1; DCN; THBS2; SULF1; THBS1; SPARC; FGF18; SRPX2; ANGPT2; ITGB1; GREM1; ISM1; SERPINF1; FGF1; SFRP2; RIN2; RUNX1; PRKD1
0.000279985	regulation of osteoblast proliferation	GO:0033688	biological process	5	6	GREM1; MN1; ITGAV; ABL1; TNN; CTHRC1
0.000281008	epithelial cell proliferation	GO:0050673	biological process	2	23	CDH13; COL8A2; LAMB1; HTRA1; LOXL2; LAMC1; FAP; SULF2; SULF1; THBS1; SPARC; FGF18; FGF1; ACVR2A; COL8A1; SERPINF1; FGF7; CXCL12; NRP1; NRP2; SFRP2; WNT2; PRKD1
0.000287791	chondrocyte development	GO:0002063	biological process	4	6	SFRP2; COL11A1; COMP; SULF2; SULF1; FGF18
0.000296558	cation binding	GO:0043169	molecular function	3	131	SLC6A1; TIMP3; COL11A1; ZFPM2; NT5E; FKBP14; P4HA3; FKBP7; PCDHGB7; PCDHGA12; FBLN2; FBLN1; FKBP9; TIMP2; ADAMTS5; KLF7; ADAMTS6; ADAMTS2; ITSN1; EML1; FSTL1; MICAL2; PRND; PAPPA; POSTN; KLK4; ROR2; FAT4; PXDN; ITGA8; MMP11; GLIS2; ITGA1; HSPG2; MATN3; SNED1; ITGA11; COL3A1; CYP2U1; HEG1; THBS2; THBS1; NID2; NID1; SYT11; ANGPT2; DCHS1; TSHZ3; COL1A1; PCDHGA3; HMCN1; ZEB1; GALNT1; ZEB2; PLSCR4; IT…
0.000332436	metallopeptidase activity	GO:0008237	molecular function	5	15	ADAMTSL2; TLL1; TLL2; ADAMTS6; MMP11; ADAMTS2; PAPPA; ADAMTS5; ADAM12; ADAMTS12; AEBP1; ADAMTSL1; ADAM23; ADAMTS16; MMP2
0.000334308	plasma membrane bounded cell projection organization	GO:0120036	biological process	4	59	CDH11; CDH13; TGFB3; ITGA1; PLXNC1; CNTNAP1; ABL1; CNTN1; PDPN; MAP4; ADAMTS16; LAMB1; NEXN; KLF7; TNN; NTNG2; ITSN1; JAM3; TPM1; NRP1; GLI2; PRKG1; SLIT2; ARHGAP24; SLIT3; PARVA; LZTS1; ITGB1; MAP1A; MAP1B; ZNF423; DPYSL3; FZD1; UNC5B; POSTN; FLRT2; SERPINF1; CXCL12; ROR2; NRP2; SEMA3D; SFRP2; PMP22; LRP1; FN1; ARSB; FEZ1; PKD2; FEZ2; CTHRC1; PTPRG; PALLD; PTPRD; SPOCK1; FAT4; PRRX1; LPAR1; PRKD…
0.000377615	laminin binding	GO:0043236	molecular function	3	6	ITGB1; SSC5D; LRRC15; THBS1; NID1; SLIT2
0.000378933	receptor complex	GO:0043235	cellular component	2	23	ITGA8; PDGFRB; PDGFRA; ACVR1; ITGA1; ITGA11; AXL; ITGBL1; CNIH3; ROR2; ITGB1; ACVR2A; ITGB5; PLA2R1; GABRB2; NRP1; NRP2; PLXNC1; LRP1; KCTD16; DDR2; ITGAV; TRPC1
0.000393316	transforming growth factor beta binding	GO:0050431	molecular function	4	6	TGFB3; ACVR1; TWSG1; LRRC32; ITGAV; THBS1
0.000393316	metal ion binding	GO:0046872	molecular function	4	131	SLC6A1; TIMP3; COL11A1; ZFPM2; NT5E; FKBP14; P4HA3; FKBP7; PCDHGB7; PCDHGA12; FBLN2; FBLN1; FKBP9; TIMP2; ADAMTS5; KLF7; ADAMTS6; ADAMTS2; ITSN1; EML1; FSTL1; MICAL2; PRND; PAPPA; POSTN; KLK4; ROR2; FAT4; PXDN; ITGA8; MMP11; GLIS2; ITGA1; HSPG2; MATN3; SNED1; ITGA11; COL3A1; CYP2U1; HEG1; THBS2; THBS1; NID2; NID1; SYT11; ANGPT2; DCHS1; TSHZ3; COL1A1; PCDHGA3; HMCN1; ZEB1; GALNT1; ZEB2; PLSCR4; IT…
0.000404126	regulation of ossification	GO:0030278	biological process	4	15	SFRP2; ACVR2A; TGFB3; ACVR1; OMD; DDR2; COMP; TWSG1; FERMT2; CTHRC1; RUNX2; GREM1; SGMS2; TNN; PRKD1
0.000452666	nephron morphogenesis	GO:0072028	biological process	3	9	DCHS1; PDGFRB; GREM1; PKD2; ADAMTS16; KIF26B; SALL1; FAT4; FGF1
0.000457037	skeletal system morphogenesis	GO:0048705	biological process	4	16	SFRP2; PDGFRA; TGFB3; COL11A1; SFRP4; ARID5B; COMP; GREM1; FGF18; NKX3-2; COL1A1; PRRX1; MMP2; ROR2; TBX15; FOXN3
0.000485167	muscle tissue development	GO:0060537	biological process	4	21	DCN; PDGFRB; PDGFRA; ALPK2; ACVR1; COL11A1; ZFPM2; PKD2; SGCD; HEG1; TLL2; TPM1; RGS4; RUNX1; AKAP13; TBX5; TBX18; PLN; LOX; GREM1; WNT2
0.000494288	artery development	GO:0060840	biological process	4	10	PDGFRB; LRP1; GJA5; LOXL1; COMP; ADAMTS6; PKD2; PRRX1; LOX; NRP1
0.0005013	cell adhesion mediated by integrin	GO:0033627	biological process	3	9	SFRP2; ITGB1; ITGB5; JAM3; PLAU; FBN1; ITGA11; ITGAV; ITGBL1
0.000551225	Wnt-protein binding	GO:0017147	molecular function	3	6	SFRP2; RECK; SFRP4; FZD1; ROR2; CTHRC1
0.000619306	embryonic skeletal system development	GO:0048706	biological process	5	12	ACVR2A; PDGFRA; TGFB3; COL11A1; SULF2; SULF1; PCSK5; NKX3-2; COL1A1; PRRX1; KIAA1217; TBX15
0.000629991	cell projection organization	GO:0030030	biological process	3	59	CDH11; CDH13; TGFB3; ITGA1; PLXNC1; CNTNAP1; ABL1; CNTN1; PDPN; MAP4; ADAMTS16; LAMB1; NEXN; KLF7; TNN; NTNG2; ITSN1; JAM3; TPM1; NRP1; GLI2; PRKG1; SLIT2; ARHGAP24; SLIT3; PARVA; LZTS1; ITGB1; MAP1A; MAP1B; ZNF423; DPYSL3; FZD1; UNC5B; POSTN; FLRT2; SERPINF1; CXCL12; ROR2; NRP2; SEMA3D; SFRP2; PMP22; LRP1; FN1; ARSB; FEZ1; PKD2; FEZ2; CTHRC1; PTPRG; PALLD; PTPRD; SPOCK1; FAT4; PRRX1; LPAR1; PRKD…
0.000632571	face morphogenesis	GO:0060325	biological process	3	6	CRISPLD2; PDGFRA; TGFB3; ARID5B; COL1A1; MMP2
0.000806187	negative regulation of hemostasis	GO:1900047	biological process	4	7	PDGFRA; COMP; FAP; PLAU; THBS1; SERPING1; PRKG1
0.000844137	regulation of hemostasis	GO:1900046	biological process	3	9	PDGFRA; COMP; FAP; PLAU; THBS1; F2R; SERPING1; PRKG1; PDPN
0.000855857	synaptic membrane	GO:0097060	cellular component	2	20	SSPN; ITGA8; CNIH3; SYT11; NTNG2; ITSN1; SRPX2; SORCS2; STX2; KCTD16; CNTNAP1; F2R; CNTN1; PCDH17; ADAM23; NETO1; GABRB2; LZTS1; NRP2; PTPRD
0.000862899	digestive tract development	GO:0048565	biological process	4	11	SFRP2; DCHS1; PDGFRA; TGFB3; PCSK5; GLI2; PDGFC; SALL1; NKX3-2; FAT4; DACT1
0.000862899	odontogenesis	GO:0042476	biological process	4	11	ADAMTS5; PDGFRA; TGFB3; ASPN; GLI2; INHBA; COL1A2; COL1A1; LAMB1; KLK4; HTRA1
0.000866619	transmembrane receptor protein kinase activity	GO:0019199	molecular function	4	10	ACVR2A; PDGFRA; ACVR1; PDGFRB; DDR2; PDGFRL; NRP2; NRP1; ROR2; AXL
0.000943501	epithelial to mesenchymal transition	GO:0001837	biological process	5	13	SFRP2; LOXL2; TGFB3; ACVR1; WNT2; COL1A1; SPRED1; PDPN; FERMT2; GREM1; TBX5; DAB2; DACT3
0.0009663	developmental growth involved in morphogenesis	GO:0060560	biological process	3	16	SFRP2; MAP1B; LRP1; TNN; SEMA3D; FN1; KIF26B; POSTN; SLIT3; NRP2; ABL1; SALL1; CXCL12; NRP1; FGF1; SLIT2
0.000972965	brain development	GO:0007420	biological process	4	32	ITGA8; HSPG2; ABL1; CNTN1; LAMB1; COL3A1; AXL; GLI2; TWSG1; ITSN1; EML1; RGS4; INHBA; SLIT3; SLIT2; PRKG1; FZD1; CCIN; SALL1; COL4A1; CXCL12; NRP2; SFRP2; LRP1; FEZ1; WNT2; PTPRG; ZNF423; FAT4; PCDH18; LPAR1; ATXN1
0.00106971	cardiac septum morphogenesis	GO:0060411	biological process	3	8	ACVR1; ZFPM2; SLIT3; SLIT2; TBX5; PARVA; NRP1; NRP2
0.00106971	head morphogenesis	GO:0060323	biological process	3	6	CRISPLD2; PDGFRA; TGFB3; ARID5B; COL1A1; MMP2
0.00110362	protease binding	GO:0002020	molecular function	4	12	ITGB1; LRP1; TIMP3; TIMP2; FN1; COMP; FAP; ITGAV; COL1A2; COL1A1; COL3A1; SH3PXD2A
0.00113558	positive regulation of nervous system development	GO:0051962	biological process	5	27	TIMP2; CNTN1; FZD1; ITSN1; ROR2; GLI2; SLIT2; SRPX2; BEND6; TCF4; MAP1B; DPYSL3; FLRT2; SERPINF1; CXCL12; ZEB1; NRP1; PLXNC1; LRP1; ARSB; FN1; FEZ1; WNT2; PTPRD; ZNF423; LPAR1; PRKD1
0.00117267	protein-lysine 6-oxidase activity	GO:0004720	molecular function	3	3	LOXL1; LOX; LOXL2
0.00117646	branching involved in blood vessel morphogenesis	GO:0001569	biological process	5	6	SFRP2; ACVR1; COL4A1; ABL1; EDNRA; NRP1
0.00119121	regulation of collagen metabolic process	GO:0010712	biological process	4	6	ITGB1; PDGFRB; TGFB3; FAP; F2R; RUNX1
0.00122245	cellular response to stimulus	GO:0051716	biological process	2	188	FKBP14; TIMP3; TIMP2; SPRED1; UACA; DAB2; FBLN1; BICC1; AXL; DCN; RGS4; GPR21; ITSN1; FSTL1; INHBA; ARHGAP20; ARHGAP24; ARHGAP28; CTSK; BMP8A; POSTN; FLRT2; CXCL12; ROR2; CNIH3; GPR1; KCTD10; RASGRF2; FN1; RUNX2; F2R; RUNX1; WNT2; PRRX1; PXDN; ITGA8; GLIS2; ITGA1; EVC; DOCK4; CNTN1; NOX4; COL3A1; ARHGAP1; CYP2U1; HEG1; ADAMTSL2; ELK3; CAP1; PDPN; THBS1; CYTH3; SYT11; PRKG1; HRH1; ANGPT2; HTRA3; D…
0.00127364	digestive system development	GO:0055123	biological process	4	11	SFRP2; DCHS1; PDGFRA; TGFB3; PCSK5; GLI2; PDGFC; SALL1; NKX3-2; FAT4; DACT1
0.00128164	renal system vasculature morphogenesis	GO:0061438	biological process	3	3	PDGFRB; PDGFRA; PKD2
0.00128164	kidney vasculature morphogenesis	GO:0061439	biological process	3	3	PDGFRB; PDGFRA; PKD2
0.0013572	striated muscle tissue development	GO:0014706	biological process	5	20	DCN; PDGFRB; PDGFRA; ALPK2; ACVR1; COL11A1; ZFPM2; WNT2; SGCD; TLL2; TPM1; RGS4; RUNX1; AKAP13; TBX5; TBX18; PLN; LOX; GREM1; HEG1
0.00144718	peptidyl-lysine oxidation	GO:0018057	biological process	4	3	LOXL1; LOX; LOXL2
0.00148083	cell junction organization	GO:0034330	biological process	3	19	CDH11; DCHS1; CDH13; LRP1; GJA5; FN1; JAM3; TLN2; FERMT2; THBS1; CNTNAP1; F2R; RUNX1; ABL1; LAMC1; TGFB3; NRP1; GREM1; HEG1
0.00149729	regulation of osteoblast differentiation	GO:0045667	biological process	5	11	SFRP2; ACVR2A; GREM1; ACVR1; TWSG1; DDR2; FERMT2; CTHRC1; RUNX2; TNN; PRKD1
0.00160196	regulation of chemotaxis	GO:0050920	biological process	4	15	PDGFRB; CDH13; CXCL12; SEMA3D; JAM3; GREM1; PDGFRA; THBS1; FGF18; SLIT2; ANGPT2; NRP1; LPAR1; PRKD1; FGF1
0.00167875	actomyosin structure organization	GO:0031032	biological process	4	14	ITGB1; PDGFRB; PDGFRA; TGFB3; ITGB5; ARHGAP28; TPM1; FERMT2; NOX4; ABL1; FRMD6; LPAR1; NRP1; AKAP13
0.00191138	mesonephric tubule development	GO:0072164	biological process	4	9	DCHS1; GREM1; PKD2; ADAMTS16; KIF26B; SALL1; SLIT2; FAT4; FGF1
0.00191138	vascular process in circulatory system	GO:0003018	biological process	4	12	ACTA2; GJA5; AKAP12; COMP; DOCK4; FERMT2; F2R; PRKG1; SLIT2; HRH1; ITGA1; EDNRA
0.0019187	cellular response to fibroblast growth factor stimulus	GO:0044344	biological process	4	11	FLRT2; FAT4; SULF2; SULF1; THBS1; POSTN; FGF18; COL1A1; FGF7; SPRED1; FGF1
0.00204842	neuron migration	GO:0001764	biological process	4	11	MAP1B; TNN; NTNG2; FLRT2; PRKG1; SPOCK1; NRP2; COL3A1; CXCL12; NRP1; AXL
0.00216497	collagen-activated signaling pathway	GO:0038065	biological process	4	4	DDR2; ITGA11; COL4A1; COL1A1
0.00216497	blood circulation	GO:0008015	biological process	4	25	ACTA2; ITGA1; DOCK4; PCSK5; TRPC1; AKAP12; ADAMTS16; EDNRA; SGCD; TPM1; RGS4; PRKG1; SLIT2; HRH1; TBX18; COMP; CORIN; POSTN; CXCL12; FERMT2; GJA5; F2R; SERPING1; COL1A2; PLN
0.00216497	renal tubule development	GO:0061326	biological process	4	9	DCHS1; GREM1; PKD2; ADAMTS16; KIF26B; SALL1; COL4A1; FAT4; FGF1
0.00216497	kidney morphogenesis	GO:0060993	biological process	4	9	DCHS1; PDGFRB; GREM1; PKD2; ADAMTS16; KIF26B; SALL1; FAT4; FGF1
0.00216523	coagulation	GO:0050817	biological process	2	18	PDGFRA; ENTPD1; FN1; PRKG1; COMP; FAP; ZFPM2; PLAU; THBS1; F13A1; F2R; SERPING1; COL1A2; PDPN; COL1A1; COL3A1; FBLN1; AXL
0.00216879	response to fibroblast growth factor	GO:0071774	biological process	3	11	FLRT2; FAT4; SULF2; SULF1; THBS1; POSTN; FGF18; COL1A1; FGF7; SPRED1; FGF1
0.00227203	actin filament-based process	GO:0030029	biological process	2	34	PDGFRB; PDGFRA; TGFB3; ANTXR1; MAGEL2; NOX4; PDPN; ABL1; ARHGAP28; CAP1; TPM1; RGS4; MICAL2; PRKG1; SLIT2; PARVA; ITGB1; ITGB5; DPYSL3; JAM3; CCIN; FERMT2; FGF7; FRMD6; CXCL12; CALD1; NRP1; LRP1; GJA5; PALLD; PLN; LPAR1; GAS7; AKAP13
0.00239089	collagen binding involved in cell-matrix adhesion	GO:0098639	molecular function	4	3	ITGB1; ITGA1; ITGA11
0.00239089	vascular endothelial growth factor binding	GO:0038085	molecular function	4	3	PDGFRB; PDGFRA; NRP1
0.00243304	metanephric nephron development	GO:0072210	biological process	4	6	PDGFRB; PDGFRA; GREM1; PKD2; KIF26B; SALL1
0.00243304	small GTPase mediated signal transduction	GO:0007264	biological process	4	26	PDGFRB; CDH13; TIMP2; DOCK4; AKAP13; ABL1; COL3A1; RIN2; ARHGAP1; ITSN1; PDPN; ARHGAP20; SLIT2; ARHGAP24; KANK2; ARHGAP28; HEG1; CYTH3; NRP1; KCTD10; RASGRF2; PRKD1; F2R; COL1A2; LPAR1; RALB
0.00247626	negative regulation of cell adhesion	GO:0007162	biological process	4	17	PLXNC1; CDH13; LRP1; POSTN; LRRC32; JAM3; THBS1; ANGPT2; RUNX1; PRKG1; SPOCK1; COL1A1; ABL1; FBLN1; CXCL12; TWSG1; TNFSF4
0.0025045	regulation of nervous system development	GO:0051960	biological process	5	38	TIMP2; PLXNC1; CNTN1; ABL1; COL3A1; FZD1; TNN; NTNG2; ITSN1; NRP1; GLI2; SLIT2; SRPX2; LZTS1; BEND6; TCF4; MAP1B; ZNF423; DPYSL3; FLRT2; SERPINF1; GPC6; CXCL12; ZEB1; ROR2; SEMA3D; SFRP2; LRP1; FN1; ARSB; FEZ1; WNT2; PTPRG; PTPRD; SPOCK1; PRRX1; LPAR1; PRKD1
0.00250665	atrioventricular valve development	GO:0003171	biological process	4	5	DCHS1; SLIT3; ACVR1; GJA5; TBX5
0.00250665	substrate-dependent cell migration	GO:0006929	biological process	4	5	SLIT2; ITGA11; NRP2; FN1; NRP1
0.00250665	metanephric nephron morphogenesis	GO:0072273	biological process	4	5	PDGFRB; GREM1; SALL1; KIF26B; PKD2
0.00259154	blood coagulation	GO:0007596	biological process	3	18	PDGFRA; ENTPD1; FN1; PRKG1; COMP; FAP; ZFPM2; PLAU; THBS1; F13A1; F2R; SERPING1; COL1A2; PDPN; COL1A1; COL3A1; FBLN1; AXL
0.00263584	ovulation cycle	GO:0042698	biological process	2	7	PDGFRA; TGFB3; INHBA; SLIT3; SLIT2; SERPINF1; AXL
0.00267011	lamellipodium membrane	GO:0031258	cellular component	4	5	FERMT2; FAP; ANTXR1; PDPN; ITGAV
0.00267011	Golgi lumen	GO:0005796	cellular component	4	9	DCN; MMP11; OMD; HSPG2; VCAN; PCSK5; GOLIM4; GPC6; LUM
0.00273727	regulation of biomineral tissue development	GO:0070167	biological process	5	9	ACVR2A; TGFB3; ACVR1; OMD; DDR2; COMP; ASPN; GREM1; SGMS2
0.00289004	tendon development	GO:0035989	biological process	5	3	COMP; COL5A1; COL11A1
0.00289004	positive regulation of cell-substrate adhesion	GO:0010811	biological process	5	11	CDH13; FN1; CCDC80; COL8A1; ECM2; FERMT2; NID1; ABL1; FBLN2; RIN2; NRP1
0.00300164	inner ear development	GO:0048839	biological process	3	12	DCHS1; PDGFRB; TGFB3; COL11A1; CTHRC1; GLI2; TBX18; SPARC; FAT4; PRRX1; GABRB2; ROR2
0.00303539	branching involved in ureteric bud morphogenesis	GO:0001658	biological process	5	7	DCHS1; GREM1; PKD2; ADAMTS16; SALL1; FAT4; FGF1
0.00303539	positive regulation of ossification	GO:0045778	biological process	5	9	SFRP2; ACVR2A; TGFB3; ACVR1; DDR2; FERMT2; CTHRC1; RUNX2; PRKD1
0.00303657	outflow tract septum morphogenesis	GO:0003148	biological process	4	5	ZFPM2; PARVA; ACVR1; NRP1; NRP2
0.00305847	hemostasis	GO:0007599	biological process	4	18	PDGFRA; ENTPD1; FN1; PRKG1; COMP; FAP; ZFPM2; PLAU; THBS1; F13A1; F2R; SERPING1; COL1A2; PDPN; COL1A1; COL3A1; FBLN1; AXL
0.00306096	negative regulation of blood vessel morphogenesis	GO:2000181	biological process	5	10	DCN; ISM1; HSPG2; THBS2; SPRED1; SULF1; THBS1; SPARC; SERPINF1; ANGPT2
0.00306096	positive regulation of cell proliferation	GO:0008284	biological process	5	37	PDGFRB; CDH13; TGFB3; CD55; ZFPM2; PDGFRA; ABL1; GREM1; TBX5; LAMB1; HTRA1; LAMC1; THBS1; GLI2; FGF18; NRP2; FOSL2; TNFSF4; PDGFC; COMP; FERMT2; FGF7; CXCL12; NRP1; FGF1; SFRP2; FN1; DDR2; WNT2; ITGAV; CTHRC1; F2R; ZNF423; PRRX1; EIF5A2; MMP2; PRKD1
0.00306096	ureteric bud development	GO:0001657	biological process	5	9	DCHS1; GREM1; PKD2; ADAMTS16; KIF26B; SALL1; SLIT2; FAT4; FGF1
0.00306096	cellular response to amino acid stimulus	GO:0071230	biological process	5	7	PDGFRA; PDGFC; COL5A2; COL1A2; COL4A1; COL1A1; MMP2
0.00306096	regulation of bone mineralization	GO:0030500	biological process	5	8	ACVR2A; TGFB3; ACVR1; OMD; DDR2; COMP; GREM1; SGMS2
0.00311161	actin cytoskeleton organization	GO:0030036	biological process	3	31	PDGFRB; PDGFRA; TGFB3; ANTXR1; MAGEL2; NOX4; ABL1; ARHGAP28; CAP1; TPM1; RGS4; MICAL2; PRKG1; SLIT2; PARVA; ITGB1; ITGB5; DPYSL3; JAM3; CCIN; FERMT2; FGF7; FRMD6; CXCL12; CALD1; NRP1; LRP1; PALLD; LPAR1; GAS7; AKAP13
0.00315486	embryo development ending in birth or egg hatching	GO:0009792	biological process	4	28	PDGFRA; TGFB3; ACVR1; COL11A1; ZFPM2; PCSK5; ABL1; EDNRA; DACT1; SULF2; SULF1; GLI2; TBX15; TBX18; DCHS1; ACVR2A; HEG1; COL1A1; SALL4; ROR2; SFRP2; KIAA1217; WNT2; NKX3-2; PKD2; PRRX1; SH3PXD2A; CTHRC1
0.00317326	cell chemotaxis	GO:0060326	biological process	4	17	PDGFRB; PDGFRA; LPAR1; JAM3; ITGA1; GREM1; DOCK4; THBS1; CXCL12; FGF18; SLIT2; HRH1; LOX; PARVA; NRP1; PRKD1; FGF1
0.00317326	cell junction assembly	GO:0034329	biological process	4	16	CDH11; DCHS1; LRP1; GJA5; FN1; JAM3; TLN2; FERMT2; THBS1; CNTNAP1; RUNX1; ABL1; LAMC1; NRP1; GREM1; HEG1
0.00323332	proteoglycan metabolic process	GO:0006029	biological process	5	9	DCN; COL11A1; ARSB; VCAN; SULF2; SULF1; CHSY3; ADAMTS12; DSE
0.00323845	nephron epithelium morphogenesis	GO:0072088	biological process	5	8	DCHS1; GREM1; PKD2; ADAMTS16; KIF26B; SALL1; FAT4; FGF1
0.00323845	Ras protein signal transduction	GO:0007265	biological process	5	20	PDGFRB; CDH13; RALB; TIMP2; RASGRF2; KANK2; PDPN; PRKD1; CYTH3; F2R; KCTD10; COL1A2; AKAP13; ARHGAP24; ABL1; COL3A1; NRP1; LPAR1; ARHGAP1; HEG1
0.00326379	regulation of response to external stimulus	GO:0032101	biological process	4	35	PDGFRB; CDH13; CD55; PDGFRA; SERPING1; HTRA1; SYT11; FAP; NT5E; PDPN; THBS1; FGF18; PRKG1; SLIT2; ANGPT2; TNFSF4; GREM1; JAM3; MN1; PLAU; SERPINF1; CXCL12; NRP1; FGF1; BACE1; LRP1; SEMA3D; CFH; C1QTNF3; TNFAIP6; F2R; ADAMTS12; KANK2; LPAR1; PRKD1
0.00327987	actin filament bundle assembly	GO:0051017	biological process	4	12	ITGB1; ARHGAP28; TGFB3; ITGB5; DPYSL3; TPM1; FERMT2; NOX4; ABL1; LPAR1; CALD1; NRP1
0.00330658	transmembrane receptor protein tyrosine kinase activity	GO:0004714	molecular function	5	8	PDGFRB; PDGFRA; DDR2; PDGFRL; NRP2; NRP1; ROR2; AXL
0.00334894	negative regulation of response to external stimulus	GO:0032102	biological process	5	19	BACE1; PDGFRA; GREM1; SYT11; C1QTNF3; FAP; TNFAIP6; NT5E; KANK2; PLAU; THBS1; SERPING1; SERPINF1; SLIT2; ANGPT2; PRKG1; NRP1; HTRA1; SEMA3D
0.00334894	chordate embryonic development	GO:0043009	biological process	5	28	PDGFRA; TGFB3; ACVR1; COL11A1; ZFPM2; PCSK5; ABL1; EDNRA; DACT1; SULF2; SULF1; GLI2; TBX15; TBX18; DCHS1; ACVR2A; HEG1; COL1A1; SALL4; ROR2; SFRP2; SH3PXD2A; WNT2; NKX3-2; PKD2; PRRX1; KIAA1217; CTHRC1
0.00334894	contractile actin filament bundle assembly	GO:0030038	biological process	5	10	ITGB1; ARHGAP28; TGFB3; ITGB5; TPM1; FERMT2; NOX4; ABL1; LPAR1; NRP1
0.0033633	lysosomal lumen	GO:0043202	cellular component	5	10	DCN; PDGFRB; CTSK; PLBD2; ARSB; OMD; HSPG2; VCAN; GPC6; LUM
0.00336848	regulation of blood coagulation	GO:0030193	biological process	4	8	PDGFRA; FAP; PLAU; THBS1; F2R; SERPING1; PRKG1; PDPN
0.00336848	cell projection morphogenesis	GO:0048858	biological process	4	30	CDH11; ITGA1; CNTNAP1; ABL1; KLF7; TNN; NTNG2; PDPN; NEXN; GLI2; SLIT3; SLIT2; LZTS1; MAP1A; MAP1B; UNC5B; POSTN; FLRT2; CXCL12; NRP1; NRP2; PLXNC1; LRP1; SEMA3D; FN1; FEZ1; FEZ2; PALLD; PTPRD; GAS7
0.00344785	collagen catabolic process	GO:0030574	biological process	3	6	ITGB1; CTSK; MMP11; ADAMTS2; FAP; MMP2
0.00361432	limb development	GO:0060173	biological process	4	12	SFRP2; RECK; GREM1; COMP; FERMT2; PCSK5; GLI2; SALL4; SALL1; TBX5; PRRX1; ROR2
0.0036672	appendage development	GO:0048736	biological process	3	12	SFRP2; RECK; GREM1; COMP; FERMT2; PCSK5; GLI2; SALL4; SALL1; TBX5; PRRX1; ROR2
0.00371123	cell-matrix adhesion mediator activity	GO:0098634	molecular function	3	3	ITGB1; ITGA1; ITGA11
0.004044	neuron projection extension	GO:1990138	biological process	4	12	MAP1B; LRP1; SEMA3D; FN1; TNN; POSTN; SLIT3; SLIT2; ABL1; CXCL12; NRP1; NRP2
0.00406617	developmental cell growth	GO:0048588	biological process	3	14	MAP1B; LRP1; SEMA3D; FN1; TNN; RGS4; POSTN; SLIT3; AKAP13; ABL1; CXCL12; NRP1; NRP2; SLIT2
0.0041209	muscle structure development	GO:0061061	biological process	3	27	PDGFRB; PDGFRA; ACVR1; COL11A1; ZFPM2; EVC; ADAM12; ITGA11; AKAP13; TBX5; ABL1; LOX; PTGFRN; DCN; TLL2; SGCD; TPM1; RGS4; TBX18; GREM1; ALPK2; HEG1; COMP; ARID5B; WNT2; RUNX1; COL6A3
0.00417978	mesonephros development	GO:0001823	biological process	5	9	DCHS1; GREM1; PKD2; ADAMTS16; KIF26B; SALL1; SLIT2; FAT4; FGF1
0.00427785	plasma membrane region	GO:0098590	cellular component	2	43	SSPN; PDGFRB; CDH13; ANTXR1; SLC6A6; EVC2; ITGA8; EVC; SPRED1; CNTNAP1; CNTN1; NOX4; CYS1; HMCN1; CNIH3; ALPK2; ITSN1; FAP; TPM1; SYT11; SRPX2; SORCS2; LZTS1; ITGB1; CTSK; PDPN; FERMT2; ADAM23; HEPH; GABRB2; NRP2; KCTD16; LRP1; NTNG2; FN1; DDR2; PKD2; STX2; ITGAV; F2R; PTPRD; PCDH17; NETO1
0.00432012	metanephric glomerulus morphogenesis	GO:0072275	biological process	4	2	PDGFRB; PDGFRA
0.00432528	positive regulation of cell adhesion	GO:0045785	biological process	4	22	CDH13; CD55; ECM2; KIF26B; TPM1; ABL1; FBLN2; PDPN; GLI2; NID1; TNFSF4; COL8A1; FERMT2; CYTH3; CXCL12; NRP1; SFRP2; FN1; CCDC80; ITGAV; RIN2; RUNX1
0.00444407	axon guidance	GO:0007411	biological process	4	16	PLXNC1; KLF7; LRP1; SEMA3D; UNC5B; FEZ2; GLI2; FEZ1; PALLD; FLRT2; SLIT3; SLIT2; CXCL12; NRP1; NRP2; NEXN
0.00455848	neuron projection extension involved in neuron projection guidance	GO:1902284	biological process	5	6	SEMA3D; SLIT3; SLIT2; CXCL12; NRP1; NRP2
0.0045632	cell part morphogenesis	GO:0032990	biological process	4	30	CDH11; ITGA1; CNTNAP1; ABL1; KLF7; TNN; NTNG2; PDPN; NEXN; GLI2; SLIT3; SLIT2; LZTS1; MAP1A; MAP1B; UNC5B; POSTN; FLRT2; CXCL12; NRP1; NRP2; PLXNC1; LRP1; SEMA3D; FN1; FEZ1; FEZ2; PALLD; PTPRD; GAS7
0.00458606	endothelial cell proliferation	GO:0001935	biological process	3	11	CDH13; WNT2; LOXL2; SULF1; THBS1; SPARC; FGF18; NRP1; CXCL12; PRKD1; NRP2
0.00458606	neuron projection guidance	GO:0097485	biological process	3	16	PLXNC1; KLF7; LRP1; SEMA3D; UNC5B; FEZ2; GLI2; FEZ1; PALLD; FLRT2; SLIT3; SLIT2; CXCL12; NRP1; NRP2; NEXN
0.00459113	regulation of coagulation	GO:0050818	biological process	4	8	PDGFRA; FAP; PLAU; THBS1; F2R; SERPING1; PRKG1; PDPN
0.00468763	positive regulation of signaling	GO:0023056	biological process	4	62	PDGFRB; CDH13; TGFB3; ACVR1; TIMP2; RECK; ITGA1; EVC; PDGFRA; PLA2R1; C1QTNF3; AKAP12; AKAP13; COL3A1; ABL1; DAB2; DACT1; AXL; BMP8A; DCN; ANKRD6; SFRP4; TWSG1; ITSN1; SULF2; SULF1; THBS1; RGS4; INHBA; FGF18; GPR68; TSHZ3; GREM1; ITGB1; ACVR2A; PDGFC; SH3RF3; GRP; UNC5B; MN1; SLC24A2; SPRED1; FERMT2; NETO1; SALL1; FGF7; ROR2; FGF1; SFRP2; LRP1; RASGRF2; FN1; PKD2; TIMP3; F2R; PRR5L; ZNF423; COL1A…
0.00470415	positive regulation of cell communication	GO:0010647	biological process	5	63	PDGFRB; CDH13; TGFB3; ACVR1; TIMP2; RECK; ITGA1; EVC; PDGFRA; PLA2R1; C1QTNF3; AKAP12; AKAP13; COL3A1; ABL1; DAB2; DACT1; AXL; BMP8A; DCN; ANKRD6; SFRP4; TWSG1; ITSN1; SULF2; SULF1; THBS1; RGS4; INHBA; FGF18; RASGRF2; TSHZ3; GREM1; ITGB1; ACVR2A; PDGFC; SH3RF3; GRP; UNC5B; MN1; SLC24A2; SPRED1; FERMT2; NETO1; SALL1; FGF7; ROR2; FGF1; SFRP2; LRP1; GJA5; FN1; PKD2; TIMP3; F2R; PRR5L; GPR68; ZNF423;…
0.00472514	face development	GO:0060324	biological process	3	6	CRISPLD2; PDGFRA; TGFB3; ARID5B; COL1A1; MMP2
0.00487285	renal system vasculature development	GO:0061437	biological process	5	5	ACTA2; ANGPT2; PDGFRA; PKD2; PDGFRB
0.00487285	regulation of cell projection organization	GO:0031344	biological process	5	31	TGFB3; CNTN1; MAP4; ADAMTS16; ABL1; FZD1; NTNG2; ITSN1; PDPN; ROR2; SLIT2; ARHGAP24; LZTS1; PLXNC1; MAP1B; DPYSL3; SERPINF1; CXCL12; NRP1; SEMA3D; SFRP2; LRP1; ARSB; FN1; FEZ1; PTPRG; PTPRD; SPOCK1; PRRX1; LPAR1; PRKD1
0.00493397	fibroblast migration	GO:0010761	biological process	5	6	ITGB1; ARID5B; DDR2; THBS1; PRR5L; AKAP12
0.00518588	regulation of trans-synaptic signaling	GO:0099177	biological process	4	21	CDH11; MAP1A; MAP1B; SYT11; RASGRF2; BACE1; NETO1; SORCS2; SLC24A2; RGS4; F2R; PTPRD; AKAP12; PCDH17; HRH1; ABL1; ITGB1; TSHZ3; NTNG2; ROR2; LZTS1
0.00519653	regulation of actin filament-based process	GO:0032970	biological process	4	20	FERMT2; PDGFRB; PDGFRA; LRP1; GJA5; JAM3; SLIT2; MAGEL2; TPM1; PDPN; RGS4; ARHGAP28; CXCL12; TGFB3; NOX4; ABL1; PLN; LPAR1; NRP1; AKAP13
0.00529173	body morphogenesis	GO:0010171	biological process	3	6	CRISPLD2; PDGFRA; TGFB3; ARID5B; COL1A1; MMP2
0.00535636	actin filament bundle organization	GO:0061572	biological process	5	12	ITGB1; ARHGAP28; TGFB3; ITGB5; DPYSL3; TPM1; FERMT2; NOX4; ABL1; LPAR1; CALD1; NRP1
0.00545135	ureteric bud elongation	GO:0060677	biological process	4	3	SALL1; KIF26B; FGF1
0.00549422	regulation of developmental growth	GO:0048638	biological process	4	17	SFRP2; MAP1B; LRP1; SEMA3D; FN1; WWC3; ZFPM2; WNT2; TLL2; RGS4; LATS2; CXCL12; RUNX1; TBX5; ABL1; GPR21; NRP1
0.00552114	coronary vasculature morphogenesis	GO:0060977	biological process	5	4	PDGFRB; SPRED1; NRP1; TBX5
0.00558813	regulation of cellular component organization	GO:0051128	biological process	4	82	PDGFRB; CDH13; TGFB3; ANTXR1; CLIP3; PDGFRA; FEZ1; MITF; CNTN1; AEBP1; NOX4; MAP4; ADAMTS16; ABL1; DAB2; FBLN1; SGIP1; DACT1; AFAP1; AXL; DCN; FZD1; SFRP4; NTNG2; ITSN1; FAP; MAGEL2; TPM1; THBS1; RGS4; INHBA; SPARC; PTPRD; SLIT3; DACT3; SRPX2; ARHGAP24; PLXNC1; PARVA; LZTS1; NEXN; MAP1A; MAP1B; GREM1; DPYSL3; JAM3; SLIT2; PMEPA1; PDPN; FERMT2; POSTN; COL5A1; SERPINF1; EIF5A2; GPC6; SYT11; CXCL12;…
0.00569048	axon extension	GO:0048675	biological process	5	10	MAP1B; LRP1; SEMA3D; FN1; SLIT3; SLIT2; ABL1; CXCL12; NRP1; NRP2
0.00569048	negative regulation of vasculature development	GO:1901343	biological process	5	10	DCN; ISM1; HSPG2; THBS2; SPRED1; SULF1; THBS1; SPARC; SERPINF1; ANGPT2
0.00569048	cardiac muscle cell differentiation	GO:0055007	biological process	5	9	PDGFRB; PDGFRA; ALPK2; ACVR1; RGS4; GREM1; AKAP13; TBX5; TBX18
0.00569048	positive regulation of vasculature development	GO:1904018	biological process	5	13	ITGB1; SFRP2; GREM1; THBS1; ANGPT2; ADAM12; RUNX1; SRPX2; ABL1; FGF18; RIN2; PRKD1; FGF1
0.00569048	ear development	GO:0043583	biological process	5	13	DCHS1; PDGFRB; TGFB3; COL11A1; CTHRC1; GLI2; TBX18; SPARC; NKX3-2; FAT4; PRRX1; GABRB2; ROR2
0.00569048	negative regulation of cell-substrate adhesion	GO:0010812	biological process	5	7	LRP1; THBS1; POSTN; SPOCK1; COL1A1; ANGPT2; FBLN1
0.00569048	negative regulation of blood coagulation	GO:0030195	biological process	5	6	PDGFRA; FAP; PLAU; THBS1; SERPING1; PRKG1
0.00576401	regeneration	GO:0031099	biological process	3	12	MAP1B; LRP1; POSTN; NINJ2; JAM3; SULF2; PRRX1; RUNX1; ANGPT2; CXCL12; PTGFRN; AXL
0.00576401	glomerulus development	GO:0032835	biological process	3	7	ACTA2; PDGFRB; PDGFRA; SULF2; SULF1; NID1; ANGPT2
0.00576401	nerve development	GO:0021675	biological process	3	7	SULF2; SULF1; SALL1; GABRB2; LPAR1; NRP1; NRP2
0.00611278	regulation of biological process	GO:0050789	biological process	2	268	FKBP14; TIMP3; SLC6A6; ZFPM2; THBS2; PLXNC1; UACA; DAB2; FBLN1; THBS1; AXL; TIMP2; DCN; RGS4; CXCL12; NTNG2; ITSN1; FSTL1; REP15; INHBA; MICAL2; ARHGAP20; NEXN; SRPX2; ARHGAP24; ARHGAP28; SORCS2; CTSK; BMP8A; ISM1; KIF26B; SPRED1; CORIN; POSTN; FLRT2; GPR21; ROR2; SEMA3D; GPR1; KCTD10; SFRP4; FN1; CCDC80; RUNX2; F2R; MAGEL2; RUNX1; WNT2; PRRX1; EIF5A2; PXDN; ACTA2; HOXC8; MMP11; TCF4; GLIS2; ITGA…
0.00619259	fibroblast growth factor receptor binding	GO:0005104	molecular function	5	4	FGF7; FLRT2; FGF18; FGF1
0.00629188	establishment of tissue polarity	GO:0007164	biological process	3	10	SFRP2; FZD1; PRICKLE2; ANKRD6; CTHRC1; GPC6; ABL1; DAB2; DACT1; ROR2
0.00639976	metanephric glomerular capillary formation	GO:0072277	biological process	5	2	PDGFRB; PDGFRA
0.00639976	regulation of cell-matrix adhesion	GO:0001952	biological process	5	10	CDH13; LRP1; PLAU; THBS1; FERMT2; POSTN; GREM1; ABL1; RIN2; NRP1
0.00646135	establishment of planar polarity	GO:0001736	biological process	4	10	SFRP2; FZD1; PRICKLE2; ANKRD6; CTHRC1; GPC6; ABL1; DAB2; DACT1; ROR2
0.00651115	negative chemotaxis	GO:0050919	biological process	4	6	SEMA3D; ITGAV; FLRT2; SLIT3; SLIT2; NRP2
0.00662417	appendage morphogenesis	GO:0035107	biological process	3	10	SFRP2; RECK; GREM1; PCSK5; GLI2; SALL4; SALL1; TBX5; PRRX1; ROR2
0.0066857	system process	GO:0003008	biological process	2	55	ACTA2; SSPN; SLC6A1; HMCN1; TIMP3; COL11A1; ITGA1; DOCK4; PCSK5; PRPH2; SERPING1; AKAP12; NOX4; ADAMTS16; ABL1; EDNRA; LUM; AKAP13; SGCD; SULF2; TPM1; RGS4; INHBA; SYT11; PRKG1; SLIT2; SULF1; HRH1; TBX18; TSHZ3; MAP1A; ITGB5; HEG1; JAM3; COMP; EPYC; SLC24A2; CORIN; POSTN; SERPINF1; BACE1; GABRB2; CXCL12; CALD1; FERMT2; CNTNAP1; GJA5; C1QTNF3; F2R; TRPC1; COL1A2; COL1A1; NETO1; PLN; ATXN1
0.00670215	embryonic appendage morphogenesis	GO:0035113	biological process	4	9	SFRP2; RECK; GREM1; GLI2; SALL4; SALL1; TBX5; PRRX1; ROR2
0.00673905	limb morphogenesis	GO:0035108	biological process	4	10	SFRP2; RECK; GREM1; PCSK5; GLI2; SALL4; SALL1; TBX5; PRRX1; ROR2
0.00674269	aminoglycan catabolic process	GO:0006026	biological process	5	7	DCN; ARSB; OMD; HSPG2; VCAN; GPC6; LUM
0.00674578	metanephros development	GO:0001656	biological process	5	8	PDGFRB; PDGFRA; GREM1; PKD2; KIF26B; FBN1; SALL1; FAT4
0.00684966	cardiac atrium development	GO:0003230	biological process	4	5	WNT2; HEG1; ACVR1; GJA5; TBX5
0.00687045	collagen type I trimer	GO:0005584	cellular component	4	2	COL1A2; COL1A1
0.00687045	integrin alpha1-beta1 complex	GO:0034665	cellular component	4	2	ITGB1; ITGA1
0.00687045	integrin alphav-beta5 complex	GO:0034684	cellular component	4	2	ITGB5; ITGAV
0.00687045	integrin alpha8-beta1 complex	GO:0034678	cellular component	4	2	ITGA8; ITGB1
0.00687045	integrin alpha11-beta1 complex	GO:0034681	cellular component	4	2	ITGB1; ITGA11
0.00692621	regulation of chondrocyte differentiation	GO:0032330	biological process	5	6	LOXL2; GREM1; ADAMTS12; GLI2; FGF18; NKX3-2
0.0070954	positive regulation of actin filament bundle assembly	GO:0032233	biological process	5	7	TGFB3; TPM1; FERMT2; NOX4; ABL1; LPAR1; NRP1
0.0070954	artery morphogenesis	GO:0048844	biological process	5	7	PDGFRB; LRP1; GJA5; PKD2; COMP; PRRX1; NRP1
0.0074862	collagen V binding	GO:0070052	molecular function	4	2	ECM2; THBS1
0.0074862	taurine transmembrane transporter activity	GO:0005368	molecular function	4	2	SLC6A6; SLC36A1
0.0074914	negative regulation of coagulation	GO:0050819	biological process	5	6	PDGFRA; FAP; PLAU; THBS1; SERPING1; PRKG1
0.0074914	metanephros morphogenesis	GO:0003338	biological process	5	5	PDGFRB; GREM1; SALL1; KIF26B; PKD2
0.00750645	bone trabecula formation	GO:0060346	biological process	4	3	GREM1; MMP2; COL1A1
0.00750645	endochondral bone growth	GO:0003416	biological process	4	4	DDR2; COMP; EVC; BNC2
0.00754029	sensory organ morphogenesis	GO:0090596	biological process	4	14	COL8A2; COL8A1; GLI2; COL11A1; WNT2; FBN1; COL5A2; TBX18; MFAP5; COL5A1; NKX3-2; CTHRC1; PRRX1; ROR2
0.0076236	sensory system development	GO:0048880	biological process	4	18	COL8A2; COL8A1; PDGFRB; PRPH2; TWSG1; PDGFRA; FBN1; COL5A2; INHBA; MFAP5; COL5A1; SERPINF1; COL4A1; WNT2; MITF; SPRED1; NRP1; SH3PXD2B
0.00763599	endothelial cell fate commitment	GO:0060839	biological process	5	3	ACVR1; NRP1; PDPN
0.00765726	peptidase activity	GO:0008233	molecular function	3	25	MMP11; PCSK5; ADAM12; ADAMTS12; AEBP1; ADAMTS16; HTRA1; HTRA3; ADAMTSL2; TLL1; TLL2; ADAMTS6; ADAMTS2; FAP; ADAMTS5; CTSK; CTSO; PLAU; PAPPA; CORIN; ADAMTSL1; KLK4; ADAM23; BACE1; MMP2
0.00765726	extracellular matrix constituent conferring elasticity	GO:0030023	molecular function	3	3	FBLN2; LAMC1; FBN1
0.00773184	forebrain cell migration	GO:0021885	biological process	4	6	SLIT3; AXL; LAMB1; CXCL12; NRP2; SLIT2
0.007951	endoplasmic reticulum part	GO:0044432	cellular component	3	50	COL10A1; FKBP14; COL11A1; ANTXR2; IKBIP; VCAN; MATN3; H6PD; SPON1; P4HA3; FKBP7; SGMS2; LAMB1; COL3A1; FSTL1; PTGFRN; CYP2U1; ADAMTS5; CNIH3; ADAMTSL1; SEC23A; THBS1; RASGRF2; DNAJC18; COL8A2; COL8A1; PDGFC; ATP10A; ATP10D; TM6SF2; FBN1; COL5A2; COL5A1; EIF5A2; COL4A1; PLN; LAMC1; GALNT1; BACE1; FLRT2; FN1; ARSB; PKD2; TRAM2; COL1A2; COL1A1; GPX8; COL6A3; COL12A1; NOX4
0.00796414	negative regulation of cell proliferation	GO:0008285	biological process	5	29	CDH13; TGFB3; TIMP2; ITGA1; TPM1; TBX5; FBLN1; PODN; TWSG1; FAP; PDPN; THBS1; INHBA; SPARC; SLIT3; SULF1; PRKG1; GREM1; MN1; SERPINF1; TNN; ROR2; SFRP2; SFRP4; PKD2; LRRC32; F2R; KANK2; NOX4
0.00796414	regulation of epithelial cell proliferation	GO:0050678	biological process	5	18	SFRP2; CDH13; CXCL12; THBS1; SULF2; SULF1; HTRA1; LAMB1; SPARC; FGF18; SERPINF1; NRP2; WNT2; FGF7; NRP1; LAMC1; PRKD1; FGF1
0.00796414	eye development	GO:0001654	biological process	5	18	COL8A2; COL8A1; PDGFRB; PRPH2; TWSG1; PDGFRA; FBN1; COL5A2; INHBA; MFAP5; COL5A1; SERPINF1; COL4A1; WNT2; MITF; SPRED1; NRP1; SH3PXD2B
0.00796414	negative regulation of epithelial cell migration	GO:0010633	biological process	5	7	DCN; SPRED1; THBS1; PTPRG; SERPINF1; SLIT2; ANGPT2
0.00830554	peptidase activity, acting on L-amino acid peptides	GO:0070011	molecular function	4	25	MMP11; PCSK5; ADAM12; ADAMTS12; AEBP1; ADAMTS16; HTRA1; HTRA3; ADAMTSL2; TLL1; TLL2; ADAMTS6; ADAMTS2; FAP; ADAMTS5; CTSK; CTSO; PLAU; PAPPA; CORIN; ADAMTSL1; KLK4; ADAM23; BACE1; MMP2
0.00833583	positive regulation of epithelial cell migration	GO:0010634	biological process	5	11	THBS1; FGF7; SPARC; FGF18; NRP2; SRPX2; ABL1; NRP1; RIN2; PRKD1; FGF1
0.00833583	retina vasculature development in camera-type eye	GO:0061298	biological process	5	4	PDGFRB; PDGFRA; NRP1; COL4A1
0.00833583	regulation of bone development	GO:1903010	biological process	5	4	LOX; GREM1; GPR68; FBN1
0.00836148	cell body	GO:0044297	cellular component	2	24	ACTA2; ITGA8; SLC6A1; TGFB3; TIMP2; ITGA1; SORCS2; AKAP12; ABL1; SLC6A6; ITSN1; ROR2; SYT11; LZTS1; MAP1A; MAP1B; DPYSL3; SERPINF1; TNN; NRP1; BACE1; LRP1; FEZ1; LPAR1
0.00836148	supramolecular polymer	GO:0099081	cellular component	2	34	ACTA2; COL11A1; MAP1B; KIF26B; MFAP5; MAP4; COL3A1; FBLN1; LUM; DCN; EML1; TPM1; CLIP3; NEXN; PARVA; MAP1A; COL8A1; DPYSL3; JAM3; FBN1; COL5A2; COL5A1; COL4A1; CALD1; ROR2; FERMT2; FEZ1; PKD2; PALLD; COL1A2; COL1A1; COL6A3; MMP2; GAS7
0.00874985	visual system development	GO:0150063	biological process	5	18	COL8A2; COL8A1; PDGFRB; PRPH2; TWSG1; PDGFRA; FBN1; COL5A2; INHBA; MFAP5; COL5A1; SERPINF1; COL4A1; WNT2; MITF; SPRED1; NRP1; SH3PXD2B
0.00875088	embryonic limb morphogenesis	GO:0030326	biological process	5	9	SFRP2; RECK; GREM1; GLI2; SALL4; SALL1; TBX5; PRRX1; ROR2
0.00892268	renal filtration	GO:0097205	biological process	4	4	F2R; GJA5; SULF1; SULF2
0.00948243	glycine transport	GO:0015816	biological process	5	3	RGS4; SLC38A5; SLC36A1
0.00948243	kidney epithelium development	GO:0072073	biological process	5	10	DCHS1; GREM1; PKD2; ADAMTS16; KIF26B; SALL1; SLIT2; FAT4; KANK2; FGF1
0.00948243	positive regulation of collagen metabolic process	GO:0010714	biological process	5	4	F2R; RUNX1; TGFB3; PDGFRB
0.00948243	glomerular filtration	GO:0003094	biological process	5	4	F2R; GJA5; SULF1; SULF2
0.00948243	adrenal gland development	GO:0030325	biological process	5	4	PDGFRA; SALL1; ARID5B; DKK3
0.00948243	regulation of stress fiber assembly	GO:0051492	biological process	5	8	ARHGAP28; TGFB3; TPM1; FERMT2; NOX4; ABL1; LPAR1; NRP1
0.00952517	cell fate commitment	GO:0045165	biological process	3	13	SFRP2; ACVR1; TBX18; WNT2; PDPN; NRP1; GLI2; MITF; TBX15; TBX5; GAS1; PRRX1; ROR2
0.0096196	mesenchymal cell proliferation	GO:0010463	biological process	2	5	FGF7; PRRX1; FAT4; DCHS1; WNT2
0.009731	cell projection	GO:0042995	cellular component	2	68	ACTA2; ITGA8; CDH13; FEZ2; ANTXR1; SLC6A6; EVC2; GLIS2; ITGA1; SORCS2; EVC; VCAN; PDGFRA; DOCK4; PRPH2; RGS17; PDPN; MAP4; ABL1; CYS1; CYTH3; TIMP2; SH3PXD2A; CNIH3; NTNG2; ITSN1; FAP; TLN2; TPM1; NRP1; GLI2; SYT11; NEXN; HRH1; ANGPT2; PARVA; LZTS1; ITGB1; MAP1A; MAP1B; DPYSL3; JAM3; SLC6A1; TSHZ3; ARHGAP24; CCIN; FERMT2; FLRT2; SERPINF1; BACE1; GABRB2; TNN; ROR2; NRP2; KCTD16; CNTNAP1; GPR1; LRP…
0.00998018	chondroitin sulfate metabolic process	GO:0030204	biological process	4	5	DCN; DSE; VCAN; CHSY3; ARSB
0.0100519	regulation of lipase activity	GO:0060191	biological process	5	8	PDGFRB; PDGFRA; LRP1; PLA2R1; PCSK5; ABL1; EDNRA; LPAR1
0.0100519	smooth muscle contraction	GO:0006939	biological process	5	8	ACTA2; COMP; SULF2; DOCK4; F2R; PRKG1; SULF1; EDNRA
0.0102838	endomembrane system	GO:0012505	cellular component	2	127	SSPN; FKBP14; TIMP3; COL11A1; CHSY3; PCSK5; P4HA3; FKBP7; DAB2; FKBP9; TIMP2; DCN; ITSN1; FSTL1; REP15; CRISPLD2; CTSK; POSTN; GOLIM4; FLRT2; KLK4; CNIH3; GALNT10; FN1; F2R; MAGEL2; DNAJC18; EIF5A2; PXDN; ITGA8; MMP11; IKBIP; ITGA1; HSPG2; COL8A1; DOCK4; SPON1; NOX4; LAMB1; COL3A1; ARHGAP1; CYP2U1; ADAMTSL1; THBS2; CAP1; THBS1; SYT11; PRKG1; ADAMTS5; DPYSL3; GRP; JAM3; COL1A1; PMEPA1; COL4A1; FGF…
0.0102838	laminin complex	GO:0043256	cellular component	2	3	LAMB1; LAMC1; NTNG2
0.0102838	Wnt signalosome	GO:1990909	cellular component	2	3	WNT2; FZD1; RECK
0.0102972	central nervous system neuron differentiation	GO:0021953	biological process	5	11	CDH11; SFRP2; FZD1; WNT2; GLI2; INHBA; SLIT3; SPOCK1; SALL1; NRP2; SLIT2
0.0104784	cardiac muscle tissue growth	GO:0055017	biological process	3	7	HEG1; ZFPM2; WNT2; RGS4; RUNX1; AKAP13; TBX5
0.0104784	heart valve morphogenesis	GO:0003179	biological process	3	6	DCHS1; ACVR1; GJA5; SLIT3; SLIT2; TBX5
0.0104784	blood coagulation, fibrin clot formation	GO:0072378	biological process	3	4	F13A1; FBLN1; SERPING1; FN1
0.0104784	apoptotic process involved in luteolysis	GO:0061364	biological process	3	2	SLIT3; SLIT2
0.0104998	innervation	GO:0060384	biological process	2	4	GABRB2; NRP1; SULF1; SULF2
0.0105049	cell migration involved in vasculogenesis	GO:0035441	biological process	4	2	PDGFRB; TBX5
0.0105049	angiogenesis involved in coronary vascular morphogenesis	GO:0060978	biological process	4	2	PDGFRB; NRP1
0.0105049	ureteric bud invasion	GO:0072092	biological process	4	2	SALL1; KIF26B
0.0110487	positive regulation of signal transduction	GO:0009967	biological process	5	56	PDGFRB; CDH13; TGFB3; ACVR1; TIMP2; RECK; ITGA1; EVC; PDGFRA; PLA2R1; GREM1; AKAP12; AKAP13; COL3A1; ABL1; DAB2; DACT1; AXL; BMP8A; DCN; ANKRD6; TWSG1; SULF2; SULF1; THBS1; RGS4; INHBA; FGF18; ITGB1; ACVR2A; PDGFC; SH3RF3; GRP; UNC5B; MN1; SPRED1; FERMT2; NETO1; SALL1; FGF7; ROR2; FGF1; SFRP2; LRP1; SFRP4; FN1; PKD2; TIMP3; F2R; PRR5L; ZNF423; COL1A1; PRRX1; NRP1; LPAR1; PRKD1
0.011267	regulation of tube size	GO:0035150	biological process	4	9	ACTA2; GJA5; COMP; DOCK4; F2R; PRKG1; HRH1; ITGA1; EDNRA
0.0113998	intrinsic component of synaptic membrane	GO:0099240	cellular component	2	9	NTNG2; SYT11; CNTN1; PCDH17; ADAM23; NETO1; GABRB2; NRP2; PTPRD
0.0114279	lamellipodium	GO:0030027	cellular component	4	13	ACTA2; ITGB1; ANTXR1; DPYSL3; ITSN1; PKD2; FAP; STX2; ITGAV; FERMT2; PALLD; PDPN; PARVA
0.0114463	embryonic organ development	GO:0048568	biological process	4	20	PDGFRA; TGFB3; ACVR1; COL11A1; ZFPM2; PKD2; CTHRC1; MICAL2; FBN1; GLI2; TBX18; MFAP5; PDGFC; SALL1; NKX3-2; WNT2; PRRX1; PCSK5; ROR2; TBX15
0.0114683	reproductive structure development	GO:0048608	biological process	3	19	DCN; ACVR2A; PDGFRA; SALL1; ARID5B; PDGFRB; ZFPM2; PKD2; SULF1; HTRA1; GLI2; INHBA; SERPINF1; SLIT2; WNT2; SLIT3; ROR2; AXL; SFRP2
0.0116381	ovulation cycle process	GO:0022602	biological process	2	5	INHBA; PDGFRA; TGFB3; SLIT3; SLIT2
0.0117574	aorta development	GO:0035904	biological process	5	6	LOXL1; LRP1; PDGFRB; PKD2; ADAMTS6; LOX
0.0120582	fibroblast proliferation	GO:0048144	biological process	2	7	PDGFRB; PDGFRA; PDGFC; FN1; DDR2; WNT2; FOSL2
0.0122125	embryonic organ morphogenesis	GO:0048562	biological process	4	15	PDGFRA; TGFB3; ACVR1; COL11A1; PKD2; MICAL2; FBN1; GLI2; TBX18; MFAP5; NKX3-2; CTHRC1; PRRX1; ROR2; TBX15
0.0122125	atrioventricular valve morphogenesis	GO:0003181	biological process	4	4	DCHS1; SLIT3; ACVR1; TBX5
0.0122131	bone growth	GO:0098868	biological process	3	4	DDR2; COMP; EVC; BNC2
0.0122237	positive chemotaxis	GO:0050918	biological process	4	6	CDH13; LRP1; FGF7; ANGPT2; CXCL12; NRP1
0.0123104	reproductive system development	GO:0061458	biological process	4	19	DCN; ACVR2A; PDGFRA; SALL1; ARID5B; PDGFRB; ZFPM2; PKD2; SULF1; HTRA1; GLI2; INHBA; SERPINF1; SLIT2; WNT2; SLIT3; ROR2; AXL; SFRP2
0.0123594	coreceptor activity involved in Wnt signaling pathway	GO:0071936	molecular function	4	3	RECK; ROR2; GPC6
0.0123877	collagen-activated tyrosine kinase receptor signaling pathway	GO:0038063	biological process	5	3	DDR2; COL4A1; COL1A1
0.0124135	vasculogenesis	GO:0001570	biological process	4	7	PDGFRB; HEG1; ZFPM2; SPRED1; ITGAV; RIN2; TBX5
0.0125057	outflow tract morphogenesis	GO:0003151	biological process	3	7	SFRP2; ACVR1; GJA5; ZFPM2; PARVA; NRP1; NRP2
0.0125057	protein oxidation	GO:0018158	biological process	3	3	LOXL1; LOX; LOXL2
0.0125057	glomerular basement membrane development	GO:0032836	biological process	3	3	NID1; SULF2; SULF1
0.0127135	regulation of collagen catabolic process	GO:0010710	biological process	5	2	ITGB1; FAP
0.0127135	chemorepulsion involved in embryonic olfactory bulb interneuron precursor migration	GO:0021834	biological process	5	2	SLIT3; SLIT2
0.0127135	regulation of tube diameter	GO:0035296	biological process	5	9	ACTA2; GJA5; COMP; DOCK4; F2R; PRKG1; HRH1; ITGA1; EDNRA
0.0127135	regulation of blood vessel size	GO:0050880	biological process	5	9	ACTA2; GJA5; COMP; DOCK4; F2R; PRKG1; HRH1; ITGA1; EDNRA
0.0127135	striated muscle cell differentiation	GO:0051146	biological process	5	14	PDGFRB; PDGFRA; ALPK2; ACVR1; COMP; TPM1; RGS4; ADAM12; GREM1; AKAP13; TBX5; TBX18; LOX; PTGFRN
0.0132626	intrinsic component of membrane	GO:0031224	cellular component	2	125	SSPN; TSPAN18; SLC6A1; SLC6A6; CHSY3; PCSK5; PCDHGB7; PCDHGA12; AXL; NTNG2; MARVELD1; PRND; SLC38A5; ENTPD1; CORIN; GOLIM4; FLRT2; GPR21; ROR2; GPR1; F2R; FAT4; NETO1; ITGA8; IKBIP; ITGA1; EVC; CNTN1; NOX4; EDNRA; ST6GAL2; PTGFRN; CYP2U1; LAYN; NT5E; PDPN; SYT11; HRH1; PLSCR4; PLXDC2; DCHS1; JAM3; UNC5B; SLC24A2; PMEPA1; PCDHGA3; DSE; PCDHGA6; GALNT1; FAM189A1; PLXNC1; PMP22; GJA5; DDR2; LRRC15; …
0.0133988	aminoglycan biosynthetic process	GO:0006023	biological process	5	9	DCN; PDGFRB; OMD; HSPG2; VCAN; CHSY3; GPC6; DSE; LUM
0.0135772	coronary vasculature development	GO:0060976	biological process	4	5	PDGFRB; ADAMTS6; SPRED1; NRP1; TBX5
0.0142294	animal organ formation	GO:0048645	biological process	3	6	WNT2; SULF1; GLI2; NKX3-2; TBX5; FGF1
0.014241	ERK1 and ERK2 cascade	GO:0070371	biological process	5	16	PDGFRB; PDGFRA; LRP1; TIMP3; FN1; SPRED1; ITGAV; NRP1; FERMT2; F2R; FGF18; AKAP12; ABL1; FBLN1; ROR2; PDGFC
0.0144843	actin cytoskeleton	GO:0015629	cellular component	5	24	ACTA2; NOX4; ABL1; AFAP1; AXL; ITSN1; TLN2; CAP1; TPM1; NEXN; PARVA; DPYSL3; JAM3; CCIN; FERMT2; CALD1; CORIN; DDR2; PKD2; PALLD; SH3PXD2B; SH3PXD2A; GAS7; AKAP13
0.0145182	regulation of hydrolase activity	GO:0051336	biological process	4	45	PDGFRB; PDGFRA; TIMP3; TIMP2; RECK; ITGA1; SPRED1; DOCK4; PCSK5; SERPING1; UACA; ABL1; EDNRA; FBLN1; ARHGAP1; SEC23A; TPM1; THBS1; RGS4; ARHGAP20; PRKG1; SLIT2; NUAK1; ARHGAP28; LRCH1; ITGB1; PLXNC1; PLA2R1; ARHGAP24; FERMT2; SERPINF1; NRP1; SFRP2; RGS17; LRP1; FN1; ANTXR1; RIN2; F2R; SPOCK1; GIT2; PLN; COL6A3; LPAR1; PRKD1
0.0145486	negative regulation of cartilage development	GO:0061037	biological process	5	4	GLI2; ADAMTS12; NKX3-2; GREM1
0.0148555	regulation of actin filament bundle assembly	GO:0032231	biological process	4	8	ARHGAP28; TGFB3; TPM1; FERMT2; NOX4; ABL1; LPAR1; NRP1
0.0148555	adherens junction organization	GO:0034332	biological process	4	10	CDH11; DCHS1; CDH13; LRP1; JAM3; THBS1; FERMT2; GREM1; ABL1; NRP1
0.0151654	mitral valve development	GO:0003174	biological process	5	3	DCHS1; ACVR1; GJA5
0.0151654	dermatan sulfate biosynthetic process	GO:0030208	biological process	5	3	DCN; DSE; VCAN
0.0152704	muscle organ development	GO:0007517	biological process	4	17	DCN; TLL2; SGCD; ITGA11; COL11A1; ZFPM2; WNT2; EVC; HEG1; TPM1; RGS4; RUNX1; TBX5; COL6A3; LOX; GREM1; ARID5B
0.0154159	muscle cell proliferation	GO:0033002	biological process	2	11	PDGFRB; CDH13; TGFB3; ZFPM2; WNT2; TPM1; THBS1; RUNX1; PRKG1; TBX5; MMP2
0.0156549	memory	GO:0007613	biological process	3	8	MAP1A; SLC6A1; SLC24A2; SYT11; SERPINF1; HRH1; NETO1; ATXN1
0.0157255	bone trabecula morphogenesis	GO:0061430	biological process	4	3	GREM1; MMP2; COL1A1
0.0157255	dermatan sulfate metabolic process	GO:0030205	biological process	4	3	DCN; DSE; VCAN
0.0157255	cardiocyte differentiation	GO:0035051	biological process	4	9	PDGFRB; PDGFRA; ALPK2; ACVR1; RGS4; GREM1; AKAP13; TBX5; TBX18
0.0157255	glomerulus vasculature development	GO:0072012	biological process	4	4	ACTA2; ANGPT2; PDGFRA; PDGFRB
0.0157269	regulation of substrate adhesion-dependent cell spreading	GO:1900024	biological process	5	6	PDPN; FERMT2; POSTN; ABL1; FBLN1; NRP1
0.0157751	regulation of fibroblast proliferation	GO:0048145	biological process	5	7	PDGFRB; PDGFRA; PDGFC; FN1; DDR2; WNT2; FOSL2
0.0159075	vacuolar lumen	GO:0005775	cellular component	4	11	DCN; PDGFRB; CTSK; PLBD2; ARSB; OMD; HSPG2; VCAN; CAP1; GPC6; LUM
0.0159075	collagen beaded filament	GO:0098647	cellular component	4	2	DCN; COL6A3
0.0159552	regulation of systemic arterial blood pressure	GO:0003073	biological process	4	7	GJA5; POSTN; TPM1; PCSK5; CORIN; F2R; ADAMTS16
0.0161693	heart growth	GO:0060419	biological process	3	7	HEG1; ZFPM2; WNT2; RGS4; RUNX1; AKAP13; TBX5
0.0162159	presynaptic membrane	GO:0042734	cellular component	3	10	SYT11; NTNG2; ITSN1; STX2; KCTD16; CNTNAP1; CNTN1; PCDH17; ADAM23; PTPRD
0.0162345	transforming growth factor beta production	GO:0071604	biological process	3	5	LRRC32; THBS1; ITGAV; FN1; LUM
0.0164748	integrin activation	GO:0033622	biological process	5	4	FERMT2; CXCL12; FN1; JAM3
0.0168138	regulation of cartilage development	GO:0061035	biological process	5	6	LOXL2; GREM1; ADAMTS12; GLI2; FGF18; NKX3-2
0.0168138	protein processing	GO:0016485	biological process	5	14	BACE1; SPON1; RUNX1; CFH; CD55; COMP; ADAMTS2; PLAU; PCSK5; CORIN; SERPING1; AEBP1; GAS1; THBS1
0.0169455	positive regulation of biological process	GO:0048518	biological process	3	161	TIMP3; SLC6A6; ZFPM2; PLXNC1; UACA; ITGA1; DAB2; FBLN1; AXL; TIMP2; DCN; GLI2; CXCL12; ITSN1; INHBA; MICAL2; SRPX2; CTSK; BMP8A; SPRED1; POSTN; FLRT2; GPR21; ROR2; SEMA3D; RASGRF2; FN1; CCDC80; RUNX2; F2R; MAGEL2; RUNX1; WNT2; PRRX1; EIF5A2; ACTA2; TCF4; GLIS2; GLIS3; EVC; TRPC1; DOCK4; SPON1; CNTN1; NOX4; FBLN2; LAMB1; COL3A1; ELK3; PDPN; THBS1; CYTH3; NID1; SYT11; HRH1; ANGPT2; MAP1A; MAP1B; DP…
0.0170423	regulation of cell morphogenesis	GO:0022604	biological process	5	22	PDPN; ABL1; FBLN1; NTNG2; TPM1; SPARC; SLIT2; PARVA; LZTS1; MAP1B; ATP10A; FERMT2; POSTN; CXCL12; NRP1; PLXNC1; LRP1; SEMA3D; FN1; SH3D19; PTPRD; LPAR1
0.0171081	alanine transmembrane transporter activity	GO:0022858	molecular function	5	3	SLC38A5; SLC6A6; SLC36A1
0.0171081	platelet activating factor receptor activity	GO:0004992	molecular function	5	2	PDGFRB; PDGFRL
0.0172673	regulation of transforming growth factor beta production	GO:0071634	biological process	5	5	LRRC32; THBS1; ITGAV; FN1; LUM
0.017556	heart valve development	GO:0003170	biological process	3	6	DCHS1; ACVR1; GJA5; SLIT3; SLIT2; TBX5
0.017556	cochlea development	GO:0090102	biological process	3	5	GLI2; DCHS1; GABRB2; CTHRC1; TBX18
0.0176722	mesoderm formation	GO:0001707	biological process	4	6	SFRP2; ITGA8; ACVR1; TWSG1; INHBA; ITGB1
0.0176722	cardiac atrium morphogenesis	GO:0003209	biological process	4	4	WNT2; ACVR1; HEG1; TBX5
0.0176722	neuropilin signaling pathway	GO:0038189	biological process	4	2	ABL1; NRP1
0.0176722	glomerulus vasculature morphogenesis	GO:0072103	biological process	4	2	PDGFRB; PDGFRA
0.0176722	glomerular capillary formation	GO:0072104	biological process	4	2	PDGFRB; PDGFRA
0.0176722	sympathetic neuron projection guidance	GO:0097491	biological process	4	2	NRP1; NRP2
0.0176722	metanephric renal vesicle formation	GO:0072093	biological process	4	2	SALL1; KIF26B
0.017677	condensed mesenchymal cell proliferation	GO:0072137	biological process	3	2	DCHS1; FAT4
0.0176998	endoplasmic reticulum	GO:0005783	cellular component	4	62	COL10A1; ITGA8; FKBP14; COL11A1; ANTXR2; IKBIP; VCAN; MATN3; H6PD; SPON1; P4HA3; FKBP7; ADAMTSL1; SGMS2; LAMB1; COL3A1; FSTL1; PTGFRN; CYP2U1; ADAMTS5; LOXL2; DSE; SEC23A; DNAJC18; FKBP9; SULF2; SULF1; THBS1; RASGRF2; HSD17B6; SLC36A1; COL8A2; COL8A1; PDGFC; ATP10A; ATP10D; CNIH3; FBN1; COL5A2; MSRB3; COL5A1; EIF5A2; COL4A1; PLN; LAMC1; GALNT1; BACE1; FLRT2; MXRA7; FN1; ARSB; PKD2; FIBIN; TRAM2; …
0.0177013	receptor regulator activity	GO:0030545	molecular function	2	19	SFRP2; FLRT2; TGFB3; SEMA3D; GRP; GREM1; BMP8A; WNT2; PDGFC; DKK3; FBN1; INHBA; FGF18; PXDN; FGF7; CMTM3; CXCL12; FGF1; TNFSF4
0.0177013	structural molecule activity conferring elasticity	GO:0097493	molecular function	2	3	FBLN2; LAMC1; FBN1
0.0177013	signaling receptor activity	GO:0038023	molecular function	2	35	PDGFRB; PDGFRA; ACVR1; RECK; SORCS2; PDGFRL; CNTNAP1; ITGA11; EDNRA; AXL; FZD1; ANTXR2; NRP1; UNC5B; NRP2; HRH1; ITGB1; ACVR2A; ITGB5; PLA2R1; GPC6; GABRB2; GPR21; ROR2; GPR68; PLXNC1; GPR1; LRP1; DDR2; ANTXR1; ITGAV; PTPRG; F2R; PTPRD; LPAR1
0.0179185	cell-substrate junction assembly	GO:0007044	biological process	5	8	LRP1; FN1; THBS1; FERMT2; GREM1; ABL1; LAMC1; NRP1
0.0179185	chondroitin sulfate catabolic process	GO:0030207	biological process	5	3	DCN; VCAN; ARSB
0.0179185	negative regulation of embryonic development	GO:0045992	biological process	5	4	COL5A2; SFRP2; COL5A1; SULF1
0.0179185	chondroitin sulfate biosynthetic process	GO:0030206	biological process	5	4	DCN; DSE; VCAN; CHSY3
0.0179185	synaptic membrane adhesion	GO:0099560	biological process	5	4	PTPRD; NTNG2; GPC6; PCDH17
0.0179845	regulation of actin cytoskeleton organization	GO:0032956	biological process	5	17	FERMT2; PDGFRB; PDGFRA; LRP1; ARHGAP28; SLIT2; JAM3; MAGEL2; TPM1; RGS4; CXCL12; TGFB3; AKAP13; ABL1; LPAR1; NRP1; NOX4
0.0187903	epithelial cell fate commitment	GO:0072148	biological process	4	3	ACVR1; NRP1; PDPN
0.0187903	negative regulation of vascular permeability	GO:0043116	biological process	4	3	FERMT2; AKAP12; SLIT2
0.0188888	cell leading edge	GO:0031252	cellular component	2	19	ACTA2; ITGA8; ANTXR1; DPYSL3; ITSN1; PKD2; FAP; STX2; TLN2; ITGAV; PDPN; FERMT2; LAYN; PALLD; ITGB1; TPM1; ABL1; CYTH3; PARVA
0.0189794	presynapse assembly	GO:0099054	biological process	4	5	FZD1; PTPRD; NTNG2; GPC6; PCDH17
0.0189794	trans-synaptic signaling	GO:0099537	biological process	4	26	CDH11; SLC6A1; SORCS2; AKAP12; ABL1; CNIH3; NTNG2; RGS4; SYT11; HRH1; LZTS1; ITGB1; MAP1A; MAP1B; TSHZ3; SLC24A2; GABRB2; ROR2; BACE1; PMP22; RASGRF2; STX2; F2R; PTPRD; PCDH17; NETO1
0.0192591	collagen type VI trimer	GO:0005589	cellular component	3	2	DCN; COL6A3
0.0192591	laminin-10 complex	GO:0043259	cellular component	3	2	LAMB1; LAMC1
0.0192591	laminin-1 complex	GO:0005606	cellular component	3	2	LAMB1; LAMC1
0.0194978	mesoderm development	GO:0007498	biological process	4	8	SFRP2; ACVR2A; ACVR1; TWSG1; ZFPM2; ITGA8; INHBA; ITGB1
0.0194978	wound healing, spreading of cells	GO:0044319	biological process	4	4	FERMT2; COL5A1; PDPN; ARHGAP24
0.0195354	morphogenesis of a polarized epithelium	GO:0001738	biological process	5	10	SFRP2; FZD1; PRICKLE2; ANKRD6; CTHRC1; GPC6; ABL1; DAB2; DACT1; ROR2
0.0195354	regulation of response to wounding	GO:1903034	biological process	5	11	ITGB1; PDGFRA; LRP1; FAP; PLAU; THBS1; FERMT2; F2R; SERPING1; PRKG1; PDPN
0.0195354	anterograde trans-synaptic signaling	GO:0098916	biological process	5	26	CDH11; SLC6A1; SORCS2; AKAP12; ABL1; CNIH3; NTNG2; RGS4; SYT11; HRH1; LZTS1; ITGB1; MAP1A; MAP1B; TSHZ3; SLC24A2; GABRB2; ROR2; BACE1; PMP22; RASGRF2; STX2; F2R; PTPRD; PCDH17; NETO1
0.0195354	calcium-independent cell-matrix adhesion	GO:0007161	biological process	5	2	ITGB1; FN1
0.0195354	cellular response to histamine	GO:0071420	biological process	5	2	GABRB2; HRH1
0.0195354	smoothened signaling pathway involved in regulation of cerebellar granule cell precursor cell proliferation	GO:0021938	biological process	5	2	GLI2; ZNF423
0.0195354	dorsal root ganglion development	GO:1990791	biological process	5	2	RGS4; NRP2
0.0195354	vasculogenesis involved in coronary vascular morphogenesis	GO:0060979	biological process	5	2	SPRED1; TBX5
0.0195354	sympathetic neuron projection extension	GO:0097490	biological process	5	2	NRP1; NRP2
0.0196881	mesoderm morphogenesis	GO:0048332	biological process	4	6	SFRP2; ITGA8; ACVR1; TWSG1; INHBA; ITGB1
0.0200523	roof of mouth development	GO:0060021	biological process	3	7	PDGFRA; TGFB3; ARID5B; BNC2; LRRC32; INHBA; PRRX1
0.0200523	regulation of blood pressure	GO:0008217	biological process	3	10	ACTA2; GJA5; POSTN; TPM1; PCSK5; CORIN; F2R; COL1A2; ADAMTS16; EDNRA
0.0200523	platelet activation	GO:0030168	biological process	3	10	PDGFRA; FN1; COMP; PDPN; F2R; PRKG1; COL1A2; COL1A1; COL3A1; AXL
0.0207462	regulation of organ growth	GO:0046620	biological process	4	7	WWC3; ZFPM2; WNT2; RGS4; LATS2; RUNX1; TBX5
0.0207462	bone morphogenesis	GO:0060349	biological process	4	7	SFRP2; TGFB3; SFRP4; COMP; FGF18; COL1A1; FOXN3
0.0207462	response to amino acid	GO:0043200	biological process	4	7	PDGFRA; PDGFC; COL5A2; COL1A2; COL4A1; COL1A1; MMP2
0.0208609	semaphorin-plexin signaling pathway involved in neuron projection guidance	GO:1902285	biological process	5	3	PLXNC1; NRP1; NRP2
0.0211802	cell adhesion mediator activity	GO:0098631	molecular function	2	6	ITGB1; JAM3; ITGA1; PALLD; ITGA11; NEXN
0.0216031	striated muscle cell development	GO:0055002	biological process	5	9	PDGFRB; PDGFRA; ALPK2; COMP; TPM1; RGS4; AKAP13; TBX18; LOX
0.0220042	regulation of cell-substrate junction assembly	GO:0090109	biological process	5	6	LRP1; THBS1; FERMT2; GREM1; ABL1; NRP1
0.0220042	cardiac muscle cell development	GO:0055013	biological process	5	6	PDGFRB; PDGFRA; ALPK2; RGS4; AKAP13; TBX18
0.0220417	glycosaminoglycan metabolic process	GO:0030203	biological process	5	10	DCN; PDGFRB; ARSB; OMD; HSPG2; VCAN; CHSY3; GPC6; DSE; LUM
0.0221235	forebrain development	GO:0030900	biological process	3	16	LRP1; SALL1; TWSG1; FEZ1; SLIT3; GLI2; INHBA; CXCL12; PRKG1; NRP2; FAT4; LAMB1; COL3A1; LPAR1; AXL; SLIT2
0.0221235	synaptic signaling	GO:0099536	biological process	3	26	CDH11; SLC6A1; SORCS2; AKAP12; ABL1; CNIH3; NTNG2; RGS4; SYT11; HRH1; LZTS1; ITGB1; MAP1A; MAP1B; TSHZ3; SLC24A2; GABRB2; ROR2; BACE1; PMP22; RASGRF2; STX2; F2R; PTPRD; PCDH17; NETO1
0.0221357	basement membrane assembly	GO:0070831	biological process	4	3	LAMB1; NTNG2; PXDN
0.0221357	ganglion development	GO:0061548	biological process	4	3	RGS4; NRP1; NRP2
0.022306	positive regulation of cellular process	GO:0048522	biological process	4	143	TIMP3; SLC6A6; ZFPM2; PLXNC1; UACA; DAB2; FBLN1; AXL; TIMP2; DCN; GLI2; ITSN1; INHBA; MICAL2; SRPX2; BMP8A; SPRED1; POSTN; FLRT2; CXCL12; ROR2; ARID5B; RASGRF2; FN1; RUNX2; F2R; MAGEL2; RUNX1; PKD2; PRRX1; EIF5A2; ACTA2; GLIS2; GLIS3; EVC; DOCK4; CNTN1; NOX4; LAMB1; COL3A1; ELK3; PDPN; THBS1; HRH1; TCF4; MAP1B; DPYSL3; GRP; JAM3; UNC5B; MN1; RNF144A; NETO1; FGF7; LAMC1; ZEB1; FGF1; ZEB2; ETV1; GJ…
0.0225118	semaphorin receptor complex	GO:0002116	cellular component	3	3	PLXNC1; NRP1; NRP2
0.0225118	neuronal cell body	GO:0043025	cellular component	3	21	ITGA8; MAP1A; MAP1B; LRP1; SLC6A6; BACE1; ITSN1; ITGA1; SORCS2; SLC6A1; TNN; NRP1; FEZ1; TGFB3; SERPINF1; SYT11; ABL1; AKAP12; LPAR1; ROR2; TIMP2
0.0225118	intrinsic component of presynaptic membrane	GO:0098889	cellular component	3	6	SYT11; NTNG2; CNTN1; PCDH17; ADAM23; PTPRD
0.0226276	anchored component of membrane	GO:0031225	cellular component	3	10	RECK; CDH13; NTNG2; CD55; NT5E; PRND; CNTN1; NTM; GPC6; GAS1
0.0226276	presynaptic active zone membrane	GO:0048787	cellular component	3	4	CNTNAP1; STX2; SYT11; NTNG2
0.0231608	negative regulation of immune system process	GO:0002683	biological process	4	20	RUNX1; SYT11; SLIT2; CD55; THBS1; LRRC32; TWSG1; GREM1; FBN1; INHBA; SERPING1; GPR68; LRCH1; LRRC17; COL3A1; CXCL12; TGFB3; HTRA1; AXL; TNFSF4
0.0235333	regulation of supramolecular fiber organization	GO:1902903	biological process	5	17	FERMT2; MAP1A; MAP1B; CXCL12; ARHGAP28; CLIP3; SLIT2; TPM1; RGS4; MAGEL2; TGFB3; AEBP1; AKAP13; ABL1; LPAR1; NRP1; NOX4
0.0235454	response to organic cyclic compound	GO:0014070	biological process	4	31	PDGFRB; TGFB3; NOX4; ABL1; DAB2; LOX; FIBIN; LUM; RGS4; RFTN2; THBS1; GLI2; INHBA; SPARC; SLIT3; SLIT2; HRH1; ANGPT2; MAP1B; MN1; PMEPA1; PAPPA; POSTN; SERPINF1; GABRB2; PKD2; RUNX1; KANK2; COL1A1; PLN; RALB
0.0235776	cellular response to acid chemical	GO:0071229	biological process	4	11	PDGFRA; PDGFC; WNT2; PKD2; COL5A2; COL1A2; COL4A1; COL1A1; SERPINF1; MMP2; TNFSF4
0.0238421	regulation of morphogenesis of a branching structure	GO:0060688	biological process	4	5	ABL1; FGF7; GREM1; SULF1; WNT2
0.0239462	mesodermal cell differentiation	GO:0048333	biological process	4	4	SFRP2; INHBA; ITGA8; ITGB1
0.0241897	regulation of collagen biosynthetic process	GO:0032965	biological process	5	4	F2R; RUNX1; TGFB3; PDGFRB
0.0241897	embryonic digestive tract development	GO:0048566	biological process	5	4	GLI2; PDGFRA; SALL1; PCSK5
0.0243681	positive regulation of protein binding	GO:0032092	biological process	5	7	SPON1; LRP1; NRP1; CTHRC1; ABL1; DACT1; RALB
0.0246675	presynapse organization	GO:0099172	biological process	3	5	FZD1; PTPRD; NTNG2; GPC6; PCDH17
0.0248301	arylsulfatase activity	GO:0004065	molecular function	5	3	SULF1; ARSB; SULF2
0.0249371	telencephalon development	GO:0021537	biological process	3	12	LPAR1; SALL1; FEZ1; INHBA; LRP1; SLIT3; SLIT2; FAT4; LAMB1; COL3A1; CXCL12; NRP2
0.0252768	cardiac ventricle morphogenesis	GO:0003208	biological process	4	6	SFRP2; HEG1; ZFPM2; TPM1; TBX5; COL11A1
0.0252768	muscle organ morphogenesis	GO:0048644	biological process	4	6	HEG1; ARID5B; ZFPM2; WNT2; TPM1; COL11A1
0.0254312	renin secretion into blood stream	GO:0002001	biological process	4	2	F2R; PCSK5
0.0254312	Roundabout signaling pathway	GO:0035385	biological process	4	2	SLIT3; SLIT2
0.0254312	response to cortisol	GO:0051414	biological process	4	2	SLIT3; SLIT2
0.0256022	cell adhesion involved in heart morphogenesis	GO:0061343	biological process	3	2	FLRT2; ACVR1
0.0256022	lung growth	GO:0060437	biological process	3	2	FGF7; PDGFRB
0.0256022	cerebellar Purkinje cell-granule cell precursor cell signaling involved in regulation of granule cell precursor cell proliferation	GO:0021937	biological process	3	2	GLI2; ZNF423
0.0256022	hindgut morphogenesis	GO:0007442	biological process	3	2	GLI2; DACT1
0.0256022	ossification involved in bone remodeling	GO:0043932	biological process	3	2	TGFB3; CTHRC1
0.0261417	N-acetylglucosamine-6-sulfatase activity	GO:0008449	molecular function	5	2	SULF2; SULF1
0.0266287	endothelium development	GO:0003158	biological process	5	9	ACVR1; GJA5; PDPN; FSTL1; ADAMTS12; ZEB1; NRP1; FGF1; HEG1
0.0267085	cardiac cell development	GO:0055006	biological process	4	6	PDGFRB; PDGFRA; ALPK2; RGS4; AKAP13; TBX18
0.027149	regulation of body fluid levels	GO:0050878	biological process	3	20	PDGFRA; GJA5; FN1; PRKG1; COMP; FAP; ENTPD1; ZFPM2; PLAU; THBS1; F13A1; F2R; SERPING1; COL1A2; PDPN; COL1A1; COL3A1; FBLN1; AXL; HEG1
0.0273456	collagen type V trimer	GO:0005588	cellular component	4	2	COL5A2; COL5A1
0.0281475	semaphorin receptor activity	GO:0017154	molecular function	4	3	PLXNC1; NRP1; NRP2
0.0285761	cell fate specification	GO:0001708	biological process	3	6	SFRP2; GLI2; TBX15; TBX5; TBX18; NRP1
0.0285997	response to mechanical stimulus	GO:0009612	biological process	3	11	DCN; BACE1; MAP1B; COL11A1; PKD2; THBS1; POSTN; COL1A1; ANGPT2; COL3A1; CXCL12
0.0287885	aminoglycan metabolic process	GO:0006022	biological process	4	10	DCN; PDGFRB; ARSB; OMD; HSPG2; VCAN; CHSY3; GPC6; DSE; LUM
0.0290967	determination of dorsal identity	GO:0048263	biological process	5	2	GREM1; ACVR1
0.0290967	renal response to blood flow involved in circulatory renin-angiotensin regulation of systemic arterial blood pressure	GO:0001999	biological process	5	2	F2R; PCSK5
0.0290967	taurine transport	GO:0015734	biological process	5	2	SLC6A6; SLC36A1
0.029896	ossification involved in bone maturation	GO:0043931	biological process	3	3	DCHS1; GREM1; FAT4
0.0302639	inhibin binding	GO:0034711	molecular function	3	2	ACVR2A; INHBA
0.0302639	fibrinogen binding	GO:0070051	molecular function	3	2	FBLN1; THBS1
0.0302639	gamma-aminobutyric acid transmembrane transporter activity	GO:0015185	molecular function	3	2	SLC6A1; SLC6A6
0.0302639	glycine transmembrane transporter activity	GO:0015187	molecular function	3	2	SLC38A5; SLC36A1
0.0303073	morphogenesis of embryonic epithelium	GO:0016331	biological process	4	9	SFRP2; GREM1; SALL4; WNT2; SULF1; GLI2; TBX18; ABL1; CTHRC1
0.0305206	regulation of synaptic plasticity	GO:0048167	biological process	3	10	MAP1A; MAP1B; RASGRF2; TSHZ3; SORCS2; SLC24A2; NETO1; HRH1; ABL1; LZTS1
0.0308798	regulation of muscle tissue development	GO:1901861	biological process	4	8	TLL2; GREM1; ZFPM2; WNT2; RGS4; RUNX1; TBX5; LOX
0.0309573	laminin-1 binding	GO:0043237	molecular function	4	2	NID1; SLIT2
0.0312611	skin development	GO:0043588	biological process	4	14	GLI2; CTSK; RUNX1; ADAMTS2; COMP; FOSL2; COL5A2; INHBA; PALLD; COL5A1; COL1A2; COL1A1; FGF7; COL3A1
0.0314627	supramolecular fiber	GO:0099512	cellular component	3	32	ACTA2; COL11A1; KIF26B; MFAP5; MAP4; COL3A1; FBLN1; LUM; DCN; EML1; TPM1; CLIP3; NEXN; PARVA; MAP1A; MAP1B; DPYSL3; JAM3; FBN1; COL5A2; COL5A1; CALD1; ROR2; FERMT2; FEZ1; PKD2; PALLD; COL1A2; COL1A1; COL6A3; MMP2; GAS7
0.0315874	platelet-derived growth factor receptor binding	GO:0005161	molecular function	5	3	PDGFRB; PDGFRA; PDGFC
0.0321259	regulation of striated muscle tissue development	GO:0016202	biological process	5	8	TLL2; GREM1; ZFPM2; WNT2; RGS4; RUNX1; TBX5; LOX
0.0343872	response to lipid	GO:0033993	biological process	4	31	PDGFRB; TGFB3; CD55; AKAP12; ABL1; DAB2; LOX; FIBIN; AXL; DCN; LOXL1; THBS1; INHBA; SPARC; SLIT3; SLIT2; TNFSF4; MAP1B; MN1; PMEPA1; PAPPA; POSTN; SERPINF1; PLSCR4; WNT2; F2R; RUNX1; KANK2; COL1A1; PLN; LPAR1
0.0345279	regulation of cellular process	GO:0050794	biological process	3	247	FKBP14; TIMP3; SLC6A6; ZFPM2; PLXNC1; UACA; DAB2; FBLN1; THBS1; AXL; TIMP2; DCN; RGS4; CXCL12; NTNG2; ITSN1; FSTL1; INHBA; MICAL2; ARHGAP20; NEXN; SRPX2; ARHGAP24; ARHGAP28; SORCS2; CTSK; BMP8A; SPRED1; POSTN; FLRT2; GPR21; ROR2; CNIH3; GPR1; KCTD10; SFRP4; FN1; RUNX2; F2R; MAGEL2; RUNX1; WNT2; PRRX1; EIF5A2; PXDN; ACTA2; HOXC8; MMP11; TCF4; GLIS2; ITGA1; EVC; TRPC1; H6PD; CNTN1; NOX4; LAMB1; COL…
0.0345279	regulation of cellular component biogenesis	GO:0044087	biological process	3	35	TGFB3; ANTXR1; ABL1; AKAP13; MAP4; ADAMTS16; MITF; DACT1; NTNG2; TPM1; THBS1; CLIP3; SYT11; SLIT2; SRPX2; ARHGAP24; ARHGAP28; PTPRD; MAP1B; GREM1; DPYSL3; JAM3; PMEPA1; FERMT2; FLRT2; GPC6; NRP1; LRP1; FEZ1; FEZ2; MAGEL2; RUNX1; LPAR1; RALB; NOX4
0.03472	sex differentiation	GO:0007548	biological process	3	12	SFRP2; ACVR2A; PDGFRA; ARID5B; PDGFRB; ZFPM2; INHBA; SLIT3; SLIT2; SALL1; ROR2; AXL
0.0347221	tooth eruption	GO:0044691	biological process	3	2	ADAMTS5; COL1A1
0.0350185	C-X3-C chemokine binding	GO:0019960	molecular function	5	2	ITGB1; ITGAV
0.0350542	cell migration involved in heart development	GO:0060973	biological process	4	3	DCHS1; PDGFRB; TBX5
0.0350542	protein localization to cell junction	GO:1902414	biological process	4	3	FERMT2; HEG1; JAM3
0.0350542	dendrite self-avoidance	GO:0070593	biological process	4	3	PALLD; TNN; NEXN
0.0350994	positive regulation of response to wounding	GO:1903036	biological process	5	6	ITGB1; LRP1; PDPN; THBS1; FERMT2; F2R
0.0350994	regulation of muscle organ development	GO:0048634	biological process	5	8	TLL2; GREM1; ZFPM2; WNT2; RGS4; RUNX1; TBX5; LOX
0.0350994	regulation of embryonic development	GO:0045995	biological process	5	8	SFRP2; GLI2; LAMA4; WNT2; SULF1; COL5A2; COL5A1; TBX18
0.0354241	metanephric S-shaped body morphogenesis	GO:0072284	biological process	4	2	PDGFRB; PKD2
0.0354241	hepatic stellate cell activation	GO:0035733	biological process	4	2	PDGFRB; AKAP12
0.0355003	receptor ligand activity	GO:0048018	molecular function	4	17	SFRP2; FLRT2; TGFB3; SEMA3D; GRP; GREM1; BMP8A; WNT2; PDGFC; FBN1; INHBA; FGF18; FGF7; CMTM3; CXCL12; FGF1; TNFSF4
0.0355003	oxidoreductase activity, acting on the CH-NH2 group of donors, oxygen as acceptor	GO:0016641	molecular function	4	3	LOXL1; LOX; LOXL2
0.0355003	SH3 domain binding	GO:0017124	molecular function	4	9	PLSCR4; DPYSL3; DOCK4; SGIP1; CNTNAP1; ADAM12; ABL1; AFAP1; ARHGAP1
0.0355549	protein activation cascade	GO:0072376	biological process	2	6	FN1; CFH; CD55; SERPING1; F13A1; FBLN1
0.0356541	collagen receptor activity	GO:0038064	molecular function	4	2	DDR2; ITGA11
0.0356541	sulfuric ester hydrolase activity	GO:0008484	molecular function	4	3	SULF1; ARSB; SULF2
0.0356541	heparan sulfate proteoglycan binding	GO:0043395	molecular function	4	3	COMP; LRP1; CFH
0.036976	regulation of adherens junction organization	GO:1903391	biological process	5	6	LRP1; THBS1; FERMT2; GREM1; ABL1; NRP1
0.0398335	adherens junction assembly	GO:0034333	biological process	5	7	LRP1; JAM3; THBS1; FERMT2; GREM1; ABL1; NRP1
0.0398335	renal vesicle morphogenesis	GO:0072077	biological process	5	3	GREM1; SALL1; KIF26B
0.0398335	determination of dorsal/ventral asymmetry	GO:0048262	biological process	5	2	GREM1; ACVR1
0.0398335	negative regulation of bone development	GO:1903011	biological process	5	2	GREM1; FBN1
0.0398335	response to histamine	GO:0034776	biological process	5	2	GABRB2; HRH1
0.0398335	hindgut development	GO:0061525	biological process	5	2	GLI2; DACT1
0.0407511	amino acid transmembrane transporter activity	GO:0015171	molecular function	5	6	SLC38A5; SLC6A1; SLC6A6; SLC36A1; PDPN; SFXN3
0.0407511	coreceptor activity involved in Wnt signaling pathway, planar cell polarity pathway	GO:1904929	molecular function	5	2	ROR2; GPC6
0.041871	oxidoreductase activity, acting on the CH-NH2 group of donors	GO:0016638	molecular function	3	3	LOXL1; LOX; LOXL2
0.0438861	dendritic shaft	GO:0043198	cellular component	4	4	MAP1A; CNIH3; LPAR1; LZTS1
0.0490684	growth factor receptor binding	GO:0070851	molecular function	4	8	PDGFRB; PDGFRA; PDGFC; GREM1; FGF18; FLRT2; FGF7; FGF1
0.049479	plasma membrane bounded cell projection	GO:0120025	cellular component	3	62	ACTA2; ITGA8; CDH13; FEZ2; ANTXR1; SLC6A6; EVC2; GLIS2; ITGA1; SORCS2; EVC; VCAN; PDGFRA; DOCK4; PRPH2; PDPN; MAP4; ABL1; CYS1; CYTH3; TIMP2; CNIH3; NTNG2; ITSN1; FAP; TLN2; TPM1; NRP1; GLI2; SYT11; NEXN; HRH1; PARVA; LZTS1; ITGB1; MAP1A; MAP1B; DPYSL3; JAM3; SLC6A1; TSHZ3; CCIN; FERMT2; FLRT2; SERPINF1; BACE1; GABRB2; TNN; ROR2; NRP2; RGS17; CNTNAP1; GPR1; LRP1; FEZ1; PKD2; STX2; ITGAV; LAYN; PA…
0.049479	plasma membrane protein complex	GO:0098797	cellular component	3	23	CDH11; SSPN; CDH13; ACVR1; SLC6A6; ITGA1; ITGA8; EVC; ITGA11; NOX4; ITGBL1; CNIH3; SGCD; EVC2; DCHS1; ITGB1; ACVR2A; HSPG2; ITGB5; LRP1; GJA5; ITGAV; SGIP1

## Sheet: Table S3B
Table S3B: Gene ontology enrichment for pancreatic cancer ColX module
q-value	GO term	GO ID	category	level	#	genes
2.51488e-28	extracellular matrix organization	GO:0030198	biological process	4	58	COL10A1; ANTXR1; COL11A1; ACAN; HSPG2; ITGA5; SULF2; ADAM12; ITGA11; PDPN; COL3A1; FBLN2; LOX; LAMB2; LUM; TIMP2; MATN3; LOXL2; ADAMTS6; ADAMTS2; FAP; SPARC; SULF1; SERPINE1; NID2; NID1; COL13A1; GREM1; COL8A2; COL8A1; CTSK; ITGB5; LAMA4; COMP; FBN2; FBN1; COL5A2; POSTN; COL5A1; COL4A2; COL24A1; TGFBR1; SFRP2; SCUBE3; LRP1; FN1; ADAMTS16; MFAP5; ADAM19; RUNX1; COL1A2; PXDN; SH3PXD2B; COL6A3; MMP2…
9.00339e-27	extracellular matrix	GO:0031012	cellular component	2	64	COL10A1; CDH13; TIMP3; COL11A1; TRIL; ACAN; ADAMTS16; MATN3; MFAP5; GREM1; COL3A1; FBLN2; LOX; LAMB2; LUM; TIMP2; LRRC17; LOXL2; ADAMTS6; ADAMTS2; ASPN; THBS2; SPARC; SULF1; SERPINE1; NID2; NID1; ADAM19; SRPX2; COLEC12; KERA; COL8A2; COL8A1; HSPG2; ANXA5; SSC5D; LAMA4; COMP; CTSB; EPYC; FBN2; FBN1; COL5A2; POSTN; COL5A1; MXRA5; COL4A2; GPC6; COL24A1; WNT5A; SFRP2; FN1; WNT2; LRRC15; ANGPTL2; COL1…
4.72093e-25	extracellular structure organization	GO:0043062	biological process	3	58	COL10A1; ANTXR1; COL11A1; ACAN; ADAMTS16; ITGA5; SULF2; ADAM12; ITGA11; PDPN; COL3A1; FBLN2; LOX; LAMB2; LUM; TIMP2; MATN3; LOXL2; ADAMTS6; ADAMTS2; FAP; SPARC; SULF1; SERPINE1; NID2; NID1; COL13A1; GREM1; COL8A2; COL8A1; CTSK; ITGB5; LAMA4; COMP; FBN2; FBN1; COL5A2; POSTN; COL5A1; COL4A2; COL24A1; TGFBR1; HSPG2; SFRP2; SCUBE3; LRP1; FN1; MFAP5; ADAM19; RUNX1; COL1A2; PXDN; SH3PXD2B; COL6A3; MMP2…
8.13975e-25	collagen-containing extracellular matrix	GO:0062023	cellular component	3	55	COL10A1; CDH13; TIMP3; COL11A1; ACAN; HSPG2; MATN3; MFAP5; FBLN2; LAMA4; LAMB2; LUM; TIMP2; LOXL2; ADAMTS2; ASPN; THBS2; SPARC; SULF1; SERPINE1; NID2; NID1; SRPX2; COL3A1; ANGPTL2; COL8A2; COL8A1; GREM1; ANXA5; SSC5D; COMP; CTSB; FBN2; FBN1; COL5A2; POSTN; COL5A1; MXRA5; COL4A2; GPC6; COL24A1; WNT5A; SFRP2; FN1; WNT2; LRRC15; ADAM19; COL13A1; COL1A2; PXDN; TMEFF1; COL6A3; MMP2; CTHRC1; COL12A1
4.98569e-23	extracellular matrix structural constituent	GO:0005201	molecular function	2	35	COL10A1; COL11A1; ACAN; HSPG2; MATN3; MFAP5; COL3A1; FBLN2; LAMB2; LUM; ASPN; THBS2; SPARC; NID2; NID1; SRPX2; COL8A2; COL8A1; LAMA4; COMP; FBN2; FBN1; COL5A2; POSTN; COL5A1; MXRA5; COL4A2; COL24A1; FN1; COL13A1; COL1A2; PXDN; COL6A3; CTHRC1; COL12A1
1.51029e-15	skeletal system development	GO:0001501	biological process	4	47	CDH11; COL10A1; COL11A1; ACAN; EVC; NPR2; GREM1; COL3A1; LOX; SKI; LUM; BMP8A; LOXL2; SULF2; SULF1; GLI2; GLI3; RUNX1; CHST11; MATN3; NPR3; EXT2; BMP8B; COMP; EPYC; FBN2; FBN1; COL5A2; SH3PXD2B; CYTL1; SNAI2; XYLT1; TGFBR1; ROR2; SFRP2; GJA1; RANBP3L; LRRC17; RUNX2; COL13A1; COL1A2; MAF; PRRX1; WNT5A; KIAA1217; MMP2; HHIP
4.0752e-15	collagen fibril organization	GO:0030199	biological process	4	18	SFRP2; LOXL2; LOXL3; COL11A1; GREM1; ADAMTS2; COMP; COL13A1; TGFBR1; COL5A2; COL5A1; COL1A2; PXDN; COL3A1; LOX; LUM; COL12A1; CRTAP
9.60475e-13	connective tissue development	GO:0061448	biological process	4	30	ACTA2; PDGFRB; COL11A1; EVC; TGFBR1; LOX; LUM; LOXL2; SULF2; SULF1; GLI2; GLI3; CHST11; MATN3; GREM1; BMP8A; BMP8B; COMP; EPYC; SH3PXD2B; COL5A1; CYTL1; SNAI2; ROR2; SFRP2; RUNX2; RUNX1; MAF; PRRX1; WNT5A
1.90615e-12	tissue development	GO:0009888	biological process	3	92	COL11A1; ZFPM2; DVL3; FSTL1; INHBA; MICAL2; CTSK; EXT2; BMP8B; CTSB; POSTN; SNAI2; ROR2; FN1; RUNX2; RUNX1; MAF; PRRX1; HHIP; ACTA2; VDR; EVC; ITGA5; KIF26B; MYADM; EDNRA; LAMB2; SKI; PTGFRN; PDPN; GPR161; COL8A1; ALPK2; CYTL1; COL4A2; GJA1; LRRC17; WNT5A; COL12A1; PDGFRB; ADAMTS16; DACT1; LUM; FZD1; FZD7; ASPN; FOSL2; VGLL4; TGFBR1; HSPG2; COMP; EPYC; ZFP36L1; COL5A2; COL5A1; CHRNA1; LEF1; SFRP2…
1.01831e-11	collagen trimer	GO:0005581	cellular component	2	18	COL10A1; COL8A2; COL8A1; COL11A1; C1QTNF3; COL13A1; CTHRC1; LUM; COL5A2; COL24A1; COL5A1; COL1A2; COL4A2; COLEC12; COL3A1; COL6A3; LOX; COL12A1
1.16058e-11	cartilage development	GO:0051216	biological process	4	25	COL11A1; EVC; TGFBR1; LUM; LOXL2; SULF2; SULF1; GLI2; GLI3; CHST11; MATN3; GREM1; BMP8A; BMP8B; COMP; EPYC; CYTL1; SNAI2; ROR2; SFRP2; RUNX2; RUNX1; MAF; PRRX1; WNT5A
7.53295e-11	ossification	GO:0001503	biological process	2	35	CDH11; COL11A1; ITGA11; LOX; SKI; BMP8A; FZD1; ASPN; TPM4; GLI2; GLI3; SPARC; RUNX1; MN1; NPR2; GREM1; EXT2; BMP8B; CLEC5A; COMP; FBN2; XYLT1; COL5A2; SNAI2; LEF1; ROR2; SFRP2; RANBP3L; LRRC17; RUNX2; COL13A1; COL1A2; WNT5A; MMP2; CTHRC1
7.53295e-11	anatomical structure development	GO:0048856	biological process	2	182	COL11A1; ZFPM2; MC2R; MFAP5; LEF1; TIMP2; ADAMTS6; DVL3; FSTL1; INHBA; MICAL2; MARCKS; MARVELD1; SRPX2; LBH; BMP8A; ARHGEF10; XKR5; NPR2; NPR3; EXT2; BMP8B; DEGS1; CTSB; CCIN; POSTN; LRP1; SNAI2; ROR2; FN1; RUNX2; RUNX1; CYP26A1; MAF; PRRX1; KERA; HHIP; ACTA2; VDR; GLIS2; SPTAN1; EVC; ITGA5; KIF26B; ITGA11; NOX4; MYADM; EDNRA; LAMB2; SKI; SERPINE1; FAT3; THBS2; CLEC5A; PDPN; NID1; OSM; TFE3; TSHZ…
1.9045e-10	multicellular organism development	GO:0007275	biological process	2	170	COL11A1; ZFPM2; MC2R; MFAP5; LEF1; TIMP2; ADAMTS6; DVL3; FSTL1; INHBA; MICAL2; MARCKS; MARVELD1; SRPX2; LBH; BMP8A; ARHGEF10; NPR2; NPR3; EXT2; BMP8B; DEGS1; ISM1; CCIN; POSTN; SNAI2; ROR2; FN1; RUNX2; RUNX1; CYP26A1; MAF; PRRX1; KERA; HHIP; ACTA2; VDR; GLIS2; SPTAN1; EVC; ITGA5; KIF26B; ITGA11; MYADM; EDNRA; LAMB2; SKI; SERPINE1; FAT3; THBS2; PDPN; NID1; OSM; TFE3; TSHZ3; NTM; GPR161; ANGPTL2; C…
4.81949e-10	extracellular matrix structural constituent conferring tensile strength	GO:0030020	molecular function	3	13	COL10A1; COL8A2; COL8A1; COL11A1; COL13A1; COL5A2; COL5A1; COL1A2; COL4A2; COL24A1; COL3A1; COL6A3; COL12A1
1.47399e-09	anatomical structure morphogenesis	GO:0009653	biological process	2	105	COL11A1; ZFPM2; MFAP5; DVL3; INHBA; MICAL2; SRPX2; SLITRK4; EXT2; WDR1; ISM1; POSTN; LRP1; SNAI2; ROR2; FN1; RUNX1; ANGPTL2; PRRX1; HHIP; ACTA2; VDR; SPTAN1; HSPG2; ITGA5; KIF26B; NOX4; MYADM; EDNRA; LAMB2; SKI; SERPINE1; THBS2; PDPN; ALPK2; UNC5B; COL4A2; TANC2; GJA1; PMP22; HOPX; TMEFF1; WNT5A; ISLR2; COL12A1; PDGFRB; ERMN; SRGAP2; ADAMTS16; DACT1; FZD1; STAT2; FZD7; ASPN; MYH9; SPARC; PARVA; T…
2.11324e-09	endoplasmic reticulum lumen	GO:0005788	cellular component	4	29	COL10A1; COL11A1; MATN3; H6PD; P4HA3; FKBP7; COL3A1; LAMB2; FSTL1; COL8A2; COL8A1; FMO1; RCN2; FBN1; COL5A2; COL5A1; COL4A2; COL24A1; WNT5A; FN1; CALU; COL13A1; COL1A2; GPX7; PRSS23; GPX8; COL6A3; COL12A1; CRTAP
2.23871e-09	cell adhesion	GO:0007155	biological process	2	72	CDH11; CDH13; ANTXR1; NID2; ACAN; MYADM; ITGA5; KIF26B; SRGAP2; MSN; ADAM12; ITGA11; PCDHGA9; COL3A1; FBLN2; LAMB2; LEF1; SERPINE1; FAT3; LOXL2; LOXL3; SRPX2; FZD7; NUAK1; FAP; MYH9; THBS2; PDPN; GLI2; GLI3; NID1; RUNX1; ADAM19; TFE3; PRPH2; NTM; PARVA; GREM1; PTPRD; COL8A2; COL8A1; TLN2; ITGB5; SLITRK3; LAMA4; COMP; NINJ2; ZFP36L1; FBN1; POSTN; COL5A1; GPC6; SNAI2; CYTH3; RSU1; WNT5A; NRP2; SFRP…
3.86616e-09	vasculature development	GO:0001944	biological process	4	46	ACTA2; PDGFRB; CDH13; AMOTL2; ANTXR1; ZFPM2; HSPG2; ITGA5; ADAM12; PDPN; EDNRA; LOX; SERPINE1; LOXL2; ADAMTS6; FAP; MYH9; THBS2; SULF1; GLI3; SPARC; SRPX2; PARVA; COL8A2; COL8A1; GREM1; UNC5B; COMP; ISM1; ZFP36L1; COL5A1; COL4A2; LEF1; TGFBR1; NRP2; SFRP2; CCL11; LRP1; FN1; WNT2; RUNX1; COL1A2; ANGPTL2; PRRX1; WNT5A; MMP2
3.86616e-09	cardiovascular system development	GO:0072358	biological process	4	46	ACTA2; PDGFRB; CDH13; AMOTL2; ANTXR1; ZFPM2; HSPG2; ITGA5; ADAM12; PDPN; EDNRA; LOX; SERPINE1; LOXL2; ADAMTS6; FAP; MYH9; THBS2; SULF1; GLI3; SPARC; SRPX2; PARVA; COL8A2; COL8A1; GREM1; UNC5B; COMP; ISM1; ZFP36L1; COL5A1; COL4A2; LEF1; TGFBR1; NRP2; SFRP2; CCL11; LRP1; FN1; WNT2; RUNX1; COL1A2; ANGPTL2; PRRX1; WNT5A; MMP2
3.86616e-09	circulatory system development	GO:0072359	biological process	4	58	ACTA2; PDGFRB; CDH13; AMOTL2; ANTXR1; COL11A1; ZFPM2; HSPG2; ITGA5; ADAM12; GREM1; PDPN; COL3A1; EDNRA; LOX; SERPINE1; LOXL2; ADAMTS6; FZD7; FAP; MYH9; THBS2; MICAL2; SULF1; GLI2; GLI3; SPARC; SRPX2; PARVA; VGLL4; COL8A2; COL8A1; ALPK2; RTN4; CCL11; UNC5B; COMP; ISM1; ZFP36L1; FBN1; SH3PXD2B; COL5A1; COL4A2; SNAI2; LEF1; TGFBR1; NRP2; SFRP2; GJA1; LRP1; FN1; WNT2; RUNX1; COL1A2; ANGPTL2; PRRX1; W…
3.8895e-09	anatomical structure formation involved in morphogenesis	GO:0048646	biological process	2	57	PDGFRB; CDH13; AMOTL2; COL11A1; HSPG2; ITGA5; KIF26B; ADAM12; PDPN; EDNRA; SKI; SERPINE1; DVL3; LOXL2; GLI3; FAP; MYH9; THBS2; SULF1; PTGFRN; GLI2; INHBA; SPARC; SRPX2; PARVA; COL8A2; COL8A1; GREM1; ITGB5; EXT2; WDR1; CCL11; UNC5B; ISM1; FBN2; COL5A2; COL5A1; COL4A2; SNAI2; LEF1; TGFBR1; ROR2; NRP2; SFRP2; GJA1; PMP22; HOPX; FN1; WNT2; RTN4; FZD7; RUNX1; ANGPTL2; WNT5A; MMP2; CTHRC1; COL12A1
4.17804e-09	blood vessel development	GO:0001568	biological process	3	45	ACTA2; PDGFRB; CDH13; AMOTL2; ANTXR1; ZFPM2; HSPG2; ITGA5; ADAM12; EDNRA; LOX; SERPINE1; LOXL2; ADAMTS6; FAP; MYH9; THBS2; SULF1; GLI3; SPARC; SRPX2; PARVA; COL8A2; COL8A1; GREM1; UNC5B; COMP; ISM1; ZFP36L1; COL5A1; COL4A2; LEF1; TGFBR1; NRP2; SFRP2; CCL11; LRP1; FN1; WNT2; RUNX1; COL1A2; ANGPTL2; PRRX1; WNT5A; MMP2
6.84861e-09	tube morphogenesis	GO:0035239	biological process	3	50	PDGFRB; CDH13; AMOTL2; ZFPM2; HSPG2; ITGA5; KIF26B; ADAM12; PDPN; ADAMTS16; EDNRA; LOX; SKI; SERPINE1; LOXL2; DVL3; DACT1; FAP; MYH9; THBS2; MICAL2; SULF1; GLI2; GLI3; SPARC; SRPX2; PARVA; COL8A2; COL8A1; GREM1; UNC5B; COMP; ISM1; ZFP36L1; COL4A2; LEF1; TGFBR1; NRP2; SFRP2; CCL11; LRP1; FN1; WNT2; RUNX1; ANGPTL2; PRRX1; WNT5A; MMP2; CTHRC1; HHIP
6.84861e-09	system development	GO:0048731	biological process	3	154	COL11A1; ZFPM2; MC2R; MFAP5; LEF1; TIMP2; ADAMTS6; DVL3; INHBA; MICAL2; MARCKS; MARVELD1; SRPX2; BMP8A; ARHGEF10; NPR2; NPR3; EXT2; BMP8B; DEGS1; ISM1; CCIN; POSTN; SNAI2; ROR2; FN1; RUNX2; RUNX1; CYP26A1; MAF; PRRX1; KERA; HHIP; ACTA2; VDR; GLIS2; SPTAN1; EVC; ITGA5; KIF26B; ITGA11; EDNRA; LAMB2; SKI; SERPINE1; THBS2; PDPN; NID1; OSM; TFE3; NTM; GPR161; ANGPTL2; COL8A1; ALPK2; DPYSL3; UNC5B; CYT…
7.04157e-09	extracellular matrix component	GO:0044420	cellular component	2	13	COL8A1; COL11A1; FBN2; FBN1; COL5A2; MFAP5; COL5A1; COL1A2; COL4A2; COL3A1; LAMB2; LUM; COL12A1
9.94157e-09	collagen binding	GO:0005518	molecular function	3	14	CTSK; ANTXR1; FN1; COMP; CTSB; LRRC15; SPARC; NID2; NID1; ITGA11; LOX; ASPN; LUM; CRTAP
2.85967e-08	tube development	GO:0035295	biological process	3	55	PDGFRB; CDH13; MYH9; GPR161; ZFPM2; HSPG2; ITGA5; KIF26B; ADAM12; AMOTL2; PDPN; ADAMTS16; EDNRA; LOX; SKI; SERPINE1; LOXL2; LOXL3; DVL3; DACT1; FAP; GJB2; THBS2; MICAL2; SULF1; GLI2; GLI3; SPARC; SRPX2; PARVA; COL8A2; COL8A1; GREM1; CCL11; UNC5B; COMP; ISM1; ZFP36L1; COL4A2; LEF1; TGFBR1; NRP2; SFRP2; GJA1; LRP1; FN1; WNT2; ADAMTS2; RUNX1; ANGPTL2; PRRX1; WNT5A; MMP2; CTHRC1; HHIP
2.93748e-08	formation of primary germ layer	GO:0001704	biological process	3	17	SFRP2; GJA1; COL8A1; ITGB5; COL11A1; FN1; FZD7; ITGA5; COL5A2; INHBA; COL5A1; COL4A2; WNT5A; MMP2; LEF1; COL12A1; EXT2
4.14998e-08	chondrocyte differentiation	GO:0002062	biological process	4	16	SFRP2; GLI2; LOXL2; GREM1; COL11A1; CHST11; COMP; TGFBR1; SULF1; SULF2; RUNX2; GLI3; RUNX1; CYTL1; MAF; SNAI2
6.42398e-08	extracellular space	GO:0005615	cellular component	2	111	TIMP3; COL11A1; ENOX1; TIMP2; FSTL1; INHBA; MARCKS; SRPX2; NPR3; EXT2; RAB5C; CTSB; XYLT1; POSTN; RSU1; FN1; SLC2A3; COLEC12; ANGPTL2; PRSS23; PXDN; ACTA2; COPS8; SPTAN1; SNX9; HSPG2; IGFL3; COL3A1; LAMB2; SERPINE1; NID2; NID1; OSM; BST1; DPYSL3; SSC5D; CYTL1; COL4A2; SCUBE2; SCUBE3; LRRC17; TNFAIP6; PCDH12; SPOCK1; WNT5A; WDR1; COL12A1; COL10A1; MYH9; ERMN; NAGA; COL24A1; LUM; CILP2; ASPN; TPM4;…
7.79757e-08	cellular developmental process	GO:0048869	biological process	2	136	COL11A1; ZFPM2; LEF1; TIMP2; DVL3; FSTL1; INHBA; BMP8A; ARHGEF10; NPR2; CTSK; EXT2; WDR1; CTSB; CCIN; POSTN; LRP1; SNAI2; ROR2; FN1; RAI14; RUNX2; ELK1; MAF; PRRX1; HHIP; ACTA2; VDR; GLIS2; NUAK1; HSPG2; ITGA5; ITGA11; NOX4; MYADM; EDNRA; LAMB2; SKI; SERPINE1; PDPN; RUNX1; OSM; TFE3; ALPK2; DPYSL3; CLEC5A; UNC5B; CYTL1; COL4A2; TANC2; GJA1; PMP22; HOPX; TMEFF1; PCDH12; PRDM6; SPOCK1; GAS1; WNT5A;…
1.17013e-07	complex of collagen trimers	GO:0098644	cellular component	2	8	COL8A1; COL11A1; COL5A2; COL5A1; COL1A2; COL4A2; COL3A1; LUM
1.42884e-07	embryo development	GO:0009790	biological process	3	52	COL11A1; ZFPM2; ITGA5; SULF2; MFAP5; MYADM; EDNRA; XYLT1; SKI; DVL3; LOXL3; GLI3; DACT1; MYH9; PELO; SULF1; GLI2; INHBA; MICAL2; GPR161; CHST11; COL8A1; GREM1; ITGB5; EXT2; LAMA4; FBN2; ZFP36L1; FBN1; COL5A2; COL5A1; COL4A2; LEF1; TANC2; TGFBR1; ROR2; NRP2; SFRP2; GJA1; HOPX; FN1; WNT2; RTN4; FZD7; PCDH12; COL13A1; PRRX1; WNT5A; KIAA1217; MMP2; CTHRC1; COL12A1
1.63861e-07	animal organ morphogenesis	GO:0009887	biological process	3	53	ACTA2; PDGFRB; COL11A1; ZFPM2; HSPG2; TGFBR1; KIF26B; MSN; MFAP5; GREM1; ADAMTS16; LAMB2; SKI; SERPINE1; FZD1; INHBA; DVL3; DACT1; ASPN; SULF2; SULF1; GLI2; GLI3; MICAL2; PARVA; COL8A2; COL8A1; ALPK2; EXT2; RTN4; COMP; FBN2; FBN1; COL5A2; COL5A1; GPC6; SNAI2; LEF1; ROR2; NRP2; SFRP2; CCL11; CHST11; WNT2; FZD7; COL13A1; COL1A2; TMEFF1; PRRX1; WNT5A; MMP2; CTHRC1; HHIP
2.54873e-07	endodermal cell differentiation	GO:0035987	biological process	4	11	COL8A1; ITGB5; COL11A1; FN1; ITGA5; COL5A2; INHBA; COL5A1; COL4A2; MMP2; COL12A1
2.74903e-07	blood vessel morphogenesis	GO:0048514	biological process	4	38	PDGFRB; CDH13; AMOTL2; ZFPM2; HSPG2; ITGA5; ADAM12; EDNRA; LOX; SERPINE1; LOXL2; FAP; MYH9; THBS2; SULF1; SPARC; SRPX2; PARVA; COL8A2; COL8A1; GREM1; UNC5B; COMP; ISM1; ZFP36L1; COL4A2; LEF1; TGFBR1; NRP2; SFRP2; CCL11; LRP1; FN1; RUNX1; ANGPTL2; PRRX1; WNT5A; MMP2
2.87763e-07	regulation of developmental process	GO:0050793	biological process	3	96	TIMP2; ZFPM2; GLI3; WWC3; INHBA; SRPX2; SLITRK4; CTSK; SLITRK3; WDR1; ISM1; POSTN; LRP1; SNAI2; GPR21; ROR2; FN1; RUNX2; RUNX1; MAF; PRRX1; VDR; NUAK1; HSPG2; ITGA5; MYADM; COL3A1; SKI; SERPINE1; THBS2; PDPN; OSM; TFE3; GPR161; ALPK2; DPYSL3; COL4A2; TANC2; GJA1; HOPX; LRRC17; PRDM6; SPOCK1; WNT5A; ISLR2; TRIM6; PDGFRB; ERMN; SRGAP2; DACT1; FZD1; STAT2; FZD7; ASPN; MYH9; SPARC; PARVA; VGLL4; TNFS…
3.02625e-07	embryonic morphogenesis	GO:0048598	biological process	3	36	COL11A1; ITGA5; MFAP5; MYADM; SKI; INHBA; DVL3; DACT1; SULF1; GLI2; GLI3; MICAL2; CHST11; COL8A1; GREM1; ITGB5; EXT2; FBN2; ZFP36L1; FBN1; COL5A2; COL5A1; COL4A2; LEF1; TGFBR1; ROR2; SFRP2; GJA1; FN1; WNT2; FZD7; PRRX1; WNT5A; MMP2; CTHRC1; COL12A1
6.55859e-07	negative regulation of developmental process	GO:0051093	biological process	4	48	ZFPM2; HSPG2; TGFBR1; SRGAP2; GREM1; COL3A1; SKI; SERPINE1; LOXL2; LOXL3; GLI3; WWC3; ASPN; THBS2; SULF1; GLI2; INHBA; SPARC; GPR161; VGLL4; TNFSF4; NPR2; ALPK2; DPYSL3; CCL11; RTN4; ISM1; ZFP36L1; FBN1; COL5A2; POSTN; COL5A1; COL4A2; HOPX; SNAI2; LEF1; RANBP3L; SFRP2; GJA1; LRP1; SEMA3D; LRRC17; FZD7; PRDM6; RUNX1; SPOCK1; WNT5A; TRIM6
8.32248e-07	endoderm development	GO:0007492	biological process	4	13	COL8A1; ITGB5; COL11A1; FN1; ZFP36L1; ITGA5; COL5A2; INHBA; PELO; COL5A1; COL4A2; MMP2; COL12A1
1.03203e-06	supramolecular fiber organization	GO:0097435	biological process	3	40	PDGFRB; ERMN; COL11A1; SPTAN1; SNX9; MPRIP; MFAP5; NOX4; MYADM; COL3A1; LOX; LUM; LOXL2; LOXL3; ADAMTS2; TPM4; DNAJB6; MICAL2; MARCKS; ARHGAP28; ARHGEF10; TGFBR1; GREM1; ITGB5; DPYSL3; WDR1; COMP; COL5A2; COL5A1; RHOBTB1; XIRP1; SFRP2; CCL11; KANK4; COL13A1; COL1A2; COL12A1; ASAP3; PXDN; CRTAP
1.08713e-06	basement membrane	GO:0005604	cellular component	4	14	COL8A2; COL8A1; LAMA4; FN1; TMEFF1; HSPG2; LOXL2; FBN1; SPARC; NID2; NID1; COL5A1; COL4A2; LAMB2
1.08913e-06	cell differentiation	GO:0030154	biological process	3	128	COL11A1; ZFPM2; LEF1; TIMP2; DVL3; FSTL1; INHBA; BMP8A; ARHGEF10; NPR2; CTSK; EXT2; BMP8B; CTSB; CCIN; POSTN; SNAI2; ROR2; FN1; RAI14; RUNX2; ELK1; MAF; PRRX1; HHIP; ACTA2; VDR; GLIS2; SPTAN1; HSPG2; ITGA5; ITGA11; MYADM; EDNRA; LAMB2; SKI; SERPINE1; PDPN; RUNX1; OSM; TFE3; ALPK2; DPYSL3; CLEC5A; UNC5B; CYTL1; COL4A2; TANC2; GJA1; HOPX; TMEFF1; PCDH12; PRDM6; SPOCK1; GAS1; WNT5A; WDR1; ISLR2; COL…
1.08913e-06	animal organ development	GO:0048513	biological process	3	113	COL11A1; ZFPM2; MC2R; MFAP5; LEF1; ADAMTS6; ADAMTS2; INHBA; MICAL2; BMP8A; NPR2; CTSK; EXT2; BMP8B; CCIN; SNAI2; ROR2; FN1; RUNX2; RUNX1; CYP26A1; MAF; PRRX1; HHIP; ACTA2; VDR; GLIS2; EVC; COL8A1; KIF26B; ITGA11; EDNRA; LAMB2; SKI; SERPINE1; DVL3; PDPN; NID1; OSM; TFE3; ALPK2; CYTL1; GJA1; LRRC17; PCDH12; PRDM1; WNT5A; PDGFRB; SRGAP2; ADAMTS16; DACT1; LUM; FZD1; FZD7; ASPN; MYH9; SPARC; FOSL2; PA…
1.33033e-06	endoderm formation	GO:0001706	biological process	4	11	COL8A1; ITGB5; COL11A1; FN1; ITGA5; COL5A2; INHBA; COL5A1; COL4A2; MMP2; COL12A1
2.41577e-06	angiogenesis	GO:0001525	biological process	3	32	PDGFRB; CDH13; AMOTL2; HSPG2; TGFBR1; ADAM12; EDNRA; SERPINE1; LOXL2; FAP; MYH9; THBS2; SULF1; SPARC; SRPX2; PARVA; COL8A2; COL8A1; GREM1; UNC5B; ISM1; ITGA5; COL4A2; LEF1; NRP2; SFRP2; CCL11; FN1; RUNX1; ANGPTL2; WNT5A; MMP2
2.481e-06	gastrulation	GO:0007369	biological process	4	18	SFRP2; GJA1; COL8A1; ITGB5; COL11A1; FN1; FZD7; ITGA5; COL5A2; INHBA; COL5A1; COL4A2; MYADM; WNT5A; MMP2; LEF1; COL12A1; EXT2
2.481e-06	response to growth factor	GO:0070848	biological process	4	40	PDGFRB; ITGA5; NOX4; COL3A1; LOX; SKI; LUM; BMP8A; ASPN; SULF2; SULF1; FSTL1; PELO; CHST11; TGFBR1; GREM1; ITGB5; EXT2; BMP8B; COMP; FBN2; ZFP36L1; FBN1; POSTN; MXRA5; COL4A2; SNAI2; LEF1; ROR2; NRP2; SFRP2; WNT2; DKK3; RUNX2; ELK1; COL1A2; SHISA2; GAS1; WNT5A; HHIP
2.94775e-06	fibrillar collagen trimer	GO:0005583	cellular component	3	6	COL11A1; COL5A2; COL5A1; COL1A2; COL3A1; LUM
2.94775e-06	banded collagen fibril	GO:0098643	cellular component	3	6	COL11A1; COL5A2; COL5A1; COL1A2; COL3A1; LUM
4.95159e-06	cell-substrate adhesion	GO:0031589	biological process	3	26	CDH13; ANTXR1; MYADM; ITGA5; SRGAP2; ITGA11; COL3A1; FBLN2; LAMB2; SERPINE1; FZD7; PDPN; NID2; NID1; PARVA; COL8A1; GREM1; ITGB5; POSTN; RSU1; LRP1; FN1; COL13A1; BST1; SPOCK1; EPDR1
5.32257e-06	developmental growth	GO:0048589	biological process	2	34	PDGFRB; ZFPM2; EVC; KIF26B; LAMB2; PTGFRN; FZD7; WWC3; GLI2; GLI3; PELO; VGLL4; CHST11; TGFBR1; CCL11; RTN4; COMP; NINJ2; ZFP36L1; POSTN; CHRNA1; GPR21; NRP2; SFRP2; GJA1; LRP1; SEMA3D; FN1; BNC2; WNT2; RUNX1; GAS1; WNT5A; ISLR2
7.77851e-06	bone development	GO:0060348	biological process	4	18	SFRP2; GJA1; NPR2; RANBP3L; EXT2; COMP; EPYC; SULF2; SULF1; FBN1; GLI3; COL13A1; LRRC17; SH3PXD2B; LOX; XYLT1; SKI; GREM1
8.15368e-06	tissue morphogenesis	GO:0048729	biological process	3	36	ACTA2; COL11A1; ZFPM2; ITGA5; KIF26B; MSN; PDPN; ADAMTS16; EDNRA; SKI; FZD1; DVL3; GLI3; DACT1; SULF1; GLI2; INHBA; MICAL2; TGFBR1; GREM1; EXT2; WDR1; CCL11; COL5A1; GPC6; SNAI2; LEF1; ROR2; NRP2; SFRP2; GJA1; WNT2; FZD7; WNT5A; CTHRC1; HHIP
1.08613e-05	regulation of multicellular organismal development	GO:2000026	biological process	4	77	PDGFRB; VDR; TIMP2; ZFPM2; HSPG2; ITGA5; SRGAP2; ADAM12; ALPK2; PDPN; MYADM; COL3A1; LOX; DACT1; SERPINE1; SLITRK3; DVL3; LOXL2; LOXL3; SRPX2; GLI3; SKI; ASPN; THBS2; SULF2; SULF1; GLI2; INHBA; SPARC; PTPRD; OSM; TFE3; SLITRK4; VGLL4; SPOCK1; BEND6; TGFBR1; CTSK; LAMA4; DPYSL3; WDR1; CCL11; RTN4; COMP; ISM1; LRRC17; FBN2; ZFP36L1; FBN1; COL5A2; COL5A1; FZD1; COL4A2; GPC6; MMD; SNAI2; LEF1; TANC2;…
1.13152e-05	sensory organ development	GO:0007423	biological process	4	31	PDGFRB; COL11A1; PRPH2; COL8A1; MFAP5; LAMB2; SKI; LEF1; GLI3; GJB2; GLI2; INHBA; SPARC; KERA; COL8A2; TGFBR1; FBN2; GNB1; FBN1; COL5A2; SH3PXD2B; COL5A1; CYTL1; GABRB2; ROR2; BNC2; WNT2; MAF; PRRX1; WNT5A; CTHRC1
2.5928e-05	calcium ion binding	GO:0005509	molecular function	5	37	CDH11; CDH13; TPM4; SPTAN1; HSPG2; SULF2; MYL4; FKBP7; FBLN2; FAT3; LOXL2; ASPN; GJB2; THBS2; NID1; SULF1; FSTL1; NID2; SPARC; MATN3; ANXA5; RCN2; COMP; FBN2; PPEF1; PCDHGA9; FBN1; MEX3B; SCUBE2; SCUBE3; LRP1; CALU; NOTCH3; PCDH12; SPOCK1; ALOX15B; EPDR1
2.67373e-05	negative regulation of multicellular organismal process	GO:0051241	biological process	4	52	ZFPM2; HSPG2; TGFBR1; SRGAP2; ALPK2; COL3A1; LAMA4; SKI; SERPINE1; LOXL2; LOXL3; GLI3; WWC3; FAP; SSC5D; THBS2; SULF1; GLI2; INHBA; SPARC; TFE3; GPR161; VGLL4; TNFSF4; NPR2; NPR3; ANXA5; DPYSL3; CCL11; RTN4; ISM1; ZFP36L1; FBN1; COL5A2; COL5A1; COL4A2; SNAI2; LEF1; RANBP3L; SFRP2; GJA1; LRP1; SEMA3D; FN1; LRRC17; FZD7; GREM1; RUNX1; SPOCK1; C1QTNF3; WNT5A; ASPN
3.62403e-05	mesenchyme development	GO:0060485	biological process	4	21	ACTA2; PDGFRB; LOXL2; RANBP3L; RTN4; SEMA3D; FN1; BNC2; ZFPM2; WNT2; ZFP36L1; PDPN; GREM1; SFRP2; LOXL3; SNAI2; EDNRA; WNT5A; TGFBR1; LEF1; NRP2
3.69043e-05	hindgut morphogenesis	GO:0007442	biological process	3	4	GLI2; GLI3; WNT5A; DACT1
4.06655e-05	cell-substrate junction	GO:0030055	cellular component	2	27	PDGFRB; CDH13; TPM4; HSPG2; ITGA5; MSN; ITGA11; NOX4; ITGB5; AFAP1; FZD1; RSU1; LAYN; FAP; MYH9; TLN2; MARCKS; PARVA; ANXA5; TSPAN9; XIRP1; GJA1; LRP1; MPRIP; PALLD; ALOX15B; ASAP3
4.44384e-05	regulation of multicellular organismal process	GO:0051239	biological process	3	103	TIMP2; ZFPM2; MYL4; GLI2; GLI3; WWC3; INHBA; SRPX2; SLITRK4; CTSK; DIO2; WDR1; ISM1; CORIN; POSTN; SNAI2; GPR21; ROR2; FN1; RUNX2; RUNX1; MAF; NETO1; VDR; HSPG2; ITGA5; GREM1; MYADM; COL3A1; SKI; SERPINE1; THBS2; PDPN; OSM; TFE3; GPR161; ALPK2; DPYSL3; SSC5D; TSHZ3; PRRX1; COL4A2; TANC2; GJA1; LRRC17; SPOCK1; FBXO32; WNT5A; ISLR2; TRIM6; PDGFRB; SRGAP2; TRPC3; PANX1; DACT1; LUM; FZD1; FZD7; ASPN;…
4.92537e-05	glycosaminoglycan binding	GO:0005539	molecular function	3	18	EPYC; DPYSL3; FN1; TNFAIP6; LAYN; ACAN; EXTL2; COL13A1; THBS2; SULF2; SULF1; FBN1; POSTN; COL5A1; COMP; FSTL1; NRP2; COL11A1
6.03731e-05	regulation of anatomical structure morphogenesis	GO:0022603	biological process	4	48	ERMN; HSPG2; ITGA5; MSN; ADAM12; PDPN; MYADM; CCL13; DACT1; SERPINE1; FZD1; STAT2; FZD7; ASPN; MYH9; THBS2; SULF2; SULF1; DVL3; SPARC; PTPRD; SRPX2; PARVA; TGFBR1; GREM1; WDR1; CCL11; RTN4; ATP10A; ISM1; TANC2; COL5A2; POSTN; COL5A1; COL4A2; GPC6; RHOBTB1; ROR2; SFRP2; GJA1; LRP1; SEMA3D; FN1; WNT2; ISLR2; RUNX1; WNT5A; CTHRC1
6.44277e-05	heart development	GO:0007507	biological process	4	30	PDGFRB; COL11A1; ZFPM2; GREM1; EDNRA; COL3A1; LOX; ADAMTS6; FZD7; MICAL2; GLI2; GLI3; SPARC; PARVA; VGLL4; TGFBR1; ALPK2; RTN4; ZFP36L1; FBN1; COL5A1; SNAI2; NRP2; SFRP2; GJA1; FN1; WNT2; RUNX1; SH3PXD2B; WNT5A
6.48248e-05	cell-substrate adherens junction	GO:0005924	cellular component	3	27	PDGFRB; CDH13; TPM4; HSPG2; ITGA5; MSN; ITGA11; NOX4; ITGB5; AFAP1; FZD1; RSU1; LAYN; FAP; MYH9; TLN2; MARCKS; PARVA; ANXA5; TSPAN9; XIRP1; GJA1; LRP1; MPRIP; PALLD; ALOX15B; ASAP3
7.78528e-05	focal adhesion	GO:0005925	cellular component	4	27	PDGFRB; CDH13; TPM4; HSPG2; ITGA5; MSN; ITGA11; NOX4; ITGB5; AFAP1; FZD1; RSU1; LAYN; FAP; MYH9; TLN2; MARCKS; PARVA; ANXA5; TSPAN9; XIRP1; GJA1; LRP1; MPRIP; PALLD; ALOX15B; ASAP3
0.000109773	osteoblast differentiation	GO:0001649	biological process	4	17	SFRP2; GLI2; RANBP3L; FZD1; LRRC17; TPM4; FBN2; CLEC5A; RUNX2; GLI3; ITGA11; SNAI2; LEF1; LOX; SKI; CTHRC1; GREM1
0.000144032	transmembrane receptor protein serine/threonine kinase signaling pathway	GO:0007178	biological process	5	25	COL3A1; LOX; SKI; DACT1; ASPN; SULF1; FSTL1; INHBA; PELO; CHST11; TGFBR1; GREM1; ITGB5; BMP8A; BMP8B; COMP; FBN2; FBN1; LEF1; ROR2; SFRP2; DKK3; RUNX2; COL1A2; WNT5A
0.000144032	cellular response to growth factor stimulus	GO:0071363	biological process	5	37	PDGFRB; ITGA5; NOX4; COL3A1; LOX; SKI; BMP8A; ASPN; SULF2; SULF1; FSTL1; PELO; CHST11; TGFBR1; GREM1; ITGB5; EXT2; BMP8B; COMP; FBN2; ZFP36L1; FBN1; POSTN; COL4A2; SNAI2; LEF1; ROR2; NRP2; SFRP2; WNT2; DKK3; RUNX2; COL1A2; SHISA2; GAS1; WNT5A; HHIP
0.000164293	regulation of embryonic development	GO:0045995	biological process	5	14	SFRP2; GLI2; GPR161; LAMA4; GLI3; WNT2; FZD7; SULF1; COL5A2; DVL3; COL5A1; MYADM; WNT5A; GJA1
0.000189762	negative regulation of embryonic development	GO:0045992	biological process	5	7	SFRP2; FZD7; SULF1; COL5A2; COL5A1; WNT5A; GPR161
0.000212232	proteoglycan binding	GO:0043394	molecular function	3	7	CTSK; FN1; COMP; CTSB; LRP1; NID1; COL5A1
0.000231355	response to wounding	GO:0009611	biological process	3	33	PDGFRB; ZFPM2; ITGA5; TRPC3; COL3A1; LOX; LAMB2; SERPINE1; GLI3; FAP; MYH9; SULF2; PDPN; PTGFRN; INHBA; SPARC; DGKI; TGFBR1; ANXA5; DPYSL3; COMP; NINJ2; GNB1; ZFP36L1; POSTN; COL5A1; GJA1; LRP1; FN1; FZD7; RUNX1; COL1A2; WNT5A
0.000236621	response to BMP	GO:0071772	biological process	3	14	SFRP2; GREM1; BMP8A; BMP8B; COMP; SULF1; FBN1; RUNX2; PELO; LEF1; WNT5A; FSTL1; SKI; ROR2
0.000275302	aminoglycan biosynthetic process	GO:0006023	biological process	5	13	CHST11; PDGFRB; EXT2; B3GALNT1; ACAN; HSPG2; CHSY3; XYLT1; GPC6; CHST3; DSE; LUM; KERA
0.000296598	anchoring junction	GO:0070161	cellular component	2	30	CDH11; PDGFRB; CDH13; TPM4; HSPG2; ITGA5; MSN; ITGA11; NOX4; ITGB5; AFAP1; FZD1; RSU1; LAYN; FAP; MYH9; TLN2; MARCKS; PARVA; ANXA5; CYTH3; TSPAN9; XIRP1; GJA1; LRP1; MPRIP; PALLD; ALOX15B; TMEM47; ASAP3
0.000308128	epithelium development	GO:0060429	biological process	4	48	ACTA2; VDR; MYADM; ITGA5; KIF26B; MSN; GREM1; PDPN; ADAMTS16; EDNRA; LAMB2; DACT1; SERPINE1; DVL3; LOXL3; GLI3; SKI; PELO; SULF1; FSTL1; GLI2; INHBA; MICAL2; FOSL2; FZD1; CTSK; WDR1; CCL11; RTN4; CTSB; ZFP36L1; COL5A1; GPC6; SNAI2; LEF1; ROR2; SFRP2; GJA1; GPR161; WNT2; FZD7; PALLD; RUNX1; MAF; ALOX15B; WNT5A; CTHRC1; HHIP
0.000312486	cell development	GO:0048468	biological process	3	72	ACTA2; CDH11; ANTXR1; COL11A1; PDGFRB; ISLR2; PRPH2; TMEFF1; SLITRK4; SRGAP2; MSN; MKX; PDPN; MAP4; COL3A1; EDNRA; LOX; LAMB2; SKI; LEF1; SLITRK3; TIMP2; SULF2; FZD1; GLI3; MYH9; CLEC5A; SULF1; GLI2; DVL3; PTPRD; MYADM; FOSL2; PARVA; ARHGEF10; CHST11; NPR2; ALPK2; RTN4; DPYSL3; WDR1; CCL11; UNC5B; COMP; PANX1; FBN1; BEND6; POSTN; SNAI2; GABRB2; TANC2; ROR2; NRP2; SFRP2; GJA1; LRP1; SEMA3D; FN1; S…
0.000316931	proteoglycan metabolic process	GO:0006029	biological process	5	11	CHST11; COL11A1; EXTL2; SULF2; SULF1; CHSY3; XYLT1; CYTL1; CHST3; DSE; EXT2
0.000334209	adherens junction	GO:0005912	cellular component	3	30	CDH11; PDGFRB; CDH13; TPM4; HSPG2; ITGA5; MSN; ITGA11; NOX4; ITGB5; AFAP1; FZD1; RSU1; LAYN; FAP; MYH9; TLN2; MARCKS; PARVA; ANXA5; CYTH3; TSPAN9; XIRP1; GJA1; LRP1; MPRIP; PALLD; ALOX15B; TMEM47; ASAP3
0.000335237	cellular response to BMP stimulus	GO:0071773	biological process	4	14	SFRP2; GREM1; BMP8A; BMP8B; COMP; SULF1; FBN1; RUNX2; PELO; LEF1; WNT5A; FSTL1; SKI; ROR2
0.000364645	lysosomal lumen	GO:0043202	cellular component	5	11	PDGFRB; CTSK; MANBA; ACAN; CTSB; HSPG2; GALNS; GPC6; EPDR1; LUM; KERA
0.000367412	collagen metabolic process	GO:0032963	biological process	2	10	PDGFRB; CTSK; RUNX1; ADAMTS2; FAP; COL13A1; COL5A1; COL1A2; MMP2; CTSB
0.000367412	actin filament-based process	GO:0030029	biological process	2	36	PDGFRB; TPM4; ANTXR1; SPTAN1; SNX9; SRGAP2; MPRIP; MYL4; AMOTL2; NOX4; MYADM; ERMN; ARHGAP28; MYH9; KANK4; PDPN; MICAL2; MARCKS; PARVA; ARHGEF10; TGFBR1; ITGB5; DPYSL3; WDR1; ARHGEF17; CCIN; RHOBTB1; FRMD6; XIRP1; CCL11; GJA1; LRP1; PALLD; BST1; ASAP3; EPDR1
0.000367412	morphogenesis of a branching structure	GO:0001763	biological process	2	15	SFRP2; CCL11; GREM1; ERMN; RTN4; WNT2; SULF1; GLI2; GLI3; COL13A1; ADAMTS16; EDNRA; WNT5A; LEF1; HHIP
0.000411844	response to transforming growth factor beta	GO:0071559	biological process	3	18	CHST11; TGFBR1; ITGB5; MXRA5; WNT2; ASPN; FBN2; ZFP36L1; FBN1; POSTN; COL1A2; COL4A2; COL3A1; LOX; DKK3; SKI; WNT5A; NOX4
0.000446128	hindgut development	GO:0061525	biological process	5	4	GLI2; GLI3; WNT5A; DACT1
0.000534534	regulation of transmembrane receptor protein serine/threonine kinase signaling pathway	GO:0090092	biological process	5	18	SFRP2; CHST11; TGFBR1; GREM1; BMP8A; BMP8B; SKI; ASPN; FBN2; DKK3; SULF1; FBN1; INHBA; PELO; LOX; FSTL1; DACT1; WNT5A
0.000619171	chondrocyte development	GO:0002063	biological process	4	6	SFRP2; CHST11; COL11A1; COMP; SULF2; SULF1
0.000619171	aminoglycan metabolic process	GO:0006022	biological process	4	14	CHST11; PDGFRB; EXT2; B3GALNT1; ACAN; HSPG2; GALNS; CHSY3; XYLT1; GPC6; CHST3; DSE; LUM; KERA
0.000630365	regulation of cell-substrate adhesion	GO:0010810	biological process	4	16	CDH13; LRP1; FN1; FZD7; COL8A1; PDPN; ITGA5; POSTN; NID1; GREM1; BST1; SPOCK1; MYADM; FBLN2; RSU1; SERPINE1
0.00066782	frizzled binding	GO:0005109	molecular function	5	7	FZD1; FZD7; WNT2; CTHRC1; DVL3; WNT5A; ROR2
0.000703616	embryonic appendage morphogenesis	GO:0035113	biological process	4	11	SFRP2; CHST11; GREM1; FBN2; GLI2; GLI3; PRRX1; LEF1; WNT5A; SKI; ROR2
0.000703616	cell migration	GO:0016477	biological process	4	55	PDGFRB; CDH13; TNFAIP6; MYADM; ITGA5; SRGAP2; MSN; ITGA11; TREM1; NOX4; COL3A1; LAMA4; LOX; LAMB2; SERPINE1; LOXL2; FAP; MYH9; SULF1; FSTL1; GLI3; SPARC; SRPX2; BST1; PARVA; AMOTL2; SFRP2; TGFBR1; GREM1; ITGB5; DPYSL3; WDR1; CCL11; RTN4; PDPN; POSTN; COL5A1; GPC6; SNAI2; LEF1; ROR2; NRP2; CCL13; GJA1; LRP1; SEMA3D; FN1; LRRC15; PALLD; COL1A2; SPOCK1; ALOX15B; WNT5A; CTHRC1; ASAP3
0.000723688	regulation of cellular response to growth factor stimulus	GO:0090287	biological process	4	18	SFRP2; CHST11; TGFBR1; GREM1; DKK3; ASPN; FBN2; ITGA5; SULF1; FBN1; PELO; SHISA2; SULF2; LOX; FSTL1; SKI; WNT5A; HHIP
0.000747993	morphogenesis of an epithelium	GO:0002009	biological process	4	28	ITGA5; KIF26B; MSN; PDPN; ADAMTS16; EDNRA; SKI; FZD1; DVL3; FZD7; DACT1; SULF1; GLI2; GLI3; MICAL2; GREM1; WDR1; CCL11; COL5A1; GPC6; LEF1; ROR2; SFRP2; GJA1; WNT2; WNT5A; CTHRC1; HHIP
0.000821752	negative regulation of cell differentiation	GO:0045596	biological process	5	33	ZFPM2; TGFBR1; SRGAP2; COL3A1; SKI; LOXL3; FZD7; GLI2; INHBA; TNFSF4; GLI3; NPR2; GREM1; DPYSL3; RTN4; ZFP36L1; FBN1; COL5A2; POSTN; COL5A1; HOPX; SNAI2; RANBP3L; SFRP2; CCL11; LRP1; SEMA3D; LRRC17; PRDM6; RUNX1; SPOCK1; WNT5A; TRIM6
0.00105586	inner ear development	GO:0048839	biological process	3	13	PDGFRB; COL11A1; WNT5A; GJB2; CTHRC1; GLI2; GLI3; SPARC; CYTL1; MAF; PRRX1; GABRB2; ROR2
0.00105805	regulation of cell differentiation	GO:0045595	biological process	4	63	VDR; TIMP2; ZFPM2; TGFBR1; SRGAP2; GREM1; MYADM; COL3A1; LOX; SKI; SERPINE1; DVL3; LOXL2; LOXL3; MMD; GLI3; PDPN; GLI2; INHBA; PTPRD; OSM; TFE3; FZD1; SPOCK1; BEND6; NPR2; CTSK; DPYSL3; WDR1; CCL11; RTN4; LRRC17; FBN2; ZFP36L1; FBN1; COL5A2; POSTN; COL5A1; HOPX; SNAI2; LEF1; TANC2; ROR2; RANBP3L; SFRP2; GJA1; LRP1; SEMA3D; FN1; WNT2; FZD7; ISLR2; RUNX2; PRDM6; RUNX1; PRDM1; MAF; PRRX1; ALOX15B; W…
0.00111017	embryo development ending in birth or egg hatching	GO:0009792	biological process	4	29	COL11A1; ZFPM2; EDNRA; SKI; DVL3; DACT1; MYH9; SULF2; SULF1; GLI2; GLI3; PELO; GPR161; CHST11; TGFBR1; RTN4; ZFP36L1; TANC2; LEF1; XYLT1; ROR2; SFRP2; HOPX; WNT2; PCDH12; PRRX1; WNT5A; KIAA1217; CTHRC1
0.00111017	mesenchymal cell differentiation	GO:0048762	biological process	4	16	SFRP2; LOXL2; RANBP3L; SEMA3D; FN1; GREM1; RTN4; WNT2; TGFBR1; PDPN; LOXL3; SNAI2; EDNRA; WNT5A; LEF1; NRP2
0.00111523	cellular response to transforming growth factor beta stimulus	GO:0071560	biological process	4	17	CHST11; TGFBR1; ITGB5; WNT2; ASPN; FBN2; ZFP36L1; FBN1; POSTN; COL1A2; COL4A2; COL3A1; LOX; DKK3; SKI; WNT5A; NOX4
0.00116193	cell morphogenesis	GO:0000902	biological process	4	42	CDH11; VDR; ANTXR1; SPTAN1; SRGAP2; MSN; NOX4; MYADM; ERMN; LAMB2; DVL3; FZD7; MYH9; PDPN; GLI2; GLI3; SPARC; PARVA; SLITRK4; GREM1; RTN4; SLITRK3; WDR1; CCL11; UNC5B; ATP10A; TANC2; POSTN; LRP1; RHOBTB1; LEF1; NRP2; GJA1; CCL13; SEMA3D; FN1; TMEFF1; NOTCH3; PALLD; PTPRD; WNT5A; ISLR2
0.00118615	sensory organ morphogenesis	GO:0090596	biological process	4	16	COL8A2; COL8A1; GLI2; COL11A1; WNT2; FBN2; FBN1; COL5A2; GLI3; MFAP5; COL5A1; CTHRC1; PRRX1; WNT5A; SKI; ROR2
0.00118615	skeletal system morphogenesis	GO:0048705	biological process	4	15	SFRP2; CHST11; TGFBR1; GREM1; COL11A1; COMP; FBN2; GLI3; SKI; COL13A1; PRRX1; HHIP; MMP2; ROR2; EXT2
0.00142671	cellular component morphogenesis	GO:0032989	biological process	3	44	CDH11; PDGFRB; VDR; ANTXR1; SPTAN1; SRGAP2; MSN; NOX4; MYADM; ERMN; LAMB2; DVL3; MYH9; PDPN; GLI2; GLI3; SPARC; PARVA; SLITRK4; GREM1; RTN4; SLITRK3; WDR1; CCL11; UNC5B; ATP10A; TANC2; POSTN; LRP1; RHOBTB1; LEF1; NRP2; GJA1; PMP22; CCL13; SEMA3D; FN1; TMEFF1; FZD7; NOTCH3; PALLD; PTPRD; WNT5A; ISLR2
0.00143003	wound healing	GO:0042060	biological process	4	27	PDGFRB; ZFPM2; ITGA5; TRPC3; COL3A1; LOX; PTGFRN; FZD7; FAP; MYH9; PDPN; SERPINE1; GLI3; SPARC; DGKI; TGFBR1; ANXA5; COMP; NINJ2; GNB1; POSTN; COL5A1; GJA1; FN1; RUNX1; COL1A2; WNT5A
0.00144245	cellular response to endogenous stimulus	GO:0071495	biological process	3	50	PDGFRB; GNB1; MSN; NOX4; COL3A1; LOX; SKI; LEF1; BMP8A; RAB31; ASPN; GJB2; SULF2; SULF1; FSTL1; INHBA; PELO; RUNX1; TNFSF4; CHST11; TGFBR1; GREM1; ITGB5; EXT2; BMP8B; COMP; CTSB; FBN2; ZFP36L1; FBN1; COL5A2; POSTN; COL4A2; SNAI2; GABRB2; GPR21; ROR2; SFRP2; GJA1; LRP1; WNT2; DKK3; RUNX2; SHISA2; ELK1; COL1A2; FBXO32; WNT5A; MMP2; HHIP
0.00144245	glomerular basement membrane development	GO:0032836	biological process	3	4	NID1; LAMB2; SULF2; SULF1
0.00144754	muscle structure development	GO:0061061	biological process	3	28	PDGFRB; COL11A1; ZFPM2; EVC; ADAM12; ITGA11; LOX; SKI; PTGFRN; MKX; FZD7; MYH9; VGLL4; TGFBR1; ALPK2; WDR1; GREM1; COMP; ZFP36L1; CHRNA1; LEF1; COL6A3; GJA1; RANBP3L; WNT2; PRDM6; RUNX1; WNT5A
0.00146028	cell-cell signaling by wnt	GO:0198738	biological process	3	26	AMOTL2; GREM1; DVL3; SULF1; DACT1; FZD1; FZD7; SKI; SULF2; CDK14; GLI3; VGLL4; ALPK2; GNB1; GPC6; SNAI2; LEF1; ROR2; SFRP2; LRP1; WNT2; DKK3; RUNX1; SHISA2; WNT5A; CTHRC1
0.00147049	response to endogenous stimulus	GO:0009719	biological process	2	57	PDGFRB; CDH13; TIMP3; TIMP2; GNB1; SULF2; MSN; NOX4; COL3A1; LOX; FIBIN; SKI; LEF1; BMP8A; STAT2; RAB31; ASPN; GJB2; PELO; SULF1; FSTL1; INHBA; SPARC; RUNX1; TNFSF4; CHST11; TGFBR1; GREM1; ITGB5; EXT2; BMP8B; COMP; CTSB; FBN2; ZFP36L1; FBN1; COL5A2; POSTN; MXRA5; COL4A2; SNAI2; GABRB2; GPR21; ROR2; SFRP2; GJA1; LRP1; WNT2; DKK3; RUNX2; SHISA2; ELK1; COL1A2; FBXO32; WNT5A; MMP2; HHIP
0.00149243	respiratory system development	GO:0060541	biological process	4	14	PDGFRB; LOXL3; ADAMTS2; ZFPM2; WNT2; PDPN; GLI2; GLI3; SPARC; LEF1; LOX; SKI; WNT5A; HHIP
0.00162989	cellular component organization	GO:0016043	biological process	2	167	SLC6A1; COL11A1; PDGFRB; MFAP5; PI4K2A; FBLN2; LEF1; TIMP2; ADAMTS6; DVL3; APBB2; INHBA; MICAL2; MARCKS; SRPX2; PRND; ARHGAP28; SLC12A8; ARHGEF10; XKR5; SLITRK4; CTSK; SLITRK3; RAB5C; DEGS1; CCIN; POSTN; LRP1; SNAI2; ROR2; KCTD10; FN1; RUNX1; BST1; PRRX1; EIF5A2; PXDN; COPS8; VDR; COL8A2; ANO4; SPTAN1; SNX9; HSPG2; ITGA5; ITGA11; NOX4; MYADM; COL3A1; LAMB2; SKI; SERPINE1; PDPN; NID2; NID1; PRR16;…
0.00162989	cell motility	GO:0048870	biological process	2	56	PDGFRB; CDH13; TNFAIP6; MYADM; ITGA5; SRGAP2; MSN; ITGA11; TREM1; NOX4; COL3A1; LAMA4; LOX; LAMB2; SKI; SERPINE1; LOXL2; FAP; MYH9; SULF1; FSTL1; GLI3; SPARC; SRPX2; BST1; PARVA; AMOTL2; SFRP2; TGFBR1; GREM1; ITGB5; DPYSL3; WDR1; CCL11; RTN4; PDPN; POSTN; COL5A1; GPC6; SNAI2; LEF1; ROR2; NRP2; CCL13; GJA1; LRP1; SEMA3D; FN1; LRRC15; PALLD; COL1A2; SPOCK1; ALOX15B; WNT5A; CTHRC1; ASAP3
0.00162989	localization of cell	GO:0051674	biological process	2	56	PDGFRB; CDH13; TNFAIP6; MYADM; ITGA5; SRGAP2; MSN; ITGA11; TREM1; NOX4; COL3A1; LAMA4; LOX; LAMB2; SKI; SERPINE1; LOXL2; FAP; MYH9; SULF1; FSTL1; GLI3; SPARC; SRPX2; BST1; PARVA; AMOTL2; SFRP2; TGFBR1; GREM1; ITGB5; DPYSL3; WDR1; CCL11; RTN4; PDPN; POSTN; COL5A1; GPC6; SNAI2; LEF1; ROR2; NRP2; CCL13; GJA1; LRP1; SEMA3D; FN1; LRRC15; PALLD; COL1A2; SPOCK1; ALOX15B; WNT5A; CTHRC1; ASAP3
0.0017392	cell surface	GO:0009986	cellular component	2	34	ENOX1; PDGFRB; CDH13; ANTXR1; TIMP2; SLC6A1; MSN; PTGFRN; FZD1; LAYN; FAP; CLDND1; SULF2; SULF1; SPARC; SRPX2; PRND; TNFSF4; TGFBR1; GREM1; ITGB5; CLEC5A; ITGA5; CORIN; CHRNA1; GPC6; ROR2; SCUBE2; SCUBE3; WNT2; NOTCH3; WNT5A; ISLR2; HHIP
0.00176254	chordate embryonic development	GO:0043009	biological process	5	29	COL11A1; ZFPM2; EDNRA; SKI; DVL3; DACT1; MYH9; SULF2; SULF1; GLI2; GLI3; PELO; GPR161; CHST11; TGFBR1; RTN4; ZFP36L1; TANC2; LEF1; XYLT1; ROR2; SFRP2; HOPX; WNT2; PCDH12; PRRX1; WNT5A; KIAA1217; CTHRC1
0.00176254	embryonic limb morphogenesis	GO:0030326	biological process	5	11	SFRP2; CHST11; GREM1; FBN2; GLI2; GLI3; PRRX1; LEF1; WNT5A; SKI; ROR2
0.00184445	appendage morphogenesis	GO:0035107	biological process	3	11	SFRP2; CHST11; GREM1; FBN2; GLI2; GLI3; PRRX1; LEF1; WNT5A; SKI; ROR2
0.00184445	roof of mouth development	GO:0060021	biological process	3	9	TGFBR1; LOXL3; INHBA; BNC2; GLI3; PRRX1; WNT5A; SKI; LEF1
0.00188483	actin cytoskeleton organization	GO:0030036	biological process	3	31	PDGFRB; TPM4; ANTXR1; SPTAN1; SNX9; MPRIP; AMOTL2; NOX4; MYADM; ERMN; ARHGAP28; MYH9; KANK4; MICAL2; MARCKS; PARVA; ARHGEF10; TGFBR1; ITGB5; DPYSL3; WDR1; ARHGEF17; CCIN; RHOBTB1; FRMD6; XIRP1; CCL11; LRP1; PALLD; BST1; ASAP3
0.00191535	negative regulation of signaling	GO:0023057	biological process	4	51	TIMP3; TIMP2; GLIS2; SORCS2; GREM1; TRIM59; MYADM; SKI; SERPINE1; DVL3; ITPRIP; GLI3; WWC3; DACT1; ASPN; SULF2; SULF1; GLI2; INHBA; OSM; EYA4; GPR161; VGLL4; BEND6; SFRP2; TGFBR1; ALPK2; BMP8A; UNC5B; SLC24A2; FBN2; FBN1; PEA15; KCTD10; SNAI2; GPR21; ROR2; RGS16; GJA1; LRP1; CHST11; C1QTNF3; DKK3; NOTCH3; PTPRD; CYP26A1; SHISA2; WNT5A; CTHRC1; PXDN; HHIP
0.00191535	cell surface receptor signaling pathway involved in cell-cell signaling	GO:1905114	biological process	4	29	AMOTL2; GREM1; DVL3; SULF1; SKI; FZD1; FZD7; DACT1; SULF2; CDK14; GLI2; GLI3; VGLL4; ALPK2; GNB1; CHRNA1; GPC6; SNAI2; LEF1; ROR2; SFRP2; LRP1; WNT2; DKK3; RUNX1; SHISA2; NETO1; WNT5A; CTHRC1
0.00199008	sensory system development	GO:0048880	biological process	4	20	COL8A2; COL8A1; INHBA; GNB1; FBN2; TGFBR1; FBN1; COL5A2; GLI3; SKI; COL5A1; PRPH2; MAF; SH3PXD2B; MFAP5; WNT5A; LAMB2; PDGFRB; KERA; WNT2
0.00202682	peptidyl-lysine oxidation	GO:0018057	biological process	4	3	LOX; LOXL3; LOXL2
0.00209324	limb morphogenesis	GO:0035108	biological process	4	11	SFRP2; CHST11; GREM1; FBN2; GLI2; GLI3; PRRX1; LEF1; WNT5A; SKI; ROR2
0.00209324	establishment of planar polarity involved in neural tube closure	GO:0090177	biological process	4	4	SFRP2; DVL3; WNT5A; CTHRC1
0.00216843	regulation of smoothened signaling pathway	GO:0008589	biological process	5	9	GLI3; GLIS2; EVC; GLI2; PRRX1; ARMC9; GAS1; GPR161; HHIP
0.00216843	regulation of cartilage development	GO:0061035	biological process	5	8	LOXL2; GREM1; TGFBR1; GLI2; GLI3; MAF; SNAI2; WNT5A
0.00216843	glycosaminoglycan metabolic process	GO:0030203	biological process	5	13	CHST11; PDGFRB; EXT2; ACAN; HSPG2; GALNS; CHSY3; XYLT1; GPC6; CHST3; DSE; LUM; KERA
0.0023991	integrin binding	GO:0005178	molecular function	4	13	SFRP2; ITGB5; TIMP2; FN1; COMP; FAP; MYH9; TLN2; ITGA5; FBN1; COL5A1; COL3A1; LAMB2
0.00268747	regulation of chondrocyte differentiation	GO:0032330	biological process	5	7	LOXL2; GREM1; TGFBR1; GLI2; GLI3; MAF; SNAI2
0.00270298	regulation of Wnt signaling pathway	GO:0030111	biological process	5	21	SFRP2; LRP1; ALPK2; GLI3; SKI; FZD7; SULF2; CDK14; CTHRC1; GREM1; DVL3; RUNX1; SULF1; SHISA2; SNAI2; LEF1; WNT5A; DKK3; DACT1; ROR2; VGLL4
0.00289427	appendage development	GO:0048736	biological process	3	12	SFRP2; CHST11; GREM1; COMP; FBN2; GLI2; GLI3; PRRX1; LEF1; WNT5A; SKI; ROR2
0.00290448	protein-lysine 6-oxidase activity	GO:0004720	molecular function	3	3	LOX; LOXL3; LOXL2
0.00311572	eye development	GO:0001654	biological process	5	20	COL8A2; COL8A1; INHBA; GNB1; FBN2; TGFBR1; FBN1; COL5A2; GLI3; SKI; COL5A1; PRPH2; MAF; SH3PXD2B; MFAP5; WNT5A; LAMB2; PDGFRB; KERA; WNT2
0.00336594	collagen catabolic process	GO:0030574	biological process	3	6	CTSK; ADAMTS2; CTSB; COL13A1; MMP2; FAP
0.00341909	limb development	GO:0060173	biological process	4	12	SFRP2; CHST11; GREM1; COMP; FBN2; GLI2; GLI3; PRRX1; LEF1; WNT5A; SKI; ROR2
0.00344229	visual system development	GO:0150063	biological process	5	20	COL8A2; COL8A1; INHBA; GNB1; FBN2; TGFBR1; FBN1; COL5A2; GLI3; SKI; COL5A1; PRPH2; MAF; SH3PXD2B; MFAP5; WNT5A; LAMB2; PDGFRB; KERA; WNT2
0.00344229	Wnt signaling pathway	GO:0016055	biological process	5	26	AMOTL2; GREM1; DVL3; SULF1; SKI; FZD1; FZD7; DACT1; SULF2; CDK14; GLI3; VGLL4; ALPK2; GNB1; GPC6; SNAI2; LEF1; ROR2; SFRP2; LRP1; WNT2; DKK3; RUNX1; SHISA2; WNT5A; CTHRC1
0.00345313	platelet-derived growth factor binding	GO:0048407	molecular function	4	4	COL3A1; COL5A1; COL1A2; PDGFRB
0.0035819	negative regulation of cell communication	GO:0010648	biological process	5	51	TIMP3; TIMP2; GLIS2; SORCS2; GREM1; TRIM59; MYADM; SKI; SERPINE1; DVL3; ITPRIP; GLI3; WWC3; DACT1; ASPN; SULF2; SULF1; GLI2; INHBA; OSM; EYA4; GPR161; VGLL4; BEND6; SFRP2; TGFBR1; ALPK2; BMP8A; UNC5B; SLC24A2; FBN2; FBN1; PEA15; KCTD10; SNAI2; GPR21; ROR2; RGS16; GJA1; LRP1; CHST11; C1QTNF3; DKK3; NOTCH3; PTPRD; CYP26A1; SHISA2; WNT5A; CTHRC1; PXDN; HHIP
0.00360662	kidney development	GO:0001822	biological process	4	17	ACTA2; PDGFRB; TGFBR1; ADAMTS6; GLIS2; SULF2; SULF1; FBN1; GLI2; GLI3; NID1; GREM1; KIF26B; CYP26A1; ADAMTS16; WNT5A; LAMB2
0.00380981	osteoblast proliferation	GO:0033687	biological process	2	5	MN1; NPR3; CTHRC1; GREM1; LRRC17
0.00380981	organ growth	GO:0035265	biological process	2	11	BNC2; PDGFRB; TGFBR1; GJA1; ZFPM2; COMP; EVC; WWC3; RUNX1; WNT2; VGLL4
0.00380981	movement of cell or subcellular component	GO:0006928	biological process	2	66	PDGFRB; CDH13; TNFAIP6; SPTAN1; MYADM; ITGA5; KIF26B; SRGAP2; MSN; MYL4; ITGA11; TREM1; NOX4; MAP4; COL3A1; LAMA4; LOX; LAMB2; SKI; SERPINE1; LOXL2; TPM4; FAP; MYH9; SULF1; FSTL1; GLI2; GLI3; SPARC; SRPX2; BST1; PARVA; AMOTL2; SFRP2; TGFBR1; GREM1; ITGB5; DPYSL3; WDR1; CCL11; UNC5B; PDPN; POSTN; COL5A1; GPC6; SNAI2; LEF1; ROR2; NRP2; CCL13; GJA1; LRP1; SEMA3D; FN1; TMEFF1; RTN4; LRRC15; NOTCH3; P…
0.00386163	regulation of gastrulation	GO:0010470	biological process	5	6	SFRP2; GJA1; FZD7; COL5A2; COL5A1; MYADM
0.00386163	tendon development	GO:0035989	biological process	5	3	COMP; COL5A1; COL11A1
0.00398065	keratan sulfate catabolic process	GO:0042340	biological process	5	4	ACAN; GALNS; LUM; KERA
0.0040358	regulation of cardiac muscle cell proliferation	GO:0060043	biological process	5	6	GJA1; TGFBR1; ZFPM2; WNT2; RUNX1; VGLL4
0.0040712	epithelial cell proliferation	GO:0050673	biological process	2	20	SFRP2; COL8A2; COL8A1; VDR; CCL11; GJA1; RTN4; WNT2; FAP; FZD7; CDH13; SULF1; ZFP36L1; SPARC; SNAI2; SULF2; WNT5A; TGFBR1; NRP2; LOXL2
0.00422341	lung development	GO:0030324	biological process	4	12	PDGFRB; LOXL3; ADAMTS2; ZFPM2; WNT2; PDPN; GLI2; GLI3; SPARC; LOX; WNT5A; HHIP
0.00473236	cell periphery	GO:0071944	cellular component	2	135	SLC6A1; MC2R; CDK14; PI4K2A; CPPED1; GPR21; MARCKS; MARVELD1; SRPX2; PRND; MFAP3L; XKR5; NPR2; NPR3; SLITRK3; WDR1; CTSB; CORIN; TSPAN9; ROR2; GPR1; FN1; MANBA; SLC2A3; RAI14; FAT3; BST1; NETO1; TMEM47; HHIP; ENOX1; ANO4; SPTAN1; SNX9; EVC; ITGA5; ITGA11; NOX4; MYADM; EDNRA; SERPINE1; PDPN; NID2; NID1; DIO2; COLEC12; GPR161; ALPK2; CLEC5A; UNC5B; TSHZ3; PCDHGA9; FRMD6; GJA1; PMP22; TMEFF1; PCDH12…
0.0048385	renal system development	GO:0072001	biological process	4	17	ACTA2; PDGFRB; TGFBR1; ADAMTS6; GLIS2; SULF2; SULF1; FBN1; GLI2; GLI3; NID1; GREM1; KIF26B; CYP26A1; ADAMTS16; WNT5A; LAMB2
0.0048385	regulation of muscle tissue development	GO:1901861	biological process	4	10	GJA1; TGFBR1; GREM1; FZD7; ZFPM2; WNT2; RUNX1; LOX; LEF1; VGLL4
0.00505212	respiratory tube development	GO:0030323	biological process	4	12	PDGFRB; LOXL3; ADAMTS2; ZFPM2; WNT2; PDPN; GLI2; GLI3; SPARC; LOX; WNT5A; HHIP
0.00505212	extracellular matrix disassembly	GO:0022617	biological process	4	8	SCUBE3; CTSK; TIMP2; FAP; PDPN; LRP1; SH3PXD2B; MMP2
0.00532948	reproductive structure development	GO:0048608	biological process	3	20	SFRP2; GJA1; TGFBR1; VDR; PCDH12; INHBA; ZFPM2; WNT2; GJB2; MC2R; ZFP36L1; SULF1; GLI2; GLI3; ADAM19; LEF1; ALOX15B; WNT5A; PDGFRB; ROR2
0.00532948	regulation of cell adhesion	GO:0030155	biological process	3	31	CDH13; NUAK1; MYADM; ITGA5; KIF26B; ADAM19; FBLN2; LEF1; SERPINE1; LOXL3; FZD7; PDPN; GLI2; GLI3; NID1; TFE3; TNFSF4; COL8A1; GREM1; LAMA4; POSTN; SNAI2; CYTH3; RSU1; SFRP2; LRP1; FN1; RUNX1; BST1; SPOCK1; WNT5A
0.00533443	fibronectin binding	GO:0001968	molecular function	3	5	SFRP2; CTSK; LOXL3; SSC5D; LRRC15
0.00537305	cell fate commitment	GO:0045165	biological process	3	14	SFRP2; TGFBR1; LOXL3; GLI3; WNT2; FZD7; ZNF521; PDPN; GLI2; PRRX1; PRDM1; GAS1; WNT5A; ROR2
0.00547126	cardiac muscle cell proliferation	GO:0060038	biological process	4	6	GJA1; TGFBR1; ZFPM2; WNT2; RUNX1; VGLL4
0.00547126	urogenital system development	GO:0001655	biological process	4	18	ACTA2; PDGFRB; TGFBR1; ADAMTS6; GLIS2; SULF2; SULF1; FBN1; GLI2; GLI3; NID1; GREM1; KIF26B; CYP26A1; ADAMTS16; ALOX15B; WNT5A; LAMB2
0.00554481	branching morphogenesis of an epithelial tube	GO:0048754	biological process	4	11	SFRP2; CCL11; GREM1; WNT2; GLI2; GLI3; ADAMTS16; EDNRA; WNT5A; LEF1; HHIP
0.00564329	regulation of signal transduction	GO:0009966	biological process	4	92	TIMP3; TIMP2; CDK14; ARL2BP; LMCD1; DVL3; WWC3; FSTL1; INHBA; LBH; ARHGAP28; ARHGEF10; RGS16; NPR2; BMP8A; BMP8B; ARHGEF17; POSTN; LRP1; SNAI2; GPR21; ROR2; KCTD10; FN1; RUNX1; BST1; CYP26A1; NETO1; PXDN; HHIP; COPS8; GLIS2; NUAK1; EVC; ITGA5; MYADM; COL3A1; SKI; SERPINE1; OSM; GPR161; GLI3; ALPK2; UNC5B; MN1; PRRX1; GJA1; SHISA2; GAS1; WNT5A; TRIM6; PDGFRB; RHOBTB1; SRGAP2; TRIM59; DACT1; ITPRIP…
0.00572596	negative regulation of cellular response to growth factor stimulus	GO:0090288	biological process	5	12	SFRP2; CHST11; TGFBR1; GREM1; ASPN; FBN2; SULF2; SULF1; FBN1; SHISA2; WNT5A; SKI
0.00573456	plasma membrane	GO:0005886	cellular component	2	132	SLC6A1; MC2R; CDK14; PI4K2A; CPPED1; GPR21; MARCKS; MARVELD1; SRPX2; PRND; MFAP3L; XKR5; NPR2; NPR3; SLITRK3; WDR1; CTSB; CORIN; TSPAN9; ROR2; GPR1; FN1; MANBA; SLC2A3; FAT3; BST1; NETO1; TMEM47; HHIP; ENOX1; ANO4; SNX9; EVC; ITGA5; ITGA11; NOX4; MYADM; EDNRA; SERPINE1; PDPN; NID2; NID1; DIO2; COLEC12; GPR161; ALPK2; CLEC5A; UNC5B; TSHZ3; PCDHGA9; FRMD6; GJA1; PMP22; TMEFF1; PCDH12; GAS1; WNT5A; …
0.00574214	regulation of cell shape	GO:0008360	biological process	3	11	CCL11; CCL13; ERMN; WDR1; FN1; ATP10A; MYH9; PDPN; MSN; RHOBTB1; PARVA
0.00574214	epicardium morphogenesis	GO:1905223	biological process	3	2	TGFBR1; ALPK2
0.0058796	chondroitin sulfate biosynthetic process	GO:0030206	biological process	5	5	CHST11; CHST3; DSE; CHSY3; XYLT1
0.00595126	protease binding	GO:0002020	molecular function	4	11	LRP1; TIMP3; TIMP2; FN1; COMP; FAP; DVL3; COL1A2; PANX1; COL3A1; SERPINE1
0.00606452	intrinsic component of membrane	GO:0031224	cellular component	2	124	SLC6A1; MC2R; CHSY3; PI4K2A; GPR21; MARVELD1; PRND; MFAP3L; SLC12A8; XKR5; SLITRK4; NPR3; EXT2; EXTL2; PHTF2; XYLT1; CORIN; TSPAN9; ROR2; GPR1; SLC2A3; FAT3; COLEC12; NETO1; TRIM59; TMEM47; TMEM43; HHIP; IKBIP; EVC; ITGA5; ITGA11; NOX4; PANX1; EDNRA; ST6GAL2; PTGFRN; LAYN; UXS1; CLDND1; PDPN; DIO2; BST1; GPR161; TMEM45A; CLEC5A; UNC5B; PCDHGA9; CHST3; DSE; GALNT2; GJA1; PMP22; TMEFF1; LRRC15; PCD…
0.00622312	reproductive system development	GO:0061458	biological process	4	20	SFRP2; GJA1; TGFBR1; VDR; PCDH12; INHBA; ZFPM2; WNT2; GJB2; MC2R; ZFP36L1; SULF1; GLI2; GLI3; ADAM19; LEF1; ALOX15B; WNT5A; PDGFRB; ROR2
0.00635738	eye morphogenesis	GO:0048592	biological process	5	11	COL8A2; COL8A1; WNT2; FBN2; FBN1; COL5A2; GLI3; MFAP5; COL5A1; WNT5A; SKI
0.00635738	establishment of planar polarity of embryonic epithelium	GO:0042249	biological process	5	4	SFRP2; DVL3; WNT5A; CTHRC1
0.00641672	smoothened signaling pathway	GO:0007224	biological process	4	10	GLI3; GLIS2; EVC; GLI2; PRRX1; ARMC9; GAS1; GPR161; ROR2; HHIP
0.00642892	cation binding	GO:0043169	molecular function	3	119	SLC6A1; TIMP3; COL11A1; ZCCHC14; ZFPM2; CHSY3; P4HA3; MYL4; FKBP7; PI4K2A; FBLN2; ZNF70; TIMP2; LMCD1; ADAMTS6; AMZ1; ADAMTS2; FSTL1; MICAL2; ZFHX4; PRND; EXT2; EXTL2; XYLT1; POSTN; SNAI2; NUDT11; ROR2; FAT3; COLEC12; CYP26A1; PXDN; HHIP; VDR; GLIS2; NUAK1; HSPG2; ITGA5; ZNF697; ITGA11; COL3A1; SKI; YPEL4; THBS2; NID2; NID1; TSHZ3; CPPED1; RCN2; FBN2; PCDHGA9; GALNT2; SCUBE2; SCUBE3; RPS6KA2; PCD…
0.00642892	Wnt-protein binding	GO:0017147	molecular function	3	5	SFRP2; FZD1; CTHRC1; ROR2; FZD7
0.00642892	cell adhesion molecule binding	GO:0050839	molecular function	3	24	CDH11; CDH13; TIMP2; SPTAN1; SNX9; ITGA5; MSN; COL3A1; LAMB2; FAP; MYH9; TLN2; PARVA; ITGB5; RTN4; COMP; FBN1; POSTN; COL5A1; SFRP2; FN1; MPRIP; NOTCH3; PTPRD
0.00644381	embryonic digit morphogenesis	GO:0042733	biological process	4	6	CHST11; SFRP2; GLI2; GLI3; WNT5A; ROR2
0.00644499	embryonic skeletal system development	GO:0048706	biological process	5	10	CHST11; TGFBR1; COL11A1; SULF2; SULF1; XYLT1; GLI3; PRRX1; WNT5A; KIAA1217
0.00644841	skin development	GO:0043588	biological process	4	16	GLI2; CTSK; RUNX1; ADAMTS2; COMP; FOSL2; ZFP36L1; COL5A2; INHBA; PALLD; COL5A1; COL1A2; COL3A1; VDR; ALOX15B; WNT5A
0.00644841	enzyme linked receptor protein signaling pathway	GO:0007167	biological process	4	40	PDGFRB; CDH13; ITGA5; PDGFRL; COL3A1; LOX; DACT1; SKI; ASPN; SULF2; SULF1; FSTL1; INHBA; PELO; CHST11; NPR2; GREM1; ITGB5; BMP8A; BMP8B; RTN4; COMP; FBN2; FBN1; COL4A2; LEF1; GPR21; TGFBR1; ROR2; NRP2; SFRP2; LRP1; DKK3; RUNX2; PTPRD; COL1A2; SHISA2; WNT5A; MMP2; HHIP
0.00644841	muscle organ development	GO:0007517	biological process	4	18	GJA1; TGFBR1; WNT5A; ITGA11; COL11A1; FZD7; ZFPM2; WNT2; EVC; GREM1; RUNX1; CHRNA1; LEF1; COL6A3; SKI; LOX; VGLL4; MKX
0.00644841	neurogenesis	GO:0022008	biological process	4	54	CDH11; BEND6; TIMP2; PRPH2; SLITRK4; SRGAP2; MAP4; COL3A1; LAMB2; SKI; FZD1; SLITRK3; DVL3; GLI3; PRDM6; GLI2; INHBA; PTPRD; SPTAN1; ARHGEF10; TGFBR1; ISLR2; RTN4; DPYSL3; WDR1; CCL11; UNC5B; TANC2; POSTN; MMD; GABRB2; ROR2; NRP2; SFRP2; GJA1; ZNF521; LRP1; SEMA3D; FN1; WNT2; FZD7; CTHRC1; NOTCH3; RUNX2; PALLD; RUNX1; NTM; SPOCK1; TMEFF1; PRRX1; LEF1; WNT5A; PCDH12; HHIP
0.00671784	regulation of striated muscle tissue development	GO:0016202	biological process	5	10	GJA1; TGFBR1; GREM1; FZD7; ZFPM2; WNT2; RUNX1; LOX; LEF1; VGLL4
0.00672897	establishment of tissue polarity	GO:0007164	biological process	3	10	SFRP2; FZD1; WDR1; FZD7; CTHRC1; DVL3; GPC6; WNT5A; DACT1; ROR2
0.00672897	morphogenesis of a branching epithelium	GO:0061138	biological process	3	12	SFRP2; CCL11; GREM1; WNT2; SULF1; GLI2; GLI3; ADAMTS16; EDNRA; WNT5A; LEF1; HHIP
0.00673363	ear development	GO:0043583	biological process	5	13	PDGFRB; COL11A1; WNT5A; GJB2; CTHRC1; GLI2; GLI3; SPARC; CYTL1; MAF; PRRX1; GABRB2; ROR2
0.00677925	protein-containing complex binding	GO:0044877	molecular function	2	45	CDH13; TPM4; ANTXR1; TIMP2; NID2; SNX9; ITGA5; MPRIP; MYL4; ITGA11; PI4K2A; COL3A1; LOX; LAMB2; LUM; RAB32; GLI3; FAP; MYH9; TLN2; SPARC; INHBA; NID1; MARCKS; ERMN; PANX1; TGFBR1; CTSK; ITGB5; WDR1; COMP; CTSB; GNB1; CCIN; COL5A1; FBN1; XIRP1; SFRP2; LRP1; FN1; LRRC15; COLEC12; EIF5A2; ASPN; CRTAP
0.00682126	extracellular matrix structural constituent conferring compression resistance	GO:0030021	molecular function	3	4	ACAN; ASPN; HSPG2; LUM
0.00687272	regulation of fibroblast growth factor receptor signaling pathway	GO:0040036	biological process	5	5	SHISA2; WNT5A; SULF2; SULF1; HHIP
0.00687272	regulation of morphogenesis of an epithelium	GO:1905330	biological process	5	13	SFRP2; GJA1; GREM1; FZD7; WNT2; SULF1; CTHRC1; DVL3; GPC6; WNT5A; FZD1; DACT1; ROR2
0.00687272	regulation of muscle organ development	GO:0048634	biological process	5	10	GJA1; TGFBR1; GREM1; FZD7; ZFPM2; WNT2; RUNX1; LOX; LEF1; VGLL4
0.0071385	establishment of planar polarity	GO:0001736	biological process	4	10	SFRP2; FZD1; WDR1; FZD7; CTHRC1; DVL3; GPC6; WNT5A; DACT1; ROR2
0.00725871	generation of neurons	GO:0048699	biological process	5	52	CDH11; TIMP2; PRPH2; SLITRK4; SRGAP2; MAP4; COL3A1; LAMB2; SKI; FZD1; SLITRK3; DVL3; GLI3; GLI2; INHBA; PTPRD; SPTAN1; BEND6; TGFBR1; ISLR2; RTN4; DPYSL3; WDR1; CCL11; UNC5B; TANC2; POSTN; MMD; GABRB2; ROR2; NRP2; SFRP2; GJA1; ZNF521; LRP1; SEMA3D; FN1; WNT2; FZD7; CTHRC1; NOTCH3; RUNX2; PALLD; RUNX1; NTM; SPOCK1; TMEFF1; PRRX1; LEF1; WNT5A; PCDH12; HHIP
0.00753019	presynapse assembly	GO:0099054	biological process	4	6	FZD1; SLITRK4; SLITRK3; PTPRD; GPC6; WNT5A
0.00814016	epithelial to mesenchymal transition	GO:0001837	biological process	5	11	SFRP2; LOXL2; LOXL3; RTN4; WNT2; TGFBR1; PDPN; GREM1; SNAI2; WNT5A; LEF1
0.00823571	regulation of animal organ morphogenesis	GO:2000027	biological process	5	15	SFRP2; FZD1; TGFBR1; GREM1; FZD7; WNT2; ASPN; SULF2; SULF1; CTHRC1; DVL3; GPC6; WNT5A; DACT1; ROR2
0.00839734	metal ion binding	GO:0046872	molecular function	4	118	SLC6A1; TIMP3; COL11A1; ZCCHC14; ZFPM2; CHSY3; P4HA3; MYL4; FKBP7; PI4K2A; FBLN2; ZNF70; TIMP2; LMCD1; ADAMTS6; AMZ1; ADAMTS2; FSTL1; MICAL2; ZFHX4; PRND; EXT2; EXTL2; XYLT1; POSTN; SNAI2; NUDT11; ROR2; FAT3; COLEC12; CYP26A1; PXDN; HHIP; VDR; GLIS2; NUAK1; HSPG2; ITGA5; ZNF697; ITGA11; COL3A1; SKI; YPEL4; THBS2; NID2; NID1; TSHZ3; CPPED1; RCN2; FBN2; PCDHGA9; GALNT2; SCUBE2; SCUBE3; RPS6KA2; PCD…
0.00849282	cell-matrix adhesion	GO:0007160	biological process	4	14	CDH13; LRP1; ITGB5; FN1; NID2; ITGA11; POSTN; NID1; COL13A1; BST1; COL3A1; SERPINE1; GREM1; EPDR1
0.00867085	artery development	GO:0060840	biological process	4	8	PDGFRB; TGFBR1; LRP1; COMP; GLI3; ADAMTS6; PRRX1; LOX
0.00867085	substrate adhesion-dependent cell spreading	GO:0034446	biological process	4	9	LAMB2; ANTXR1; FN1; FZD7; PDPN; SRGAP2; POSTN; MYADM; PARVA
0.00894856	proepicardium development	GO:0003342	biological process	5	2	TGFBR1; ZFP36L1
0.00894856	septum transversum development	GO:0003343	biological process	5	2	TGFBR1; ZFP36L1
0.00894856	myofibroblast contraction	GO:1990764	biological process	5	2	PDPN; EPDR1
0.00906691	nervous system development	GO:0007399	biological process	4	72	CDH11; BEND6; TIMP2; GLIS2; ACAN; HSPG2; PRDM6; SLITRK4; SRGAP2; MAP4; COL3A1; EDNRA; LAMB2; DACT1; FZD1; SLITRK3; DEGS1; DVL3; LOXL3; GLI3; SKI; SULF2; SULF1; GLI2; INHBA; MARCKS; MARVELD1; SRPX2; PRPH2; GPR161; ZNF521; PTPRD; ARHGEF10; TGFBR1; ISLR2; RTN4; DPYSL3; WDR1; CCL11; UNC5B; NINJ2; ZFP36L1; CCIN; POSTN; GPC6; MMD; GABRB2; TANC2; ROR2; NRP2; SFRP2; GJA1; PMP22; LRP1; SEMA3D; FN1; SPTAN1…
0.00909176	endoplasmic reticulum part	GO:0044432	cellular component	3	48	COL10A1; COL11A1; IKBIP; MATN3; H6PD; P4HA3; COL24A1; FKBP7; TRIM59; NOX4; PANX1; COL3A1; LAMB2; PTGFRN; RCN2; SLC37A2; FSTL1; COL8A2; COL8A1; FMO1; EXT2; DEGS1; RTN4; ATP10A; EXTL2; EIF5A2; FBN1; COL5A2; COL5A1; COL4A2; SAR1A; WNT5A; GALNT2; GJA1; RASGRF2; FN1; CALU; NOTCH3; SHISA2; COL13A1; COL1A2; CYP26A1; GPX7; PRSS23; GPX8; COL6A3; COL12A1; CRTAP
0.00939282	regulation of cell motility	GO:2000145	biological process	4	35	PDGFRB; CDH13; LRRC15; ITGA5; SRGAP2; MSN; AMOTL2; NOX4; MYADM; COL3A1; SERPINE1; SULF1; SPARC; SRPX2; TGFBR1; GREM1; LAMA4; DPYSL3; CCL11; RTN4; PDPN; POSTN; SNAI2; LEF1; ROR2; NRP2; SFRP2; GJA1; LRP1; SEMA3D; FN1; TNFAIP6; BST1; ALOX15B; WNT5A
0.00956196	vacuolar lumen	GO:0005775	cellular component	4	12	PDGFRB; CTSK; MANBA; CPPED1; ACAN; CTSB; HSPG2; GALNS; GPC6; EPDR1; LUM; KERA
0.00982775	bone trabecula formation	GO:0060346	biological process	4	3	MMP2; GREM1; FBN2
0.00983995	presynapse organization	GO:0099172	biological process	3	6	FZD1; SLITRK4; SLITRK3; PTPRD; GPC6; WNT5A
0.0100986	cell surface receptor signaling pathway	GO:0007166	biological process	3	87	TIMP3; CDK14; DVL3; FSTL1; INHBA; NPR2; BMP8A; BMP8B; POSTN; LRP1; SNAI2; GPR21; ROR2; FN1; RUNX2; RUNX1; BST1; NETO1; PXDN; HHIP; GLIS2; EVC; ITGA5; ITGA11; COL3A1; SKI; SERPINE1; OSM; GPR161; GLI3; ALPK2; UNC5B; PRRX1; COL4A2; SHISA2; GAS1; WNT5A; TRIM6; PDGFRB; PDGFRL; DACT1; FZD1; ITPRIP; STAT2; FZD7; ASPN; MYH9; VGLL4; TNFSF4; BEND6; TGFBR1; COMP; GNB1; CHRNA1; LEF1; SFRP2; CCL11; CCL13; SEM…
0.0102981	extracellular matrix constituent conferring elasticity	GO:0030023	molecular function	3	3	FBLN2; FBN2; FBN1
0.0103374	morphogenesis of a polarized epithelium	GO:0001738	biological process	5	11	SFRP2; FZD1; WDR1; MSN; FZD7; CTHRC1; DVL3; GPC6; WNT5A; DACT1; ROR2
0.0108729	neuron differentiation	GO:0030182	biological process	4	46	CDH11; TIMP2; PRPH2; SLITRK4; SRGAP2; MAP4; LAMB2; SLITRK3; FZD1; INHBA; DVL3; GLI2; GLI3; PTPRD; SPTAN1; BEND6; TGFBR1; ISLR2; RTN4; DPYSL3; UNC5B; TANC2; POSTN; GABRB2; ROR2; NRP2; SFRP2; GJA1; ZNF521; LRP1; SEMA3D; FN1; WNT2; FZD7; CTHRC1; NOTCH3; RUNX2; PALLD; RUNX1; NTM; SPOCK1; TMEFF1; PRRX1; MMD; WNT5A; PCDH12
0.0108867	cell adhesion mediated by integrin	GO:0033627	biological process	3	7	SFRP2; ITGB5; ITGA5; FBN1; ITGA11; SNAI2; SERPINE1
0.0113573	signaling receptor binding	GO:0005102	molecular function	3	50	PDGFRB; VDR; TIMP2; HSPG2; ITGA5; MSN; KCTD10; COL3A1; IGFL3; LAMA4; LAMB2; SERPINE1; FZD1; DVL3; FAP; MYH9; TLN2; PDPN; INHBA; OSM; SRPX2; TNFSF4; SFRP2; TGFBR1; GREM1; ITGB5; BMP8A; BMP8B; COMP; PANX1; FBN1; COL5A1; CYTL1; LEF1; ROR2; CCL13; CCL11; LRP1; SEMA3D; FN1; WNT2; FZD7; DKK3; PTPRD; ANGPTL2; TMEFF1; NETO1; WNT5A; CTHRC1; PXDN
0.0120276	actin filament organization	GO:0007015	biological process	4	20	ARHGEF10; CCL11; TGFBR1; ITGB5; DPYSL3; WDR1; SPTAN1; SNX9; TPM4; KANK4; MPRIP; MICAL2; MARCKS; NOX4; RHOBTB1; ERMN; ARHGAP28; MYADM; XIRP1; ASAP3
0.0121806	cell-cell adhesion	GO:0098609	biological process	3	34	CDH11; CDH13; ITGA5; KIF26B; MSN; MYADM; ADAM19; PTPRD; LOXL3; MYH9; TLN2; PDPN; GLI2; GLI3; RUNX1; SRPX2; PARVA; TNFSF4; COL8A2; ITGB5; SLITRK3; COMP; NINJ2; ZFP36L1; PCDHGA9; GPC6; FAT3; LEF1; TMEM47; FN1; PCDH12; PALLD; COL13A1; WNT5A
0.0122113	regulation of osteoblast differentiation	GO:0045667	biological process	5	9	SFRP2; RANBP3L; FBN2; RUNX2; GLI3; GREM1; SNAI2; SKI; CTHRC1
0.0122113	cell morphogenesis involved in differentiation	GO:0000904	biological process	5	30	CDH11; ANTXR1; SPTAN1; SRGAP2; MYADM; LAMB2; FZD7; MYH9; PDPN; GLI2; GLI3; PARVA; SLITRK4; RTN4; SLITRK3; WDR1; UNC5B; TANC2; POSTN; LEF1; NRP2; LRP1; SEMA3D; FN1; TMEFF1; NOTCH3; PALLD; PTPRD; WNT5A; ISLR2
0.0123787	negative regulation of signal transduction	GO:0009968	biological process	5	45	TIMP3; TIMP2; GLIS2; GREM1; TRIM59; MYADM; SKI; SERPINE1; ITPRIP; DVL3; WWC3; DACT1; ASPN; SULF2; SULF1; GLI2; GLI3; EYA4; GPR161; VGLL4; BEND6; SFRP2; TGFBR1; ALPK2; UNC5B; FBN2; FBN1; PEA15; KCTD10; SNAI2; GPR21; ROR2; RGS16; LRP1; CHST11; C1QTNF3; DKK3; NOTCH3; PTPRD; CYP26A1; SHISA2; WNT5A; CTHRC1; PXDN; HHIP
0.0129757	prostatic bud formation	GO:0060513	biological process	4	3	GLI2; WNT5A; SULF1
0.0129757	vitamin D receptor signaling pathway	GO:0070561	biological process	4	3	SNAI2; MN1; VDR
0.0129757	chondroitin sulfate metabolic process	GO:0030204	biological process	4	5	CHST11; CHST3; DSE; CHSY3; XYLT1
0.0131094	nephron development	GO:0072006	biological process	3	10	ACTA2; PDGFRB; GREM1; SULF2; SULF1; GLI3; NID1; KIF26B; ADAMTS16; LAMB2
0.0136438	regulation of blood pressure	GO:0008217	biological process	3	11	ACTA2; GJA1; NPR2; NPR3; EXT2; ADH5; CORIN; POSTN; COL1A2; ADAMTS16; EDNRA
0.0137666	melanocyte proliferation	GO:0097325	biological process	3	2	FAP; WNT5A
0.0138871	regulation of bone development	GO:1903010	biological process	5	4	GLI3; LOX; GREM1; FBN1
0.0138881	AP-3 adaptor complex binding	GO:0035651	molecular function	3	2	RAB32; PI4K2A
0.0142272	striated muscle cell proliferation	GO:0014855	biological process	3	6	GJA1; TGFBR1; ZFPM2; WNT2; RUNX1; VGLL4
0.0144623	regulation of signaling	GO:0023051	biological process	3	99	TIMP3; TIMP2; CDK14; ARL2BP; LMCD1; DVL3; WWC3; FSTL1; INHBA; LBH; ARHGAP28; ARHGEF10; RGS16; NPR2; BMP8A; BMP8B; ARHGEF17; CORIN; POSTN; LRP1; SNAI2; GPR21; ROR2; KCTD10; FN1; RUNX1; BST1; CYP26A1; NETO1; PXDN; HHIP; COPS8; GLIS2; NUAK1; EVC; ITGA5; MYADM; COL3A1; SKI; SERPINE1; OSM; TSHZ3; GPR161; GLI3; ALPK2; UNC5B; MN1; PRRX1; GJA1; SHISA2; GAS1; WNT5A; TRIM6; PDGFRB; SORCS2; RHOBTB1; SRGAP2;…
0.0144888	angiogenesis involved in coronary vascular morphogenesis	GO:0060978	biological process	4	2	PDGFRB; TGFBR1
0.0147727	positive regulation of cell adhesion	GO:0045785	biological process	4	20	SFRP2; CDH13; FN1; MYADM; COL8A1; PDPN; ITGA5; GLI2; GLI3; NID1; RUNX1; KIF26B; TFE3; ADAM19; FBLN2; WNT5A; RSU1; LEF1; CYTH3; TNFSF4
0.0147727	regulation of cell communication	GO:0010646	biological process	4	98	TIMP3; TIMP2; CDK14; ARL2BP; LMCD1; DVL3; WWC3; FSTL1; INHBA; LBH; ARHGAP28; ARHGEF10; RGS16; NPR2; BMP8A; BMP8B; ARHGEF17; POSTN; LRP1; SNAI2; GPR21; ROR2; KCTD10; FN1; RUNX1; BST1; CYP26A1; NETO1; PXDN; HHIP; COPS8; GLIS2; NUAK1; EVC; ITGA5; MYADM; COL3A1; SKI; SERPINE1; OSM; TSHZ3; GPR161; GLI3; ALPK2; UNC5B; MN1; PRRX1; GJA1; SHISA2; GAS1; WNT5A; TRIM6; PDGFRB; SORCS2; RHOBTB1; SRGAP2; TRIM59…
0.0155802	heparin binding	GO:0008201	molecular function	3	10	COL11A1; FN1; COMP; THBS2; FBN1; POSTN; COL13A1; COL5A1; FSTL1; NRP2
0.0155802	actin filament binding	GO:0051015	molecular function	3	12	TPM4; ANTXR1; WDR1; MYH9; TLN2; CCIN; MPRIP; MYL4; MARCKS; ERMN; PANX1; XIRP1
0.0155901	endothelial cell proliferation	GO:0001935	biological process	3	10	GJA1; CDH13; CCL11; WNT2; TGFBR1; SULF1; SPARC; WNT5A; NRP2; LOXL2
0.0159179	neural tube development	GO:0021915	biological process	4	10	SFRP2; GLI3; SKI; ZFP36L1; GLI2; DVL3; WNT5A; GPR161; DACT1; CTHRC1
0.0166471	epithelial tube morphogenesis	GO:0060562	biological process	4	16	SFRP2; CCL11; GREM1; GLI3; WNT2; KIF26B; GLI2; DVL3; MICAL2; ADAMTS16; LEF1; EDNRA; WNT5A; SKI; CTHRC1; HHIP
0.017545	cell trailing edge	GO:0031254	cellular component	2	3	MSN; MYH9; BST1
0.0177695	extracellular matrix binding	GO:0050840	molecular function	2	6	COL11A1; SSC5D; LRRC15; NID1; SPARC; FBLN2
0.0184778	heart morphogenesis	GO:0003007	biological process	4	13	SFRP2; TGFBR1; ALPK2; COL11A1; ZFPM2; WNT2; RTN4; MICAL2; COL5A1; SNAI2; WNT5A; PARVA; NRP2
0.0185875	regulation of cell morphogenesis	GO:0022604	biological process	5	22	ERMN; MSN; MYADM; MYH9; PDPN; DVL3; SPARC; PARVA; WDR1; RTN4; ATP10A; TANC2; POSTN; LRP1; RHOBTB1; CCL11; CCL13; SEMA3D; FN1; PTPRD; WNT5A; ISLR2
0.0185875	morphogenesis of an epithelial fold	GO:0060571	biological process	5	4	GLI2; WNT2; WNT5A; SULF1
0.0185875	regulation of osteoblast proliferation	GO:0033688	biological process	5	4	MN1; NPR3; CTHRC1; GREM1
0.0185875	extracellular regulation of signal transduction	GO:1900115	biological process	5	3	GREM1; FBN2; FBN1
0.0185875	smoothened signaling pathway involved in dorsal/ventral neural tube patterning	GO:0060831	biological process	5	3	GLI2; GLI3; GPR161
0.0189008	embryonic organ development	GO:0048568	biological process	4	19	CHST11; PCDH12; TGFBR1; MICAL2; COL11A1; ZFPM2; WNT2; FBN2; ZFP36L1; FBN1; GLI2; GLI3; MFAP5; COL13A1; CTHRC1; PRRX1; WNT5A; LEF1; ROR2
0.0192758	negative regulation of reproductive process	GO:2000242	biological process	4	5	ZFPM2; GJA1; NPR2; WNT5A; SULF1
0.0197584	protein oxidation	GO:0018158	biological process	3	3	LOX; LOXL3; LOXL2
0.020373	structural molecule activity conferring elasticity	GO:0097493	molecular function	2	3	FBLN2; FBN2; FBN1
0.0204798	bone trabecula morphogenesis	GO:0061430	biological process	4	3	MMP2; GREM1; FBN2
0.0207097	nose morphogenesis	GO:0043585	biological process	5	2	GLI3; SKI
0.021054	stem cell proliferation	GO:0072089	biological process	2	8	SFRP2; GJA1; ZFP36L1; GLI3; RUNX1; WNT5A; LEF1; HHIP
0.0211047	prostate gland development	GO:0030850	biological process	4	5	GLI2; ALOX15B; WNT5A; SULF1; GLI3
0.0213894	negative regulation of cartilage development	GO:0061037	biological process	5	4	GLI2; SNAI2; TGFBR1; GREM1
0.021605	mesoderm formation	GO:0001707	biological process	4	6	SFRP2; GJA1; EXT2; INHBA; WNT5A; LEF1
0.022717	establishment or maintenance of cell polarity	GO:0007163	biological process	2	12	GJA1; AMOTL2; WDR1; MYH9; KIF26B; MSN; ALPK2; MAP4; RHOBTB1; WNT5A; PARVA; CYTH3
0.0230932	positive regulation of multicellular organismal process	GO:0051240	biological process	4	54	PDGFRB; VDR; TIMP2; ZFPM2; ITGA5; TRPC3; ADAM12; PDPN; PANX1; SERPINE1; SLITRK3; DVL3; LOXL2; GLI3; SULF2; SULF1; LUM; GLI2; INHBA; SPARC; PTPRD; OSM; DIO2; FZD1; TNFSF4; BEND6; TGFBR1; GREM1; DPYSL3; CCL11; RTN4; FBN2; ZFP36L1; POSTN; MMD; LEF1; GPR21; ROR2; NRP2; SFRP2; GJA1; LRP1; FN1; WNT2; ISLR2; RUNX2; RUNX1; C1QTNF3; NETO1; ALOX15B; WNT5A; SRPX2; CTHRC1; TRIM6
0.0230932	regulation of organ growth	GO:0046620	biological process	4	7	GJA1; TGFBR1; ZFPM2; WNT2; WWC3; RUNX1; VGLL4
0.0230932	positive regulation of developmental process	GO:0051094	biological process	4	44	PDGFRB; VDR; TIMP2; ZFPM2; ITGA5; ADAM12; MYADM; SERPINE1; SLITRK3; DVL3; LOXL2; GLI3; PDPN; GLI2; INHBA; PTPRD; TFE3; FZD1; TNFSF4; BEND6; TGFBR1; GREM1; DPYSL3; CCL11; RTN4; FBN2; ZFP36L1; RANBP3L; MMD; LEF1; GPR21; ROR2; SFRP2; GJA1; LRP1; FN1; WNT2; ISLR2; RUNX2; RUNX1; ALOX15B; WNT5A; SRPX2; CTHRC1
0.0230932	epididymis development	GO:1905867	biological process	4	2	GJA1; GJB2
0.0230932	cell fate specification involved in pattern specification	GO:0060573	biological process	4	2	GLI2; GLI3
0.0230932	sprouting of injured axon	GO:0048682	biological process	4	2	LAMB2; LRP1
0.0230932	mesoderm development	GO:0007498	biological process	4	8	SFRP2; GJA1; EXT2; ZFPM2; ZFP36L1; INHBA; WNT5A; LEF1
0.0230932	regulation of ossification	GO:0030278	biological process	4	11	SFRP2; RANBP3L; COMP; FBN2; RUNX2; GLI3; GREM1; SNAI2; WNT5A; SKI; CTHRC1
0.0230932	mesoderm morphogenesis	GO:0048332	biological process	4	6	SFRP2; GJA1; EXT2; INHBA; WNT5A; LEF1
0.0230932	neuron fate commitment	GO:0048663	biological process	4	5	GLI2; GLI3; TGFBR1; ZNF521; PRRX1
0.0230932	digestive tract morphogenesis	GO:0048546	biological process	4	5	GLI2; GLI3; WNT5A; DACT1; SFRP2
0.023523	regulation of anatomical structure size	GO:0090066	biological process	3	21	ACTA2; GJA1; LRP1; EXT2; FN1; CCL11; RTN4; COMP; SNX9; MYADM; SLC12A8; MSN; KANK4; PRR16; SPTAN1; EDNRA; WNT5A; ARHGAP28; WDR1; ISLR2; SEMA3D
0.023657	regulation of developmental growth	GO:0048638	biological process	4	15	SFRP2; GJA1; TGFBR1; LRP1; SEMA3D; FN1; WWC3; ZFPM2; WNT2; RTN4; RUNX1; WNT5A; GPR21; ISLR2; VGLL4
0.0237179	integrin-mediated signaling pathway	GO:0007229	biological process	4	8	LOXL3; ITGB5; FN1; MYH9; ITGA5; ITGA11; BST1; COL3A1
0.0237487	positive regulation of locomotion	GO:0040017	biological process	4	23	PDGFRB; CDH13; LRRC15; ITGA5; NOX4; MYADM; SERPINE1; PDPN; SPARC; SRPX2; TGFBR1; RTN4; POSTN; SNAI2; LEF1; ROR2; NRP2; CCL11; LRP1; SEMA3D; FN1; TNFAIP6; WNT5A
0.023774	response to fibroblast growth factor	GO:0071774	biological process	3	9	EXT2; ZFP36L1; SULF1; SULF2; POSTN; ELK1; SHISA2; WNT5A; HHIP
0.0238364	cardiac chamber morphogenesis	GO:0003206	biological process	3	8	SFRP2; TGFBR1; COL11A1; ZFPM2; WNT2; WNT5A; PARVA; NRP2
0.0240055	regulation of locomotion	GO:0040012	biological process	3	35	PDGFRB; CDH13; LRRC15; ITGA5; SRGAP2; MSN; AMOTL2; NOX4; MYADM; COL3A1; SERPINE1; SULF1; SPARC; SRPX2; TGFBR1; GREM1; LAMA4; DPYSL3; CCL11; RTN4; PDPN; POSTN; SNAI2; LEF1; ROR2; NRP2; SFRP2; GJA1; LRP1; SEMA3D; FN1; TNFAIP6; BST1; ALOX15B; WNT5A
0.0248188	scavenger receptor activity	GO:0005044	molecular function	2	5	LOXL2; LRP1; COLEC12; LOXL3; SSC5D
0.0250794	glomerulus development	GO:0032835	biological process	3	6	ACTA2; PDGFRB; SULF2; SULF1; NID1; LAMB2
0.0256502	regulation of cell proliferation	GO:0042127	biological process	4	50	PDGFRB; CDH13; VDR; TIMP2; ZFPM2; NUAK1; COPS8; GREM1; NOX4; SKI; STAT2; GLI3; FAP; SULF2; SULF1; GLI2; INHBA; SPARC; OSM; MN1; VGLL4; TNFSF4; CHST11; TGFBR1; NPR3; CCL11; RTN4; COMP; FOSL2; ZFP36L1; PDPN; EIF5A2; SNAI2; LEF1; ROR2; NRP2; SFRP2; GJA1; RPS6KA2; FN1; FAM98A; WNT2; FZD7; RUNX1; BST1; PRRX1; ALOX15B; WNT5A; MMP2; CTHRC1
0.0256613	regulation of cellular component movement	GO:0051270	biological process	4	35	PDGFRB; CDH13; LRRC15; ITGA5; SRGAP2; MSN; AMOTL2; NOX4; MYADM; COL3A1; SERPINE1; SULF1; SPARC; SRPX2; TGFBR1; GREM1; LAMA4; DPYSL3; CCL11; RTN4; PDPN; POSTN; SNAI2; LEF1; ROR2; NRP2; SFRP2; GJA1; LRP1; SEMA3D; FN1; TNFAIP6; BST1; ALOX15B; WNT5A
0.0259023	establishment of cell polarity	GO:0030010	biological process	3	9	GJA1; AMOTL2; MYH9; KIF26B; MSN; ALPK2; MAP4; WNT5A; CYTH3
0.0259023	chemokine production	GO:0032602	biological process	3	7	LRP1; C1QTNF3; POSTN; SNAI2; ALOX15B; WNT5A; TNFSF4
0.025932	positive regulation of cell differentiation	GO:0045597	biological process	5	35	VDR; TIMP2; MYADM; SERPINE1; DVL3; LOXL2; GLI3; PDPN; GLI2; INHBA; PTPRD; TFE3; TNFSF4; BEND6; TGFBR1; GREM1; DPYSL3; FZD1; FBN2; ZFP36L1; RANBP3L; MMD; LEF1; ROR2; SFRP2; GJA1; LRP1; FN1; WNT2; ISLR2; RUNX2; RUNX1; ALOX15B; WNT5A; CTHRC1
0.0260152	placenta development	GO:0001890	biological process	4	9	GJA1; VDR; WNT2; GJB2; MC2R; ZFP36L1; PCDH12; ADAM19; LEF1
0.0263231	signal transduction	GO:0007165	biological process	2	142	TIMP3; TIMP2; MC2R; CDK14; ARL2BP; LEF1; LMCD1; RSU1; GLI3; WWC3; APBB2; FSTL1; INHBA; LBH; ARHGAP28; ARHGEF10; RGS16; NPR2; NPR3; EXT2; BMP8B; ARHGEF17; EXTL2; SRGAP2; POSTN; LRP1; SNAI2; GPR21; ROR2; GPR1; KCTD10; FN1; RUNX2; RUNX1; BST1; CYP26A1; PRRX1; TRIM59; PXDN; HHIP; COPS8; VDR; OR51E1; GLIS2; SPTAN1; EVC; ITGA5; ITGA11; MYADM; COL3A1; SKI; SERPINE1; DVL3; PDPN; OSM; COLEC12; GPR161; ALP…
0.0264679	negative regulation of response to stimulus	GO:0048585	biological process	4	52	TIMP3; TIMP2; CHST11; GLIS2; GREM1; TRIM59; MYADM; COL3A1; SKI; SERPINE1; LOXL3; ITPRIP; DVL3; WWC3; DACT1; FAP; SULF2; SULF1; GLI2; GLI3; EYA4; GPR161; ASPN; VGLL4; TNFSF4; BEND6; SFRP2; TGFBR1; ALPK2; UNC5B; FBN2; FBN1; PEA15; KCTD10; SNAI2; GPR21; ROR2; RGS16; GJA1; LRP1; SEMA3D; C1QTNF3; TNFAIP6; DKK3; NOTCH3; PTPRD; CYP26A1; SHISA2; WNT5A; CTHRC1; PXDN; HHIP
0.0264679	muscle tissue development	GO:0060537	biological process	4	16	GJA1; TGFBR1; ALPK2; COL11A1; PDGFRB; ZFPM2; WNT2; FZD7; GREM1; RUNX1; CHRNA1; LEF1; LOX; SKI; WNT5A; VGLL4
0.0272875	regulation of angiogenesis	GO:0045765	biological process	5	15	SFRP2; CCL11; GREM1; ISM1; HSPG2; THBS2; ITGA5; SULF1; SPARC; RUNX1; COL4A2; SRPX2; WNT5A; SERPINE1; ADAM12
0.0272875	striated muscle tissue development	GO:0014706	biological process	5	16	GJA1; TGFBR1; ALPK2; COL11A1; PDGFRB; ZFPM2; WNT2; FZD7; GREM1; RUNX1; CHRNA1; LEF1; LOX; SKI; WNT5A; VGLL4
0.0272875	regulation of extracellular matrix organization	GO:1903053	biological process	5	5	FAP; RUNX1; ANTXR1; PDPN; LRP1
0.0288108	lateral sprouting from an epithelium	GO:0060601	biological process	5	3	GLI2; WNT5A; SULF1
0.0295324	integral component of membrane	GO:0016021	cellular component	3	118	SLC6A1; MC2R; CHSY3; PI4K2A; GPR21; MARVELD1; MFAP3L; SLC12A8; SLITRK4; NPR3; EXT2; EXTL2; PHTF2; XYLT1; CORIN; TSPAN9; ROR2; GPR1; SLC2A3; FAT3; COLEC12; NETO1; TRIM59; TMEM47; TMEM43; HHIP; IKBIP; EVC; ITGA5; ITGA11; NOX4; PANX1; EDNRA; PTGFRN; LAYN; UXS1; CLDND1; PDPN; DIO2; GPR161; TMEM45A; CLEC5A; UNC5B; PCDHGA9; CHST3; DSE; GALNT2; GJA1; PMP22; TMEFF1; LRRC15; PCDH12; TMEM215; GAS1; GPX8; I…
0.0296257	positive regulation of cellular component movement	GO:0051272	biological process	5	23	PDGFRB; CDH13; LRRC15; ITGA5; NOX4; MYADM; SERPINE1; PDPN; SPARC; SRPX2; TGFBR1; RTN4; POSTN; SNAI2; LEF1; ROR2; NRP2; CCL11; LRP1; SEMA3D; FN1; TNFAIP6; WNT5A
0.0300307	aminoglycan catabolic process	GO:0006026	biological process	5	6	ACAN; HSPG2; GALNS; GPC6; LUM; KERA
0.0301694	cell-cell signaling	GO:0007267	biological process	2	51	CDH11; SLC6A1; AMOTL2; SORCS2; DKK3; ALPK2; SULF1; PANX1; ARL2BP; SKI; LEF1; DVL3; GLI3; DACT1; GJB2; SULF2; CDK14; GLI2; INHBA; PTPRD; OSM; KCNS3; SLC24A2; VGLL4; KCND2; BMP8A; FZD1; TSHZ3; GNB1; FZD7; LRP1; CHRNA1; GPC6; SNAI2; GABRB2; ROR2; SFRP2; GJA1; PMP22; CCL13; RASGRF2; WNT2; TNFAIP6; GREM1; CTHRC1; RUNX1; SHISA2; C1QTNF3; NETO1; WNT5A; DGKI
0.0304368	endoplasmic reticulum	GO:0005783	cellular component	4	60	COL10A1; COL11A1; IKBIP; ITGA5; H6PD; P4HA3; COL24A1; SLC37A2; TRIM59; NOX4; PANX1; COL3A1; LAMB2; PTGFRN; RCN2; MATN3; PHTF2; LOXL2; FIBIN; RAB32; SULF2; SULF1; FSTL1; HSD17B6; COL8A2; COL8A1; FMO1; BNIP3L; EXT2; DEGS1; RTN4; ATP10A; EXTL2; EIF5A2; FBN1; COL5A2; TMEM43; COL5A1; COL4A2; SAR1A; DSE; WNT5A; GALNT2; GJA1; RASGRF2; FN1; SHISA2; CALU; NOTCH3; FKBP7; COL13A1; COL1A2; CYP26A1; GPX7; PRS…
0.0304675	central nervous system neuron differentiation	GO:0021953	biological process	5	10	CDH11; SFRP2; GLI3; WNT2; GLI2; INHBA; SPOCK1; WNT5A; FZD1; NRP2
0.0315282	regulation of morphogenesis of a branching structure	GO:0060688	biological process	4	5	RTN4; WNT2; WNT5A; GREM1; SULF1
0.0322677	chorio-allantoic fusion	GO:0060710	biological process	2	2	LEF1; ZFP36L1
0.0324651	ventral spinal cord interneuron specification	GO:0021521	biological process	5	2	GLI2; GLI3
0.0324651	axon extension involved in regeneration	GO:0048677	biological process	5	2	LAMB2; LRP1
0.0324651	chemoattraction of axon	GO:0061642	biological process	5	2	WNT5A; LRP1
0.0324651	diphosphoinositol polyphosphate metabolic process	GO:0071543	biological process	5	2	NUDT10; NUDT11
0.0332675	maintenance of protein location in extracellular region	GO:0071694	biological process	4	2	FBN2; FBN1
0.0332675	protein localization to extracellular region	GO:0071692	biological process	4	2	FBN2; FBN1
0.0332675	morphogenesis of embryonic epithelium	GO:0016331	biological process	4	9	SFRP2; GREM1; WNT2; SULF1; GLI2; DVL3; WNT5A; SKI; CTHRC1
0.0335169	post-anal tail morphogenesis	GO:0036342	biological process	3	3	SFRP2; CHST11; WNT5A
0.0336864	microfibril	GO:0001527	cellular component	3	3	MFAP5; FBN2; FBN1
0.0339952	platelet activating factor receptor activity	GO:0004992	molecular function	5	2	PDGFRB; PDGFRL
0.0339952	arylsulfatase activity	GO:0004065	molecular function	5	3	GALNS; SULF2; SULF1
0.0339952	N-acetylglucosamine-6-sulfatase activity	GO:0008449	molecular function	5	2	SULF2; SULF1
0.0339952	UDP-xylosyltransferase activity	GO:0035252	molecular function	5	2	GXYLT2; XYLT1
0.0339952	xylosyltransferase activity	GO:0042285	molecular function	5	2	GXYLT2; XYLT1
0.0344641	sensory perception	GO:0007600	biological process	4	19	RGS16; GJB2; TIMP3; COL11A1; WDR1; PRPH2; EPYC; GNB1; OR51E1; PPEF1; KCND2; SLC24A2; SNAI2; EYA4; GABRB2; LAMB2; LEF1; LUM; KERA
0.0353028	regulation of actin filament-based process	GO:0032970	biological process	4	17	ARHGEF10; CCL11; TGFBR1; LRP1; WDR1; PDGFRB; SPTAN1; SNX9; MYH9; PDPN; KANK4; BST1; NOX4; RHOBTB1; ARHGAP28; MYADM; ASAP3
0.0357849	developmental growth involved in morphogenesis	GO:0060560	biological process	3	12	SFRP2; CCL11; LRP1; SEMA3D; FN1; RTN4; KIF26B; POSTN; WNT5A; LAMB2; ISLR2; NRP2
0.0359805	neuron development	GO:0048666	biological process	4	37	CDH11; PRPH2; SRGAP2; MAP4; LAMB2; SLITRK3; FZD1; DVL3; GLI2; GLI3; PTPRD; SPTAN1; SLITRK4; ISLR2; RTN4; DPYSL3; UNC5B; TANC2; POSTN; GABRB2; ROR2; NRP2; SFRP2; GJA1; LRP1; SEMA3D; FN1; TMEFF1; NOTCH3; PCDH12; PALLD; RUNX1; NTM; SPOCK1; PRRX1; WNT5A; CTHRC1
0.0366307	cardiac muscle tissue growth	GO:0055017	biological process	3	6	GJA1; TGFBR1; ZFPM2; WNT2; RUNX1; VGLL4
0.037437	cardiac chamber development	GO:0003205	biological process	3	9	SFRP2; TGFBR1; ADAMTS6; COL11A1; ZFPM2; WNT2; WNT5A; PARVA; NRP2
0.0380062	regulation of epithelial cell proliferation	GO:0050678	biological process	5	16	SFRP2; GJA1; CDH13; VDR; CCL11; RTN4; WNT2; FZD7; ZFP36L1; SULF1; SULF2; SPARC; SNAI2; WNT5A; TGFBR1; NRP2
0.0380978	ruffle	GO:0001726	cellular component	4	11	LAYN; FAP; MYH9; TLN2; ITGA5; PDPN; PALLD; MYADM; CYTH3; SNX9; ASAP3
0.0380978	uropod	GO:0001931	cellular component	4	3	MSN; MYH9; BST1
0.0386101	actin binding	GO:0003779	molecular function	4	20	TPM4; ANTXR1; WDR1; MPRIP; SPTAN1; MYH9; TLN2; PALLD; RAI14; CCIN; MSN; MYL4; MARCKS; KLHL4; MICAL2; ERMN; PANX1; AFAP1; PARVA; XIRP1
0.0395823	muscle cell proliferation	GO:0033002	biological process	2	10	GJA1; CDH13; NPR3; PDGFRB; ZFPM2; WNT2; TGFBR1; RUNX1; MMP2; VGLL4
0.0419286	keratan sulfate metabolic process	GO:0042339	biological process	4	4	ACAN; GALNS; LUM; KERA
0.0419286	mesenchyme morphogenesis	GO:0072132	biological process	4	5	ACTA2; SNAI2; TGFBR1; LEF1; WNT5A
0.0419723	regulation of cell fate commitment	GO:0010453	biological process	5	4	SFRP2; WNT5A; LOXL3; FZD7
0.0421226	response to retinoic acid	GO:0032526	biological process	4	7	GJA1; PDGFRB; WNT2; GJB2; FZD7; CYP26A1; WNT5A
0.0421769	collagen type V trimer	GO:0005588	cellular component	4	2	COL5A2; COL5A1
0.0435282	embryonic organ morphogenesis	GO:0048562	biological process	4	13	CHST11; TGFBR1; COL11A1; FBN2; MICAL2; FBN1; GLI2; GLI3; MFAP5; CTHRC1; PRRX1; WNT5A; ROR2
0.0435282	regulation of epidermis development	GO:0045682	biological process	4	6	CTSK; ZFP36L1; RUNX1; VDR; ALOX15B; WNT5A
0.0438406	SMAD protein signal transduction	GO:0060395	biological process	3	6	TGFBR1; BMP8A; BMP8B; INHBA; SKI; ROR2
0.0440031	cell projection morphogenesis	GO:0048858	biological process	4	25	CDH11; SPTAN1; SRGAP2; LAMB2; DVL3; PDPN; GLI2; GLI3; SLITRK4; RTN4; SLITRK3; UNC5B; TANC2; POSTN; NRP2; GJA1; LRP1; SEMA3D; FN1; TMEFF1; NOTCH3; PALLD; PTPRD; WNT5A; ISLR2
0.044417	axon extension	GO:0048675	biological process	5	8	LRP1; SEMA3D; FN1; RTN4; WNT5A; LAMB2; ISLR2; NRP2
0.0444821	intramembranous ossification	GO:0001957	biological process	4	2	MN1; MMP2
0.0444821	regulation of prostatic bud formation	GO:0060685	biological process	4	2	WNT5A; SULF1
0.046348	regulation of presynapse assembly	GO:1905606	biological process	5	4	SLITRK4; PTPRD; SLITRK3; GPC6
0.0464714	cellular response to fibroblast growth factor stimulus	GO:0044344	biological process	4	8	EXT2; SULF2; SULF1; ZFP36L1; POSTN; SHISA2; WNT5A; HHIP
0.0465844	notochord development	GO:0030903	biological process	5	3	GLI2; WNT5A; COL13A1
0.0466143	cell communication	GO:0007154	biological process	2	151	SLC6A1; TIMP3; TIMP2; MC2R; CDK14; ARL2BP; LEF1; LMCD1; RSU1; GLI3; WWC3; APBB2; FSTL1; INHBA; LBH; ARHGAP28; ARHGEF10; SFRP2; NPR2; NPR3; EXT2; BMP8B; ARHGEF17; EXTL2; SRGAP2; POSTN; LRP1; SNAI2; GPR21; ROR2; GPR1; KCTD10; FN1; RUNX2; RUNX1; BST1; CYP26A1; PRRX1; TRIM59; PXDN; HHIP; COPS8; VDR; OR51E1; GLIS2; SPTAN1; EVC; ITGA5; ITGA11; MYADM; COL3A1; SKI; SERPINE1; DVL3; PDPN; OSM; TSHZ3; COLEC…
0.0466881	regulation of cellular component size	GO:0032535	biological process	3	16	CCL11; LRP1; WDR1; FN1; RTN4; SPTAN1; SNX9; SLC12A8; MSN; KANK4; PRR16; MYADM; WNT5A; ARHGAP28; ISLR2; SEMA3D
0.046933	direct ossification	GO:0036072	biological process	3	2	MN1; MMP2
0.046933	osteoclast proliferation	GO:0002158	biological process	3	2	NPR3; GREM1
0.0474756	fibroblast proliferation	GO:0048144	biological process	2	6	PDGFRB; FN1; WNT2; FOSL2; WNT5A; SKI
0.0474756	developmental process involved in reproduction	GO:0003006	biological process	2	22	PDGFRB; VDR; ZFPM2; MC2R; TGFBR1; ADAM19; PANX1; GLI3; GJB2; SULF1; GLI2; INHBA; NPR2; ZFP36L1; LEF1; ROR2; SFRP2; GJA1; WNT2; PCDH12; ALOX15B; WNT5A
0.0486615	smoothened signaling pathway involved in ventral spinal cord patterning	GO:0021910	biological process	5	2	GLI2; GLI3
0.0487655	chondroitin sulfotransferase activity	GO:0034481	molecular function	5	2	CHST11; CHST3
0.049101	regulation of nervous system development	GO:0051960	biological process	5	31	TIMP2; SRGAP2; COL3A1; SKI; SLITRK3; FZD1; GLI3; GLI2; DVL3; SRPX2; GPR161; BEND6; SLITRK4; DPYSL3; WDR1; RTN4; TANC2; GPC6; ROR2; SFRP2; CCL11; LRP1; SEMA3D; FN1; WNT2; PTPRD; SPOCK1; PRRX1; MMD; WNT5A; ISLR2
0.049538	basement membrane organization	GO:0071711	biological process	5	4	NID2; NID1; LAMB2; PXDN

## Sheet: Table S3C
Table S3C: Gene ontology enrichment for overlap between breast and pancreatic cancer ColX modules
q-value	GO term	GO ID	category	level	#	genes
1.05664e-33	extracellular matrix organization	GO:0030198	biological process	4	45	COL10A1; ANTXR1; COL11A1; HSPG2; MATN3; SULF2; ADAM12; ITGA11; PDPN; FBLN2; LAMA4; LOX; LUM; TIMP2; LOXL2; ADAMTS6; ADAMTS2; FAP; SPARC; SULF1; NID2; NID1; COL3A1; GREM1; COL8A2; COL8A1; CTSK; ITGB5; COMP; FBN1; COL5A2; POSTN; COL5A1; SFRP2; LRP1; FN1; ADAMTS16; MFAP5; RUNX1; COL1A2; PXDN; SH3PXD2B; COL6A3; MMP2; COL12A1
1.30304e-32	extracellular matrix	GO:0031012	cellular component	2	48	COL10A1; CDH13; TIMP3; COL11A1; ADAMTS16; MATN3; MFAP5; GREM1; COL3A1; FBLN2; LOX; LUM; TIMP2; LOXL2; ADAMTS6; ADAMTS2; ASPN; THBS2; SPARC; SULF1; NID2; NID1; SRPX2; ANGPTL2; COL8A2; COL8A1; HSPG2; LAMA4; SSC5D; COMP; EPYC; FBN1; COL5A2; POSTN; COL5A1; MXRA5; GPC6; SFRP2; FN1; WNT2; LRRC15; COL1A2; PXDN; LRRC17; COL6A3; MMP2; CTHRC1; COL12A1
1.58831e-31	collagen-containing extracellular matrix	GO:0062023	cellular component	3	43	COL10A1; CDH13; TIMP3; COL11A1; HSPG2; COL8A1; MFAP5; COL3A1; FBLN2; LUM; TIMP2; LOXL2; ADAMTS2; ASPN; THBS2; SPARC; SULF1; NID2; NID1; SRPX2; ANGPTL2; COL8A2; MATN3; GREM1; LAMA4; SSC5D; COMP; FBN1; COL5A2; POSTN; COL5A1; MXRA5; GPC6; SFRP2; FN1; WNT2; LRRC15; COL1A2; PXDN; COL6A3; MMP2; CTHRC1; COL12A1
3.56584e-31	extracellular structure organization	GO:0043062	biological process	3	45	COL10A1; ANTXR1; COL11A1; ADAMTS16; MATN3; SULF2; ADAM12; ITGA11; PDPN; FBLN2; LAMA4; LOX; LUM; TIMP2; LOXL2; ADAMTS6; ADAMTS2; FAP; SPARC; SULF1; NID2; NID1; COL3A1; GREM1; COL8A2; COL8A1; CTSK; ITGB5; COMP; FBN1; COL5A2; POSTN; COL5A1; HSPG2; SFRP2; LRP1; FN1; MFAP5; RUNX1; COL1A2; PXDN; SH3PXD2B; COL6A3; MMP2; COL12A1
2.12896e-27	extracellular matrix structural constituent	GO:0005201	molecular function	2	29	COL10A1; COL11A1; HSPG2; MATN3; MFAP5; COL3A1; FBLN2; LUM; ASPN; THBS2; NID1; NID2; SPARC; SRPX2; COL8A2; COL8A1; LAMA4; COMP; FBN1; COL5A2; POSTN; COL5A1; MXRA5; FN1; COL1A2; COL12A1; COL6A3; CTHRC1; PXDN
3.84834e-16	multicellular organism development	GO:0007275	biological process	2	97	COL11A1; ZFPM2; MFAP5; TIMP2; ADAMTS6; ADAMTS2; FSTL1; INHBA; MICAL2; MARVELD1; SRPX2; CTSK; BMP8A; ISM1; CCIN; POSTN; ROR2; FN1; RUNX2; RUNX1; ANGPTL2; PRRX1; ACTA2; GLIS2; EVC; COL8A1; KIF26B; ITGA11; COL3A1; THBS2; PDPN; NID1; TSHZ3; COL1A2; ALPK2; DPYSL3; SSC5D; UNC5B; MN1; PMP22; LRRC17; SPOCK1; COL12A1; PDGFRB; ADAMTS16; DACT1; LUM; FZD1; ASPN; SPARC; FOSL2; PARVA; TNFSF4; BEND6; HSPG2; LAM…
1.46396e-15	anatomical structure development	GO:0048856	biological process	2	100	COL11A1; ZFPM2; MFAP5; TIMP2; ADAMTS6; ADAMTS2; FSTL1; INHBA; MICAL2; MARVELD1; SRPX2; CTSK; BMP8A; ISM1; CCIN; POSTN; ROR2; FN1; RUNX2; RUNX1; ANGPTL2; PRRX1; ACTA2; GLIS2; EVC; COL8A1; KIF26B; ITGA11; NOX4; COL3A1; PTGFRN; THBS2; PDPN; NID1; TSHZ3; COL1A2; ALPK2; DPYSL3; SSC5D; UNC5B; MN1; PMP22; LRRC17; SPOCK1; COL12A1; PDGFRB; ADAMTS16; DACT1; LUM; FZD1; ASPN; SPARC; FOSL2; PARVA; TNFSF4; BEN…
7.16698e-15	system development	GO:0048731	biological process	3	90	COL11A1; ZFPM2; MFAP5; TIMP2; ADAMTS6; ADAMTS2; INHBA; MICAL2; MARVELD1; SRPX2; CTSK; BMP8A; ISM1; CCIN; POSTN; ROR2; FN1; RUNX2; RUNX1; ANGPTL2; PRRX1; ACTA2; GLIS2; EVC; COL8A1; KIF26B; ITGA11; COL3A1; THBS2; PDPN; NID1; COL1A2; ALPK2; DPYSL3; UNC5B; PMP22; LRRC17; SPOCK1; PDGFRB; ADAMTS16; DACT1; LUM; FZD1; ASPN; SPARC; FOSL2; PARVA; TNFSF4; BEND6; HSPG2; COMP; EPYC; COL5A2; COL5A1; GABRB2; SF…
9.35406e-15	collagen fibril organization	GO:0030199	biological process	4	14	SFRP2; LOXL2; GREM1; COL11A1; ADAMTS2; COMP; COL5A2; COL5A1; COL1A2; PXDN; COL3A1; LOX; LUM; COL12A1
2.77244e-14	tissue development	GO:0009888	biological process	3	55	ACTA2; PDGFRB; COL11A1; ZFPM2; EVC; MATN3; KIF26B; ALPK2; PDPN; ADAMTS16; EDNRA; LOX; DACT1; LUM; SH3PXD2B; PTGFRN; FZD1; LOXL2; ASPN; SULF2; SULF1; FSTL1; GLI2; INHBA; MICAL2; FOSL2; GREM1; HSPG2; COL8A1; CTSK; ITGB5; BMP8A; COMP; NINJ2; EPYC; COL5A2; POSTN; COL5A1; GPC6; ROR2; NRP2; SFRP2; SEMA3D; FN1; BNC2; WNT2; RUNX2; PALLD; RUNX1; COL1A2; LRRC17; PRRX1; MMP2; CTHRC1; COL12A1
2.82065e-14	circulatory system development	GO:0072359	biological process	4	42	ACTA2; PDGFRB; CDH13; ANTXR1; COL11A1; ZFPM2; HSPG2; ADAM12; GREM1; PDPN; COL3A1; EDNRA; LOX; LOXL2; ADAMTS6; FAP; THBS2; MICAL2; SULF1; GLI2; SPARC; SRPX2; PARVA; COL8A2; COL8A1; ALPK2; UNC5B; COMP; ISM1; FBN1; SH3PXD2B; COL5A1; NRP2; SFRP2; LRP1; FN1; WNT2; RUNX1; COL1A2; ANGPTL2; PRRX1; MMP2
2.82065e-14	vasculature development	GO:0001944	biological process	4	35	ACTA2; PDGFRB; CDH13; ANTXR1; ZFPM2; HSPG2; ADAM12; PDPN; EDNRA; LOX; LOXL2; ADAMTS6; FAP; THBS2; SULF1; SPARC; SRPX2; PARVA; COL8A2; COL8A1; GREM1; UNC5B; COMP; ISM1; COL5A1; NRP2; SFRP2; LRP1; FN1; WNT2; RUNX1; COL1A2; ANGPTL2; PRRX1; MMP2
2.82065e-14	cardiovascular system development	GO:0072358	biological process	4	35	ACTA2; PDGFRB; CDH13; ANTXR1; ZFPM2; HSPG2; ADAM12; PDPN; EDNRA; LOX; LOXL2; ADAMTS6; FAP; THBS2; SULF1; SPARC; SRPX2; PARVA; COL8A2; COL8A1; GREM1; UNC5B; COMP; ISM1; COL5A1; NRP2; SFRP2; LRP1; FN1; WNT2; RUNX1; COL1A2; ANGPTL2; PRRX1; MMP2
2.82065e-14	connective tissue development	GO:0061448	biological process	4	22	ACTA2; PDGFRB; COL11A1; EVC; LOX; LUM; LOXL2; SULF2; SULF1; GLI2; MATN3; GREM1; BMP8A; COMP; EPYC; SH3PXD2B; COL5A1; ROR2; SFRP2; RUNX2; RUNX1; PRRX1
3.84379e-14	blood vessel development	GO:0001568	biological process	3	34	ACTA2; PDGFRB; CDH13; ANTXR1; ZFPM2; HSPG2; ADAM12; EDNRA; LOX; LOXL2; ADAMTS6; FAP; THBS2; SULF1; SPARC; SRPX2; PARVA; COL8A2; COL8A1; GREM1; UNC5B; COMP; ISM1; COL5A1; NRP2; SFRP2; LRP1; FN1; WNT2; RUNX1; COL1A2; ANGPTL2; PRRX1; MMP2
3.51468e-13	tube morphogenesis	GO:0035239	biological process	3	36	PDGFRB; CDH13; ZFPM2; HSPG2; KIF26B; ADAM12; PDPN; ADAMTS16; EDNRA; LOX; DACT1; LOXL2; FAP; THBS2; MICAL2; SULF1; GLI2; SPARC; SRPX2; PARVA; COL8A2; COL8A1; GREM1; UNC5B; COMP; ISM1; NRP2; SFRP2; LRP1; FN1; WNT2; RUNX1; ANGPTL2; PRRX1; MMP2; CTHRC1
4.47816e-13	skeletal system development	GO:0001501	biological process	4	28	CDH11; COL10A1; COL11A1; EVC; COL3A1; LOX; LUM; LOXL2; SULF2; SULF1; GLI2; MATN3; GREM1; BMP8A; COMP; EPYC; FBN1; COL5A2; SH3PXD2B; ROR2; SFRP2; LRRC17; RUNX2; RUNX1; COL1A2; PRRX1; KIAA1217; MMP2
5.80646e-13	anatomical structure morphogenesis	GO:0009653	biological process	2	63	ACTA2; CDH11; CDH13; ANTXR1; COL11A1; PDGFRB; ZFPM2; HSPG2; KIF26B; SULF2; ADAM12; GREM1; NOX4; ADAMTS16; EDNRA; LOX; DKK3; DACT1; PTGFRN; FZD1; LOXL2; FAP; THBS2; MICAL2; SULF1; GLI2; INHBA; SPARC; PTPRD; SRPX2; ATP10A; PARVA; COL8A2; COL8A1; ALPK2; ITGB5; UNC5B; COMP; ISM1; FBN1; COL5A2; POSTN; COL5A1; GPC6; ROR2; NRP2; SFRP2; PMP22; LRP1; PDPN; SEMA3D; FN1; WNT2; MFAP5; PALLD; RUNX1; COL1A2; A…
1.70798e-12	collagen trimer	GO:0005581	cellular component	2	14	COL10A1; COL8A2; COL8A1; COL11A1; C1QTNF3; LUM; COL5A2; COL5A1; COL1A2; CTHRC1; COL3A1; COL6A3; LOX; COL12A1
9.60014e-12	cell adhesion	GO:0007155	biological process	2	45	CDH11; CDH13; ANTXR1; PRPH2; KIF26B; ADAM12; ITGA11; FBLN2; LAMA4; TLN2; LOXL2; FAP; THBS2; PDPN; GLI2; NID2; NID1; PTPRD; SRPX2; NUAK1; COL3A1; PARVA; TNFSF4; COL8A2; COL8A1; GREM1; ITGB5; COMP; NINJ2; FBN1; POSTN; COL5A1; GPC6; CYTH3; NRP2; SFRP2; LRP1; FN1; TNFAIP6; PALLD; RUNX1; NTM; SPOCK1; COL6A3; COL12A1
1.82439e-11	tube development	GO:0035295	biological process	3	37	PDGFRB; CDH13; ZFPM2; HSPG2; KIF26B; ADAM12; PDPN; ADAMTS16; EDNRA; LOX; DACT1; LOXL2; ADAMTS2; FAP; THBS2; MICAL2; SULF1; GLI2; SPARC; SRPX2; PARVA; COL8A2; COL8A1; GREM1; UNC5B; COMP; ISM1; NRP2; SFRP2; LRP1; FN1; WNT2; RUNX1; ANGPTL2; PRRX1; MMP2; CTHRC1
1.94892e-11	anatomical structure formation involved in morphogenesis	GO:0048646	biological process	2	37	PDGFRB; CDH13; COL11A1; HSPG2; KIF26B; ADAM12; PDPN; EDNRA; PTGFRN; LOXL2; FAP; THBS2; SULF1; GLI2; INHBA; SPARC; SRPX2; PARVA; COL8A2; COL8A1; GREM1; ITGB5; UNC5B; ISM1; COL5A2; COL5A1; ROR2; NRP2; SFRP2; PMP22; FN1; WNT2; RUNX1; ANGPTL2; MMP2; CTHRC1; COL12A1
3.45916e-11	cartilage development	GO:0051216	biological process	4	17	SFRP2; GLI2; LOXL2; EVC; COL11A1; COMP; EPYC; MATN3; SULF1; ROR2; RUNX2; RUNX1; PRRX1; SULF2; LUM; GREM1; BMP8A
8.58351e-11	blood vessel morphogenesis	GO:0048514	biological process	4	28	PDGFRB; CDH13; ZFPM2; HSPG2; ADAM12; EDNRA; LOX; LOXL2; FAP; THBS2; SULF1; SPARC; SRPX2; PARVA; COL8A2; COL8A1; GREM1; UNC5B; COMP; ISM1; NRP2; SFRP2; LRP1; FN1; RUNX1; ANGPTL2; PRRX1; MMP2
1.04842e-10	animal organ development	GO:0048513	biological process	3	67	ACTA2; PDGFRB; MICAL2; COL11A1; ZFPM2; PRPH2; EVC; MATN3; KIF26B; SULF2; MFAP5; ITGA11; PDPN; COL3A1; EDNRA; LOX; DACT1; LUM; BMP8A; FZD1; LOXL2; ADAMTS6; ALPK2; ADAMTS2; ASPN; SPARC; SULF1; GLI2; INHBA; NID1; FOSL2; PARVA; GREM1; TNFSF4; COL8A2; COL8A1; CTSK; HSPG2; COMP; EPYC; CCIN; COL5A2; SH3PXD2B; COL5A1; GPC6; GABRB2; FBN1; ROR2; NRP2; SFRP2; LRP1; SEMA3D; FN1; BNC2; WNT2; GLIS2; ADAMTS16; …
1.05981e-10	collagen binding	GO:0005518	molecular function	3	12	CTSK; ANTXR1; FN1; COMP; ASPN; LRRC15; SPARC; NID2; NID1; ITGA11; LOX; LUM
2.80859e-10	extracellular matrix structural constituent conferring tensile strength	GO:0030020	molecular function	3	10	COL10A1; COL8A2; COL8A1; COL11A1; COL5A2; COL5A1; COL1A2; COL3A1; COL6A3; COL12A1
1.27995e-09	animal organ morphogenesis	GO:0009887	biological process	3	34	ACTA2; PDGFRB; COL11A1; ZFPM2; HSPG2; KIF26B; MFAP5; GREM1; ADAMTS16; DACT1; FZD1; ASPN; SULF2; SULF1; GLI2; INHBA; MICAL2; PARVA; COL8A2; COL8A1; ALPK2; COMP; FBN1; COL5A2; COL5A1; GPC6; ROR2; NRP2; SFRP2; WNT2; COL1A2; PRRX1; MMP2; CTHRC1
1.3057e-09	ossification	GO:0001503	biological process	2	21	CDH11; COL5A2; GLI2; ITGA11; COL11A1; FZD1; COMP; ASPN; LRRC17; CTHRC1; RUNX2; SFRP2; SPARC; RUNX1; COL1A2; MN1; LOX; MMP2; ROR2; GREM1; BMP8A
3.07016e-09	extracellular matrix component	GO:0044420	cellular component	2	10	COL8A1; COL11A1; FBN1; COL5A2; MFAP5; COL5A1; COL1A2; COL3A1; LUM; COL12A1
9.81371e-09	complex of collagen trimers	GO:0098644	cellular component	2	7	COL8A1; COL11A1; COL5A2; COL5A1; COL1A2; COL3A1; LUM
9.81371e-09	extracellular space	GO:0005615	cellular component	2	59	ACTA2; CDH11; CDH13; TNFAIP6; TIMP3; COL11A1; NID2; HSPG2; SULF2; COL10A1; C1QTNF3; COL3A1; LOX; DKK3; LUM; TIMP2; LOXL2; CILP2; FAP; SPARC; SULF1; FSTL1; INHBA; NID1; SRPX2; ASPN; BMP8A; TNFSF4; COL8A2; COL8A1; CTSK; ITGB5; DPYSL3; SSC5D; LAMA4; COMP; FBN1; COL5A2; POSTN; COL5A1; MXRA5; GPC6; GABRB2; SFRP2; SEMA3D; FN1; WNT2; LRRC15; GREM1; CTHRC1; ANGPTL2; PTPRD; COL1A2; SPOCK1; LRRC17; COL6A3;…
1.17436e-08	angiogenesis	GO:0001525	biological process	3	23	PDGFRB; CDH13; HSPG2; ADAM12; EDNRA; LOXL2; FAP; THBS2; SULF1; SPARC; SRPX2; PARVA; COL8A2; COL8A1; GREM1; UNC5B; ISM1; NRP2; SFRP2; FN1; RUNX1; ANGPTL2; MMP2
1.2598e-08	glycosaminoglycan binding	GO:0005539	molecular function	3	15	TNFAIP6; COL11A1; FN1; LAYN; COMP; EPYC; THBS2; SULF2; SULF1; FBN1; POSTN; COL5A1; FSTL1; NRP2; DPYSL3
1.35672e-08	endoplasmic reticulum lumen	GO:0005788	cellular component	4	18	COL10A1; COL8A2; COL8A1; COL11A1; FN1; MATN3; H6PD; FBN1; COL5A2; P4HA3; COL5A1; COL1A2; GPX8; COL3A1; COL6A3; FSTL1; COL12A1; FKBP7
1.38484e-08	fibrillar collagen trimer	GO:0005583	cellular component	3	6	COL11A1; COL5A2; COL5A1; COL1A2; COL3A1; LUM
1.38484e-08	banded collagen fibril	GO:0098643	cellular component	3	6	COL11A1; COL5A2; COL5A1; COL1A2; COL3A1; LUM
1.86422e-08	endodermal cell differentiation	GO:0035987	biological process	4	9	COL8A1; ITGB5; COL11A1; FN1; COL5A2; INHBA; COL5A1; MMP2; COL12A1
3.6022e-08	cellular developmental process	GO:0048869	biological process	2	70	ACTA2; CDH11; ANTXR1; COL11A1; PDGFRB; ZFPM2; PRPH2; HSPG2; ADAM12; ITGA11; NOX4; MAP4; COL3A1; EDNRA; LOX; PTGFRN; SH3PXD2B; TIMP2; FZD1; LOXL2; ALPK2; SULF2; SULF1; FSTL1; GLI2; INHBA; SPARC; PTPRD; ATP10A; FOSL2; PARVA; BMP8A; TNFSF4; BEND6; COL8A1; CTSK; ITGB5; DPYSL3; GREM1; UNC5B; COMP; C1QTNF3; CCIN; COL5A2; PRRX1; COL5A1; NUAK1; GABRB2; FBN1; ROR2; NRP2; SFRP2; PMP22; LRP1; PDPN; SEMA3D; …
3.99784e-08	basement membrane	GO:0005604	cellular component	4	11	COL8A2; COL8A1; LAMA4; FN1; HSPG2; LOXL2; FBN1; SPARC; NID2; NID1; COL5A1
9.23062e-08	endoderm formation	GO:0001706	biological process	4	9	COL8A1; ITGB5; COL11A1; FN1; COL5A2; INHBA; COL5A1; MMP2; COL12A1
3.29496e-07	regulation of developmental process	GO:0050793	biological process	3	51	PDGFRB; TIMP2; ZFPM2; NUAK1; HSPG2; ADAM12; ALPK2; PDPN; COL3A1; LOX; DACT1; FZD1; LOXL2; WWC3; ASPN; THBS2; SULF2; SULF1; GLI2; INHBA; SPARC; PTPRD; SRPX2; ATP10A; PARVA; GREM1; TNFSF4; BEND6; CTSK; LAMA4; DPYSL3; COMP; ISM1; FBN1; COL5A2; POSTN; COL5A1; GPC6; GPR21; ROR2; SFRP2; LRP1; SEMA3D; FN1; WNT2; RUNX2; RUNX1; SPOCK1; LRRC17; PRRX1; CTHRC1
5.76717e-07	regulation of multicellular organismal development	GO:2000026	biological process	4	44	PDGFRB; TIMP2; ZFPM2; HSPG2; ADAM12; ALPK2; PDPN; COL3A1; LOX; DACT1; FZD1; LOXL2; ASPN; THBS2; SULF2; SULF1; GLI2; INHBA; SPARC; PTPRD; SRPX2; GREM1; TNFSF4; BEND6; CTSK; LAMA4; DPYSL3; COMP; ISM1; FBN1; COL5A2; COL5A1; GPC6; ROR2; SFRP2; LRP1; SEMA3D; FN1; WNT2; RUNX1; SPOCK1; LRRC17; PRRX1; CTHRC1
8.12603e-07	heart development	GO:0007507	biological process	4	21	SFRP2; PDGFRB; RUNX1; COL11A1; FN1; GREM1; ZFPM2; WNT2; ALPK2; MICAL2; FBN1; GLI2; ADAMTS6; SPARC; COL5A1; EDNRA; SH3PXD2B; COL3A1; LOX; PARVA; NRP2
1.02356e-06	chondrocyte differentiation	GO:0002062	biological process	4	10	SFRP2; GLI2; LOXL2; GREM1; COL11A1; COMP; SULF2; SULF1; RUNX2; RUNX1
1.1093e-06	cell differentiation	GO:0030154	biological process	3	65	ACTA2; CDH11; ANTXR1; COL11A1; PDGFRB; ZFPM2; PRPH2; HSPG2; ADAM12; ITGA11; PDPN; MAP4; COL3A1; EDNRA; LOX; PTGFRN; SH3PXD2B; TIMP2; FZD1; LOXL2; ALPK2; SULF2; SULF1; FSTL1; GLI2; INHBA; PTPRD; FOSL2; PARVA; BMP8A; TNFSF4; BEND6; COL8A1; CTSK; ITGB5; DPYSL3; GREM1; UNC5B; COMP; C1QTNF3; CCIN; COL5A2; PRRX1; COL5A1; GABRB2; FBN1; ROR2; NRP2; SFRP2; LRP1; SEMA3D; FN1; POSTN; WNT2; GLIS2; RUNX2; PAL…
1.14518e-06	embryonic morphogenesis	GO:0048598	biological process	3	21	SFRP2; GLI2; COL8A1; GREM1; ITGB5; COL11A1; FN1; WNT2; MICAL2; SULF1; FBN1; COL5A2; INHBA; MFAP5; COL5A1; DACT1; CTHRC1; PRRX1; MMP2; ROR2; COL12A1
1.36258e-06	endoderm development	GO:0007492	biological process	4	9	COL8A1; ITGB5; COL11A1; FN1; COL5A2; INHBA; COL5A1; MMP2; COL12A1
1.43592e-06	response to growth factor	GO:0070848	biological process	4	24	PDGFRB; NOX4; COL3A1; LOX; LUM; ASPN; SULF2; SULF1; FSTL1; GREM1; ITGB5; BMP8A; COMP; FBN1; POSTN; MXRA5; ROR2; NRP2; SFRP2; WNT2; DKK3; RUNX2; COL1A2; GAS1
1.63264e-06	regulation of multicellular organismal process	GO:0051239	biological process	3	56	PDGFRB; TIMP2; ZFPM2; HSPG2; ADAM12; C1QTNF3; PDPN; COL3A1; LOX; DACT1; LUM; FZD1; LOXL2; ALPK2; WWC3; NETO1; FAP; THBS2; SULF2; SULF1; GLI2; INHBA; SPARC; PTPRD; SRPX2; TSHZ3; ASPN; GREM1; TNFSF4; BEND6; CTSK; LAMA4; DPYSL3; SSC5D; COMP; ISM1; FBN1; COL5A2; POSTN; COL5A1; GPC6; GPR21; ROR2; NRP2; SFRP2; CORIN; LRP1; SEMA3D; FN1; WNT2; RUNX2; RUNX1; SPOCK1; LRRC17; PRRX1; CTHRC1
2.45637e-06	formation of primary germ layer	GO:0001704	biological process	3	10	SFRP2; COL8A1; ITGB5; COL11A1; FN1; COL5A2; INHBA; COL5A1; MMP2; COL12A1
5.0249e-06	sensory organ development	GO:0007423	biological process	4	19	COL8A2; COL8A1; GLI2; COL11A1; PDGFRB; PRPH2; BNC2; CTHRC1; MFAP5; FBN1; COL5A2; INHBA; SPARC; COL5A1; WNT2; PRRX1; GABRB2; ROR2; SH3PXD2B
5.0249e-06	negative regulation of multicellular organismal process	GO:0051241	biological process	4	30	ZFPM2; HSPG2; GREM1; COL3A1; LOXL2; WWC3; FAP; THBS2; SULF1; GLI2; INHBA; SPARC; TNFSF4; ALPK2; LAMA4; DPYSL3; SSC5D; ISM1; FBN1; COL5A2; COL5A1; SFRP2; LRP1; SEMA3D; FN1; LRRC17; RUNX1; SPOCK1; C1QTNF3; ASPN
5.0249e-06	negative regulation of developmental process	GO:0051093	biological process	4	26	ZFPM2; HSPG2; GREM1; COL3A1; LOXL2; WWC3; ASPN; THBS2; SULF1; GLI2; INHBA; SPARC; TNFSF4; ALPK2; DPYSL3; ISM1; FBN1; COL5A2; POSTN; COL5A1; SFRP2; LRP1; SEMA3D; LRRC17; RUNX1; SPOCK1
6.28487e-06	embryo development	GO:0009790	biological process	3	27	COL11A1; ZFPM2; MFAP5; EDNRA; LAMA4; DACT1; SULF2; SULF1; GLI2; INHBA; MICAL2; COL8A1; GREM1; ITGB5; FBN1; COL5A2; COL5A1; ROR2; NRP2; SFRP2; FN1; WNT2; PRRX1; KIAA1217; MMP2; CTHRC1; COL12A1
6.96994e-06	cell-substrate adhesion	GO:0031589	biological process	3	16	CDH13; LRP1; ITGB5; FN1; NID2; ANTXR1; COL8A1; PDPN; POSTN; NID1; ITGA11; SPOCK1; FBLN2; COL3A1; PARVA; GREM1
7.79387e-06	developmental growth	GO:0048589	biological process	2	20	SFRP2; PDGFRB; LRP1; SEMA3D; FN1; BNC2; ZFPM2; COMP; NINJ2; EVC; KIF26B; GLI2; POSTN; RUNX1; WNT2; GAS1; WWC3; GPR21; PTGFRN; NRP2
9.80754e-06	proteoglycan binding	GO:0043394	molecular function	3	6	CTSK; FN1; COMP; LRP1; NID1; COL5A1
1.05983e-05	tissue morphogenesis	GO:0048729	biological process	3	21	ACTA2; SFRP2; GREM1; COL11A1; FZD1; ZFPM2; WNT2; SULF1; CTHRC1; GLI2; INHBA; MICAL2; COL5A1; KIF26B; PDPN; GPC6; ADAMTS16; EDNRA; DACT1; ROR2; NRP2
1.14005e-05	transmembrane receptor protein serine/threonine kinase signaling pathway	GO:0007178	biological process	5	17	SFRP2; GREM1; ITGB5; BMP8A; COMP; ASPN; DKK3; SULF1; FBN1; RUNX2; INHBA; COL1A2; COL3A1; LOX; FSTL1; DACT1; ROR2
1.44561e-05	regulation of anatomical structure morphogenesis	GO:0022603	biological process	4	28	HSPG2; ADAM12; PDPN; DACT1; FZD1; ASPN; THBS2; SULF2; SULF1; SPARC; PTPRD; SRPX2; PARVA; GREM1; ATP10A; ISM1; COL5A2; POSTN; COL5A1; GPC6; ROR2; SFRP2; LRP1; SEMA3D; FN1; WNT2; RUNX1; CTHRC1
1.68877e-05	cell migration	GO:0016477	biological process	4	33	PDGFRB; CDH13; LRRC15; ITGA11; NOX4; COL3A1; LAMA4; LOX; LOXL2; FAP; SULF1; FSTL1; SPARC; SRPX2; PARVA; GREM1; ITGB5; DPYSL3; PDPN; POSTN; COL5A1; GPC6; ROR2; NRP2; SFRP2; LRP1; SEMA3D; FN1; TNFAIP6; PALLD; COL1A2; SPOCK1; CTHRC1
2.00148e-05	collagen metabolic process	GO:0032963	biological process	2	8	PDGFRB; CTSK; RUNX1; ADAMTS2; FAP; COL5A1; COL1A2; MMP2
2.00148e-05	response to endogenous stimulus	GO:0009719	biological process	2	34	PDGFRB; CDH13; TIMP3; TIMP2; NOX4; COL3A1; LOX; FIBIN; ASPN; SULF2; SULF1; FSTL1; INHBA; SPARC; TNFSF4; GREM1; ITGB5; BMP8A; COMP; FBN1; COL5A2; POSTN; MXRA5; GABRB2; GPR21; ROR2; SFRP2; LRP1; WNT2; DKK3; RUNX2; RUNX1; COL1A2; MMP2
3.1841e-05	cell development	GO:0048468	biological process	3	40	ACTA2; CDH11; ANTXR1; COL11A1; PDGFRB; PRPH2; PDPN; MAP4; COL3A1; EDNRA; LOX; TIMP2; FZD1; SULF2; SULF1; GLI2; RUNX1; FOSL2; PARVA; BEND6; ALPK2; DPYSL3; UNC5B; COMP; FBN1; POSTN; GABRB2; ROR2; NRP2; SFRP2; LRP1; SEMA3D; FN1; WNT2; PALLD; PTPRD; NTM; SPOCK1; PRRX1; CTHRC1
3.73327e-05	supramolecular fiber organization	GO:0097435	biological process	3	21	SFRP2; PDGFRB; LOXL2; GREM1; ITGB5; COL11A1; PXDN; COMP; ADAMTS2; MICAL2; COL5A2; MFAP5; COL5A1; COL1A2; NOX4; COL3A1; LOX; ARHGAP28; LUM; COL12A1; DPYSL3
3.8178e-05	sensory organ morphogenesis	GO:0090596	biological process	4	12	COL8A2; COL8A1; GLI2; COL11A1; WNT2; FBN1; COL5A2; MFAP5; COL5A1; CTHRC1; PRRX1; ROR2
4.58952e-05	mesenchyme development	GO:0060485	biological process	4	13	ACTA2; SFRP2; LOXL2; GREM1; SEMA3D; FN1; PDGFRB; ZFPM2; WNT2; BNC2; PDPN; EDNRA; NRP2
4.9033e-05	cell motility	GO:0048870	biological process	2	33	PDGFRB; CDH13; LRRC15; ITGA11; NOX4; COL3A1; LAMA4; LOX; LOXL2; FAP; SULF1; FSTL1; SPARC; SRPX2; PARVA; GREM1; ITGB5; DPYSL3; PDPN; POSTN; COL5A1; GPC6; ROR2; NRP2; SFRP2; LRP1; SEMA3D; FN1; TNFAIP6; PALLD; COL1A2; SPOCK1; CTHRC1
4.9033e-05	localization of cell	GO:0051674	biological process	2	33	PDGFRB; CDH13; LRRC15; ITGA11; NOX4; COL3A1; LAMA4; LOX; LOXL2; FAP; SULF1; FSTL1; SPARC; SRPX2; PARVA; GREM1; ITGB5; DPYSL3; PDPN; POSTN; COL5A1; GPC6; ROR2; NRP2; SFRP2; LRP1; SEMA3D; FN1; TNFAIP6; PALLD; COL1A2; SPOCK1; CTHRC1
7.67131e-05	cellular response to growth factor stimulus	GO:0071363	biological process	5	22	PDGFRB; NOX4; COL3A1; LOX; ASPN; SULF2; SULF1; FSTL1; GREM1; ITGB5; BMP8A; COMP; FBN1; POSTN; ROR2; NRP2; SFRP2; WNT2; DKK3; RUNX2; COL1A2; GAS1
8.83865e-05	integrin binding	GO:0005178	molecular function	4	10	SFRP2; ITGB5; TIMP2; FN1; COMP; FAP; TLN2; FBN1; COL5A1; COL3A1
8.83865e-05	platelet-derived growth factor binding	GO:0048407	molecular function	4	4	COL3A1; COL5A1; COL1A2; PDGFRB
9.04292e-05	signaling receptor binding	GO:0005102	molecular function	3	31	PDGFRB; TIMP2; HSPG2; COL3A1; LAMA4; FZD1; FAP; TLN2; PDPN; INHBA; PTPRD; SRPX2; TNFSF4; GREM1; ITGB5; BMP8A; COMP; FBN1; KCTD10; ROR2; SFRP2; LRP1; SEMA3D; FN1; WNT2; DKK3; COL5A1; ANGPTL2; NETO1; CTHRC1; PXDN
9.15433e-05	chondrocyte development	GO:0002063	biological process	4	5	SFRP2; COMP; COL11A1; SULF1; SULF2
9.25834e-05	heparin binding	GO:0008201	molecular function	3	9	COL11A1; FN1; COMP; THBS2; FBN1; POSTN; COL5A1; FSTL1; NRP2
9.35498e-05	gastrulation	GO:0007369	biological process	4	10	SFRP2; COL8A1; ITGB5; COL11A1; FN1; COL5A2; INHBA; COL5A1; MMP2; COL12A1
9.65168e-05	enzyme linked receptor protein signaling pathway	GO:0007167	biological process	4	26	PDGFRB; CDH13; PDGFRL; COL3A1; LOX; DACT1; ASPN; SULF2; SULF1; FSTL1; INHBA; GREM1; ITGB5; BMP8A; COMP; FBN1; GPR21; ROR2; NRP2; SFRP2; LRP1; DKK3; RUNX2; PTPRD; COL1A2; MMP2
0.000102711	cellular component organization	GO:0016043	biological process	2	83	CDH11; COL10A1; CDH13; MICAL2; ANTXR1; COL11A1; PDGFRB; NID2; PRPH2; ADAMTS16; MATN3; SULF2; ADAM12; ITGA11; NOX4; MAP4; COL3A1; FBLN2; LOX; DACT1; LUM; SH3PXD2B; TIMP2; FZD1; LOXL2; ADAMTS6; ADAMTS2; AFAP1; FAP; TLN2; SPARC; SULF1; PTGFRN; GLI2; INHBA; NID1; PTPRD; SRPX2; ATP10A; PRND; PARVA; FRMD6; GREM1; HSPG2; COL8A2; COL8A1; CTSK; ITGB5; DPYSL3; ARHGAP28; LAMA4; COMP; SLC24A2; CCIN; COL5A2; …
0.000130192	cell surface	GO:0009986	cellular component	2	21	SULF2; PDGFRB; SLC6A1; GREM1; ITGB5; TIMP2; FZD1; LAYN; WNT2; FAP; CDH13; SULF1; PTGFRN; CORIN; SPARC; GPC6; PRND; ANTXR1; SRPX2; ROR2; TNFSF4
0.000147015	response to wounding	GO:0009611	biological process	3	19	PDGFRB; RUNX1; DPYSL3; FN1; POSTN; ZFPM2; COMP; FAP; LRP1; SULF2; PDPN; PTGFRN; INHBA; SPARC; COL5A1; COL1A2; COL3A1; LOX; NINJ2
0.000152432	extracellular matrix disassembly	GO:0022617	biological process	4	7	CTSK; TIMP2; FAP; PDPN; LRP1; SH3PXD2B; MMP2
0.000160934	sulfur compound binding	GO:1901681	molecular function	2	11	LRP1; COL11A1; FN1; COMP; THBS2; FBN1; POSTN; COL5A1; FSTL1; NRP2; DPYSL3
0.000160934	extracellular matrix binding	GO:0050840	molecular function	2	6	COL11A1; SSC5D; LRRC15; NID1; SPARC; FBLN2
0.000178968	bone development	GO:0060348	biological process	4	10	SFRP2; GREM1; COMP; EPYC; SULF2; SULF1; FBN1; LRRC17; SH3PXD2B; LOX
0.000178968	skin development	GO:0043588	biological process	4	12	GLI2; CTSK; RUNX1; ADAMTS2; COMP; COL5A2; INHBA; PALLD; COL5A1; COL1A2; FOSL2; COL3A1
0.000228116	movement of cell or subcellular component	GO:0006928	biological process	2	37	PDGFRB; CDH13; TNFAIP6; KIF26B; ITGA11; NOX4; MAP4; COL3A1; LAMA4; LOX; LOXL2; FAP; SULF1; FSTL1; GLI2; SPARC; SRPX2; PARVA; GREM1; ITGB5; DPYSL3; UNC5B; PDPN; POSTN; COL5A1; GPC6; ROR2; NRP2; SFRP2; LRP1; SEMA3D; FN1; LRRC15; PALLD; COL1A2; SPOCK1; CTHRC1
0.000263233	response to BMP	GO:0071772	biological process	3	9	SFRP2; GREM1; BMP8A; COMP; SULF1; FBN1; RUNX2; FSTL1; ROR2
0.000285045	kidney development	GO:0001822	biological process	4	12	ACTA2; PDGFRB; ADAMTS6; GLIS2; SULF2; SULF1; FBN1; GLI2; NID1; GREM1; KIF26B; ADAMTS16
0.000285045	cellular response to BMP stimulus	GO:0071773	biological process	4	9	SFRP2; GREM1; BMP8A; COMP; SULF1; FBN1; RUNX2; FSTL1; ROR2
0.000290864	cellular response to endogenous stimulus	GO:0071495	biological process	3	28	PDGFRB; NOX4; COL3A1; LOX; ASPN; SULF2; SULF1; FSTL1; INHBA; TNFSF4; GREM1; ITGB5; BMP8A; COMP; FBN1; COL5A2; POSTN; GABRB2; GPR21; ROR2; SFRP2; LRP1; WNT2; DKK3; RUNX2; RUNX1; COL1A2; MMP2
0.000296071	cell surface receptor signaling pathway	GO:0007166	biological process	3	48	PDGFRB; CDH13; TIMP3; GLIS2; EVC; PDGFRL; ITGA11; COL3A1; LOX; DACT1; FZD1; NETO1; ASPN; SULF2; SULF1; FSTL1; GLI2; INHBA; PTPRD; GREM1; TNFSF4; BEND6; ALPK2; ITGB5; BMP8A; UNC5B; COMP; FBN1; GAS1; GPC6; GPR21; ROR2; NRP2; SEMA3D; SFRP2; LRP1; RASGRF2; FN1; POSTN; WNT2; DKK3; RUNX2; RUNX1; COL1A2; PRRX1; MMP2; CTHRC1; PXDN
0.000373621	renal system development	GO:0072001	biological process	4	12	ACTA2; PDGFRB; ADAMTS6; GLIS2; SULF2; SULF1; FBN1; GLI2; NID1; GREM1; KIF26B; ADAMTS16
0.000396328	calcium ion binding	GO:0005509	molecular function	5	19	CDH11; CDH13; LRP1; SULF2; NID2; COMP; ASPN; HSPG2; THBS2; LOXL2; SULF1; FBN1; SPARC; MATN3; NID1; FKBP7; SPOCK1; FBLN2; FSTL1
0.000456474	response to transforming growth factor beta	GO:0071559	biological process	3	11	ITGB5; MXRA5; WNT2; ASPN; DKK3; FBN1; POSTN; COL1A2; NOX4; COL3A1; LOX
0.000495007	organ growth	GO:0035265	biological process	2	8	PDGFRB; BNC2; ZFPM2; COMP; EVC; WWC3; RUNX1; WNT2
0.000539874	regulation of cell-substrate adhesion	GO:0010810	biological process	4	10	CDH13; LRP1; FN1; COL8A1; PDPN; POSTN; NID1; GREM1; SPOCK1; FBLN2
0.000539874	nervous system development	GO:0007399	biological process	4	40	CDH11; TIMP2; GLIS2; PRPH2; HSPG2; MAP4; COL3A1; EDNRA; DACT1; FZD1; SULF2; SULF1; GLI2; INHBA; PTPRD; MARVELD1; SRPX2; BEND6; DPYSL3; UNC5B; NINJ2; CCIN; POSTN; GPC6; GABRB2; ROR2; NRP2; SFRP2; PMP22; LRP1; SEMA3D; FN1; WNT2; RUNX2; PALLD; RUNX1; NTM; SPOCK1; PRRX1; CTHRC1
0.000699995	nephron development	GO:0072006	biological process	3	8	ACTA2; PDGFRB; GREM1; SULF2; KIF26B; NID1; SULF1; ADAMTS16
0.000766481	morphogenesis of an epithelium	GO:0002009	biological process	4	16	SFRP2; FZD1; GREM1; WNT2; SULF1; CTHRC1; GLI2; MICAL2; COL5A1; KIF26B; PDPN; GPC6; ADAMTS16; EDNRA; DACT1; ROR2
0.000788542	protease binding	GO:0002020	molecular function	4	8	LRP1; TIMP3; TIMP2; FN1; COMP; FAP; COL1A2; COL3A1
0.000790746	negative regulation of signaling	GO:0023057	biological process	4	28	TIMP3; TIMP2; GLIS2; SORCS2; GREM1; DACT1; WWC3; ASPN; SULF2; SULF1; GLI2; INHBA; BEND6; ALPK2; BMP8A; UNC5B; SLC24A2; FBN1; KCTD10; GPR21; ROR2; SFRP2; LRP1; C1QTNF3; DKK3; PTPRD; CTHRC1; PXDN
0.00084071	positive regulation of multicellular organismal process	GO:0051240	biological process	4	32	PDGFRB; TIMP2; ZFPM2; ADAM12; PDPN; LUM; FZD1; LOXL2; SULF2; SULF1; GLI2; INHBA; SPARC; PTPRD; SRPX2; TNFSF4; BEND6; GREM1; DPYSL3; POSTN; GPR21; ROR2; NRP2; SFRP2; LRP1; FN1; WNT2; RUNX2; RUNX1; C1QTNF3; NETO1; CTHRC1
0.000873595	urogenital system development	GO:0001655	biological process	4	12	ACTA2; PDGFRB; ADAMTS6; GLIS2; SULF2; SULF1; FBN1; GLI2; NID1; GREM1; KIF26B; ADAMTS16
0.000884969	neuron differentiation	GO:0030182	biological process	4	27	CDH11; TIMP2; PRPH2; MAP4; FZD1; GLI2; INHBA; PTPRD; BEND6; DPYSL3; UNC5B; POSTN; GABRB2; ROR2; NRP2; SFRP2; LRP1; SEMA3D; FN1; WNT2; RUNX2; PALLD; RUNX1; NTM; SPOCK1; PRRX1; CTHRC1
0.000981127	cell-matrix adhesion	GO:0007160	biological process	4	10	CDH13; LRP1; ITGB5; FN1; NID2; POSTN; NID1; ITGA11; COL3A1; GREM1
0.00106153	osteoblast proliferation	GO:0033687	biological process	2	4	MN1; GREM1; CTHRC1; LRRC17
0.00109731	cell-substrate junction	GO:0030055	cellular component	2	14	PDGFRB; CDH13; LRP1; ITGB5; FZD1; LAYN; FAP; HSPG2; TLN2; PALLD; ITGA11; NOX4; AFAP1; PARVA
0.001128	fibronectin binding	GO:0001968	molecular function	3	4	SFRP2; CTSK; SSC5D; LRRC15
0.001128	cell adhesion molecule binding	GO:0050839	molecular function	3	15	CDH11; SFRP2; CDH13; ITGB5; TIMP2; FN1; COMP; FAP; TLN2; FBN1; POSTN; COL5A1; COL3A1; PARVA; PTPRD
0.00122649	protein-containing complex binding	GO:0044877	molecular function	2	25	CDH13; ANTXR1; TIMP2; ITGA11; COL3A1; LOX; LUM; NID2; FAP; TLN2; NID1; INHBA; SPARC; CTSK; ITGB5; COMP; CCIN; COL5A1; FBN1; SFRP2; LRP1; FN1; LRRC15; EIF5A2; ASPN
0.0013485	inner ear development	GO:0048839	biological process	3	8	PDGFRB; COL11A1; CTHRC1; GLI2; SPARC; PRRX1; GABRB2; ROR2
0.00141306	tendon development	GO:0035989	biological process	5	3	COMP; COL5A1; COL11A1
0.00153411	cell-cell signaling	GO:0007267	biological process	2	29	CDH11; SLC6A1; SORCS2; GREM1; DACT1; FZD1; SULF2; SULF1; GLI2; INHBA; PTPRD; ALPK2; BMP8A; TSHZ3; SLC24A2; GPC6; GABRB2; ROR2; SFRP2; PMP22; LRP1; RASGRF2; WNT2; TNFAIP6; DKK3; RUNX1; C1QTNF3; NETO1; CTHRC1
0.00160051	anchoring junction	GO:0070161	cellular component	2	16	CDH11; PDGFRB; CDH13; LRP1; ITGB5; FZD1; LAYN; FAP; HSPG2; TLN2; PALLD; ITGA11; NOX4; CYTH3; PARVA; AFAP1
0.00160625	wound healing	GO:0042060	biological process	4	15	PDGFRB; RUNX1; FN1; ZFPM2; COMP; FAP; PDPN; PTGFRN; POSTN; SPARC; COL5A1; COL1A2; COL3A1; LOX; NINJ2
0.00163673	regulation of transmembrane receptor protein serine/threonine kinase signaling pathway	GO:0090092	biological process	5	11	SFRP2; GREM1; BMP8A; ASPN; DKK3; SULF1; FSTL1; INHBA; LOX; FBN1; DACT1
0.00165723	cellular response to transforming growth factor beta stimulus	GO:0071560	biological process	4	10	ITGB5; WNT2; ASPN; DKK3; FBN1; POSTN; COL1A2; NOX4; COL3A1; LOX
0.00169421	Wnt-protein binding	GO:0017147	molecular function	3	4	SFRP2; FZD1; ROR2; CTHRC1
0.00174983	lung development	GO:0030324	biological process	4	8	PDGFRB; ADAMTS2; ZFPM2; WNT2; PDPN; GLI2; SPARC; LOX
0.00175655	cell-substrate adherens junction	GO:0005924	cellular component	3	14	PDGFRB; CDH13; LRP1; ITGB5; FZD1; LAYN; FAP; HSPG2; TLN2; PALLD; ITGA11; NOX4; AFAP1; PARVA
0.00177042	osteoblast differentiation	GO:0001649	biological process	4	9	SFRP2; GLI2; GREM1; FZD1; LRRC17; RUNX2; ITGA11; LOX; CTHRC1
0.00177246	regulation of animal organ morphogenesis	GO:2000027	biological process	5	11	SFRP2; FZD1; GREM1; WNT2; ASPN; SULF2; SULF1; CTHRC1; GPC6; DACT1; ROR2
0.00194207	glomerular basement membrane development	GO:0032836	biological process	3	3	NID1; SULF2; SULF1
0.00196082	adherens junction	GO:0005912	cellular component	3	16	CDH11; PDGFRB; CDH13; LRP1; ITGB5; FZD1; LAYN; FAP; HSPG2; TLN2; PALLD; ITGA11; NOX4; CYTH3; PARVA; AFAP1
0.00201829	respiratory tube development	GO:0030323	biological process	4	8	PDGFRB; ADAMTS2; ZFPM2; WNT2; PDPN; GLI2; SPARC; LOX
0.00208183	focal adhesion	GO:0005925	cellular component	4	14	PDGFRB; CDH13; LRP1; ITGB5; FZD1; LAYN; FAP; HSPG2; TLN2; PALLD; ITGA11; NOX4; AFAP1; PARVA
0.00213003	regulation of cell adhesion	GO:0030155	biological process	3	18	SFRP2; CDH13; LRP1; LAMA4; FN1; NUAK1; COL8A1; PDPN; GLI2; POSTN; NID1; RUNX1; KIF26B; SPOCK1; FBLN2; CYTH3; GREM1; TNFSF4
0.00216358	artery development	GO:0060840	biological process	4	6	PDGFRB; LRP1; COMP; ADAMTS6; PRRX1; LOX
0.00253417	cell surface receptor signaling pathway involved in cell-cell signaling	GO:1905114	biological process	4	16	SFRP2; FZD1; LRP1; ALPK2; WNT2; SULF2; SULF1; CTHRC1; GLI2; RUNX1; GPC6; NETO1; DKK3; DACT1; ROR2; GREM1
0.00263024	growth factor binding	GO:0019838	molecular function	3	7	PDGFRB; COL5A1; COL1A2; PXDN; SRPX2; COL3A1; NRP2
0.00295484	epithelium development	GO:0060429	biological process	4	23	ACTA2; KIF26B; GREM1; PDPN; ADAMTS16; EDNRA; DACT1; FZD1; SULF1; FSTL1; GLI2; INHBA; MICAL2; FOSL2; CTSK; COL5A1; GPC6; ROR2; SFRP2; WNT2; PALLD; RUNX1; CTHRC1
0.00295484	mesenchymal cell differentiation	GO:0048762	biological process	4	9	SFRP2; LOXL2; GREM1; SEMA3D; FN1; WNT2; PDPN; EDNRA; NRP2
0.00303885	regulation of cell differentiation	GO:0045595	biological process	4	31	TIMP2; ZFPM2; GREM1; COL3A1; LOX; FZD1; LOXL2; PDPN; GLI2; INHBA; PTPRD; TNFSF4; BEND6; CTSK; DPYSL3; FBN1; COL5A2; POSTN; COL5A1; ROR2; SFRP2; LRP1; SEMA3D; FN1; WNT2; RUNX2; RUNX1; SPOCK1; LRRC17; PRRX1; CTHRC1
0.00304261	regulation of extracellular matrix organization	GO:1903053	biological process	5	5	FAP; RUNX1; ANTXR1; PDPN; LRP1
0.00306924	regulation of cell motility	GO:2000145	biological process	4	20	SFRP2; PDGFRB; CDH13; LRP1; LAMA4; DPYSL3; FN1; TNFAIP6; LRRC15; SULF1; PDPN; POSTN; SPARC; GREM1; NOX4; SRPX2; COL3A1; ROR2; NRP2; SEMA3D
0.00309376	negative regulation of cell communication	GO:0010648	biological process	5	28	TIMP3; TIMP2; GLIS2; SORCS2; GREM1; DACT1; WWC3; ASPN; SULF2; SULF1; GLI2; INHBA; BEND6; ALPK2; BMP8A; UNC5B; SLC24A2; FBN1; KCTD10; GPR21; ROR2; SFRP2; LRP1; C1QTNF3; DKK3; PTPRD; CTHRC1; PXDN
0.00339201	sensory system development	GO:0048880	biological process	4	11	COL8A2; COL8A1; PDGFRB; PRPH2; FBN1; COL5A2; INHBA; MFAP5; COL5A1; WNT2; SH3PXD2B
0.00339201	heart morphogenesis	GO:0003007	biological process	4	9	SFRP2; ALPK2; COL11A1; ZFPM2; WNT2; MICAL2; COL5A1; PARVA; NRP2
0.00358553	regulation of cell proliferation	GO:0042127	biological process	4	28	PDGFRB; CDH13; TIMP2; ZFPM2; NUAK1; NOX4; FAP; SULF2; SULF1; GLI2; INHBA; SPARC; MN1; TNFSF4; GREM1; COMP; FOSL2; PDPN; ROR2; NRP2; SFRP2; FN1; WNT2; RUNX1; PRRX1; EIF5A2; MMP2; CTHRC1
0.0035864	respiratory system development	GO:0060541	biological process	4	8	PDGFRB; ADAMTS2; ZFPM2; WNT2; PDPN; GLI2; SPARC; LOX
0.00368059	platelet activating factor receptor activity	GO:0004992	molecular function	5	2	PDGFRB; PDGFRL
0.00368059	frizzled binding	GO:0005109	molecular function	5	4	WNT2; CTHRC1; ROR2; FZD1
0.0039297	extracellular matrix structural constituent conferring compression resistance	GO:0030021	molecular function	3	3	ASPN; HSPG2; LUM
0.00406077	regulation of morphogenesis of an epithelium	GO:1905330	biological process	5	9	SFRP2; FZD1; GREM1; WNT2; SULF1; CTHRC1; GPC6; DACT1; ROR2
0.00411668	central nervous system neuron differentiation	GO:0021953	biological process	5	8	CDH11; SFRP2; FZD1; WNT2; GLI2; INHBA; SPOCK1; NRP2
0.00411668	negative regulation of embryonic development	GO:0045992	biological process	5	4	COL5A2; SFRP2; COL5A1; SULF1
0.00420623	neuron development	GO:0048666	biological process	4	22	CDH11; PRPH2; MAP4; FZD1; GLI2; PTPRD; DPYSL3; UNC5B; POSTN; GABRB2; ROR2; NRP2; SFRP2; LRP1; SEMA3D; FN1; PALLD; RUNX1; NTM; SPOCK1; PRRX1; CTHRC1
0.0042073	regulation of signaling	GO:0023051	biological process	3	50	CDH11; PDGFRB; CDH13; TIMP3; TIMP2; GLIS2; NUAK1; SORCS2; EVC; GREM1; COL3A1; LOX; DACT1; AFAP1; WWC3; NETO1; ASPN; SULF2; SULF1; FSTL1; GLI2; INHBA; PTPRD; TSHZ3; ARHGAP28; BEND6; ALPK2; BMP8A; UNC5B; MN1; SLC24A2; FBN1; CORIN; GAS1; KCTD10; GPC6; CYTH3; GPR21; ROR2; SFRP2; LRP1; FN1; RASGRF2; POSTN; C1QTNF3; DKK3; RUNX1; PRRX1; CTHRC1; PXDN
0.00429877	glomerulus development	GO:0032835	biological process	3	5	ACTA2; PDGFRB; NID1; SULF2; SULF1
0.00431584	negative regulation of response to stimulus	GO:0048585	biological process	4	29	TIMP3; TIMP2; GLIS2; GREM1; COL3A1; DACT1; WWC3; FAP; SULF2; SULF1; GLI2; ASPN; TNFSF4; BEND6; ALPK2; UNC5B; FBN1; KCTD10; GPR21; ROR2; SFRP2; LRP1; SEMA3D; C1QTNF3; TNFAIP6; DKK3; PTPRD; CTHRC1; PXDN
0.0043518	cell-cell signaling by wnt	GO:0198738	biological process	3	14	SFRP2; FZD1; LRP1; ALPK2; WNT2; SULF2; SULF1; CTHRC1; RUNX1; GPC6; DKK3; DACT1; ROR2; GREM1
0.00449688	neurogenesis	GO:0022008	biological process	4	28	CDH11; TIMP2; PRPH2; MAP4; COL3A1; FZD1; GLI2; INHBA; PTPRD; BEND6; DPYSL3; UNC5B; POSTN; GABRB2; ROR2; NRP2; SFRP2; LRP1; SEMA3D; FN1; WNT2; RUNX2; PALLD; RUNX1; NTM; SPOCK1; PRRX1; CTHRC1
0.00458079	regulation of cell communication	GO:0010646	biological process	4	49	CDH11; PDGFRB; CDH13; TIMP3; TIMP2; GLIS2; NUAK1; SORCS2; EVC; GREM1; COL3A1; LOX; DACT1; AFAP1; WWC3; NETO1; ASPN; SULF2; SULF1; FSTL1; GLI2; INHBA; PTPRD; TSHZ3; ARHGAP28; BEND6; ALPK2; BMP8A; UNC5B; MN1; SLC24A2; FBN1; GAS1; KCTD10; GPC6; CYTH3; GPR21; ROR2; SFRP2; LRP1; FN1; RASGRF2; POSTN; C1QTNF3; DKK3; RUNX1; PRRX1; CTHRC1; PXDN
0.00458079	negative regulation of biological process	GO:0048519	biological process	3	68	PDGFRB; CDH13; TNFAIP6; TIMP3; TIMP2; ZFPM2; SORCS2; HSPG2; SULF2; KCTD10; NOX4; MAP4; PDPN; COL3A1; DACT1; BMP8A; ARHGAP28; LOXL2; WWC3; FAP; THBS2; GLIS2; SULF1; FSTL1; GLI2; INHBA; SPARC; PTPRD; MN1; TSHZ3; PARVA; GREM1; TNFSF4; BEND6; ZBED1; ALPK2; LAMA4; DPYSL3; SSC5D; UNC5B; COMP; ISM1; SLC24A2; FBN1; COL5A2; PRRX1; COL5A1; GABRB2; GPR21; ROR2; SFRP2; LRP1; SEMA3D; FN1; POSTN; LRRC17; ANTXR…
0.00467538	negative regulation of cell differentiation	GO:0045596	biological process	5	17	SFRP2; GLI2; RUNX1; DPYSL3; POSTN; ZFPM2; LRRC17; LRP1; FBN1; COL5A2; INHBA; COL5A1; SPOCK1; SEMA3D; COL3A1; GREM1; TNFSF4
0.00467538	regulation of embryonic development	GO:0045995	biological process	5	7	SFRP2; GLI2; LAMA4; WNT2; SULF1; COL5A2; COL5A1
0.00482442	cardiac chamber development	GO:0003205	biological process	3	7	SFRP2; ADAMTS6; COL11A1; ZFPM2; WNT2; PARVA; NRP2
0.00489468	regulation of signal transduction	GO:0009966	biological process	4	45	PDGFRB; CDH13; TIMP3; TIMP2; GLIS2; NUAK1; EVC; GREM1; COL3A1; LOX; DACT1; AFAP1; WWC3; NETO1; ASPN; SULF2; SULF1; FSTL1; GLI2; INHBA; PTPRD; ARHGAP28; BEND6; ALPK2; BMP8A; UNC5B; MN1; FBN1; GAS1; KCTD10; GPC6; CYTH3; GPR21; ROR2; SFRP2; LRP1; FN1; RASGRF2; POSTN; C1QTNF3; DKK3; RUNX1; PRRX1; CTHRC1; PXDN
0.00503477	N-acetylglucosamine-6-sulfatase activity	GO:0008449	molecular function	5	2	SULF2; SULF1
0.00526378	generation of neurons	GO:0048699	biological process	5	28	CDH11; TIMP2; PRPH2; MAP4; COL3A1; FZD1; GLI2; INHBA; PTPRD; BEND6; DPYSL3; UNC5B; POSTN; GABRB2; ROR2; NRP2; SFRP2; LRP1; SEMA3D; FN1; WNT2; RUNX2; PALLD; RUNX1; NTM; SPOCK1; PRRX1; CTHRC1
0.00533735	cardiac chamber morphogenesis	GO:0003206	biological process	3	6	SFRP2; COL11A1; ZFPM2; WNT2; PARVA; NRP2
0.00533735	hindgut morphogenesis	GO:0007442	biological process	3	2	GLI2; DACT1
0.00555224	collagen catabolic process	GO:0030574	biological process	3	4	FAP; CTSK; MMP2; ADAMTS2
0.00651187	protein-lysine 6-oxidase activity	GO:0004720	molecular function	3	2	LOX; LOXL2
0.00661076	supramolecular polymer	GO:0099081	cellular component	2	18	ACTA2; COL8A1; COL11A1; MFAP5; ROR2; FBN1; COL5A2; PALLD; COL5A1; COL1A2; KIF26B; MAP4; COL3A1; COL6A3; PARVA; MMP2; LUM; DPYSL3
0.00663788	regulation of locomotion	GO:0040012	biological process	3	20	SFRP2; PDGFRB; CDH13; LRP1; LAMA4; DPYSL3; FN1; TNFAIP6; LRRC15; SULF1; PDPN; POSTN; SPARC; GREM1; NOX4; SRPX2; COL3A1; ROR2; NRP2; SEMA3D
0.00700347	positive regulation of cell adhesion	GO:0045785	biological process	4	12	SFRP2; CDH13; FN1; COL8A1; PDPN; GLI2; NID1; RUNX1; KIF26B; FBLN2; CYTH3; TNFSF4
0.00708972	regulation of cellular component movement	GO:0051270	biological process	4	20	SFRP2; PDGFRB; CDH13; LRP1; LAMA4; DPYSL3; FN1; TNFAIP6; LRRC15; SULF1; PDPN; POSTN; SPARC; GREM1; NOX4; SRPX2; COL3A1; ROR2; NRP2; SEMA3D
0.00708972	inner ear morphogenesis	GO:0042472	biological process	4	5	GLI2; PRRX1; CTHRC1; COL11A1; ROR2
0.00709143	epithelial cell proliferation	GO:0050673	biological process	2	11	SFRP2; COL8A2; LOXL2; WNT2; FAP; CDH13; SULF1; SULF2; COL8A1; SPARC; NRP2
0.00710479	positive regulation of locomotion	GO:0040017	biological process	4	14	PDGFRB; CDH13; LRP1; SEMA3D; FN1; TNFAIP6; LRRC15; PDPN; POSTN; SPARC; NOX4; SRPX2; ROR2; NRP2
0.00710479	endochondral bone growth	GO:0003416	biological process	4	3	COMP; EVC; BNC2
0.0072549	eye morphogenesis	GO:0048592	biological process	5	7	COL8A2; COL8A1; WNT2; FBN1; COL5A2; MFAP5; COL5A1
0.0072549	eye development	GO:0001654	biological process	5	11	COL8A2; COL8A1; PDGFRB; PRPH2; FBN1; COL5A2; INHBA; MFAP5; COL5A1; WNT2; SH3PXD2B
0.00737517	regulation of cellular response to growth factor stimulus	GO:0090287	biological process	4	9	SFRP2; GREM1; DKK3; ASPN; SULF2; SULF1; FSTL1; LOX; FBN1
0.00737517	peptidyl-lysine oxidation	GO:0018057	biological process	4	2	LOX; LOXL2
0.0076306	positive regulation of developmental process	GO:0051094	biological process	4	24	PDGFRB; TIMP2; ZFPM2; ADAM12; FZD1; LOXL2; PDPN; GLI2; INHBA; PTPRD; SRPX2; TNFSF4; BEND6; GREM1; DPYSL3; GPR21; ROR2; SFRP2; LRP1; FN1; WNT2; RUNX2; RUNX1; CTHRC1
0.00764481	visual system development	GO:0150063	biological process	5	11	COL8A2; COL8A1; PDGFRB; PRPH2; FBN1; COL5A2; INHBA; MFAP5; COL5A1; WNT2; SH3PXD2B
0.00851129	ear development	GO:0043583	biological process	5	8	PDGFRB; COL11A1; CTHRC1; GLI2; SPARC; PRRX1; GABRB2; ROR2
0.00879551	muscle cell migration	GO:0014812	biological process	4	5	PDGFRB; PARVA; NOX4; POSTN; LRP1
0.00891992	smoothened signaling pathway	GO:0007224	biological process	4	6	GLIS2; EVC; GLI2; PRRX1; GAS1; ROR2
0.00894691	innervation	GO:0060384	biological process	2	3	GABRB2; SULF2; SULF1
0.00909642	muscle structure development	GO:0061061	biological process	3	14	PDGFRB; ALPK2; ITGA11; COL11A1; ZFPM2; COMP; EVC; PTGFRN; ADAM12; RUNX1; WNT2; COL6A3; LOX; GREM1
0.00932558	Wnt signaling pathway	GO:0016055	biological process	5	14	SFRP2; FZD1; LRP1; ALPK2; WNT2; SULF2; SULF1; CTHRC1; RUNX1; GPC6; DKK3; DACT1; ROR2; GREM1
0.00932751	regulation of angiogenesis	GO:0045765	biological process	5	10	SFRP2; GREM1; ISM1; HSPG2; THBS2; ADAM12; SULF1; SPARC; RUNX1; SRPX2
0.00972231	collagen type V trimer	GO:0005588	cellular component	4	2	COL5A2; COL5A1
0.00992632	coreceptor activity involved in Wnt signaling pathway, planar cell polarity pathway	GO:1904929	molecular function	5	2	ROR2; GPC6
0.0100886	morphogenesis of a branching epithelium	GO:0061138	biological process	3	7	SFRP2; GREM1; WNT2; SULF1; GLI2; ADAMTS16; EDNRA
0.010362	intramembranous ossification	GO:0001957	biological process	4	2	MN1; MMP2
0.010362	establishment of planar polarity	GO:0001736	biological process	4	6	SFRP2; FZD1; CTHRC1; GPC6; DACT1; ROR2
0.010592	bone mineralization	GO:0030282	biological process	5	6	GREM1; COMP; ASPN; COL1A2; LOX; ROR2
0.0106073	regeneration	GO:0031099	biological process	3	7	LRP1; NINJ2; SULF2; POSTN; RUNX1; PRRX1; PTGFRN
0.0106073	bone growth	GO:0098868	biological process	3	3	COMP; EVC; BNC2
0.0106073	direct ossification	GO:0036072	biological process	3	2	MN1; MMP2
0.0106073	cell-cell adhesion	GO:0098609	biological process	3	18	CDH11; COL8A2; CDH13; TLN2; ITGB5; SRPX2; FN1; COMP; NINJ2; TNFSF4; PDPN; GLI2; PALLD; RUNX1; KIF26B; GPC6; PARVA; PTPRD
0.0106073	establishment of tissue polarity	GO:0007164	biological process	3	6	SFRP2; FZD1; CTHRC1; GPC6; DACT1; ROR2
0.0108083	endoplasmic reticulum	GO:0005783	cellular component	4	31	COL10A1; COL11A1; IKBIP; MATN3; H6PD; P4HA3; FKBP7; NOX4; COL3A1; FIBIN; PTGFRN; LOXL2; SULF2; SULF1; FSTL1; HSD17B6; COL8A2; COL8A1; ATP10A; FBN1; COL5A2; COL5A1; DSE; EIF5A2; RASGRF2; FN1; COL1A2; COL12A1; GPX8; COL6A3; PXDN
0.0110486	metanephric nephron morphogenesis	GO:0072273	biological process	4	3	PDGFRB; GREM1; KIF26B
0.0110486	outflow tract septum morphogenesis	GO:0003148	biological process	4	3	ZFPM2; PARVA; NRP2
0.0114417	morphogenesis of a branching structure	GO:0001763	biological process	2	7	SFRP2; GREM1; WNT2; SULF1; GLI2; ADAMTS16; EDNRA
0.0116992	lamellipodium membrane	GO:0031258	cellular component	4	3	FAP; ANTXR1; PDPN
0.0119422	negative regulation of signal transduction	GO:0009968	biological process	5	24	TIMP3; TIMP2; GLIS2; GREM1; DACT1; WWC3; ASPN; SULF2; SULF1; GLI2; BEND6; ALPK2; UNC5B; FBN1; KCTD10; GPR21; ROR2; SFRP2; LRP1; C1QTNF3; DKK3; PTPRD; CTHRC1; PXDN
0.0122287	regulation of smoothened signaling pathway	GO:0008589	biological process	5	5	GAS1; GLI2; GLIS2; EVC; PRRX1
0.0122287	regulation of Wnt signaling pathway	GO:0030111	biological process	5	11	SFRP2; ALPK2; LRP1; SULF2; SULF1; CTHRC1; RUNX1; DKK3; DACT1; ROR2; GREM1
0.0122287	positive regulation of cellular component movement	GO:0051272	biological process	5	14	PDGFRB; CDH13; LRP1; SEMA3D; FN1; TNFAIP6; LRRC15; PDPN; POSTN; SPARC; NOX4; SRPX2; ROR2; NRP2
0.0123601	substrate-dependent cell migration	GO:0006929	biological process	4	3	ITGA11; NRP2; FN1
0.0124712	regulation of bone development	GO:1903010	biological process	5	3	LOX; GREM1; FBN1
0.0130594	aminoglycan biosynthetic process	GO:0006023	biological process	5	6	PDGFRB; HSPG2; CHSY3; GPC6; DSE; LUM
0.0136829	response to organic substance	GO:0010033	biological process	3	44	PDGFRB; CDH13; TIMP3; TIMP2; H6PD; NOX4; COL3A1; LOX; FIBIN; LUM; BMP8A; ASPN; SULF2; SULF1; FSTL1; GLI2; INHBA; SPARC; MN1; TNFSF4; GREM1; ITGB5; DPYSL3; SSC5D; COMP; FBN1; COL5A2; POSTN; MXRA5; GABRB2; GPR21; ROR2; NRP2; SFRP2; LRP1; FN1; WNT2; DKK3; RUNX2; RUNX1; COL1A2; GAS1; MMP2; PXDN
0.0137177	branching morphogenesis of an epithelial tube	GO:0048754	biological process	4	6	SFRP2; GREM1; WNT2; GLI2; ADAMTS16; EDNRA
0.0142576	laminin binding	GO:0043236	molecular function	3	3	NID1; LRRC15; SSC5D
0.0143761	regulation of developmental growth	GO:0048638	biological process	4	9	SFRP2; LRP1; SEMA3D; FN1; ZFPM2; WNT2; WWC3; RUNX1; GPR21
0.0144724	biomineral tissue development	GO:0031214	biological process	4	6	GREM1; COMP; ASPN; COL1A2; LOX; ROR2
0.0145117	negative regulation of cellular process	GO:0048523	biological process	4	59	PDGFRB; CDH13; TIMP3; TIMP2; ZFPM2; SORCS2; KCTD10; NOX4; MAP4; PDPN; COL3A1; DACT1; BMP8A; ARHGAP28; LOXL2; WWC3; FAP; SULF2; SULF1; FSTL1; GLI2; INHBA; SPARC; PTPRD; MN1; TSHZ3; PARVA; GREM1; TNFSF4; BEND6; GLIS2; ALPK2; DPYSL3; UNC5B; COMP; SLC24A2; FBN1; COL5A2; PRRX1; COL5A1; GABRB2; GPR21; ROR2; SFRP2; LRP1; SEMA3D; POSTN; LRRC17; ANTXR1; DKK3; RUNX2; RUNX1; SPOCK1; ASPN; C1QTNF3; GAS1; COL…
0.0145559	hindgut development	GO:0061525	biological process	5	2	GLI2; DACT1
0.0146507	extracellular matrix assembly	GO:0085029	biological process	4	3	ANTXR1; LOX; COL1A2
0.0147825	morphogenesis of an epithelial fold	GO:0060571	biological process	5	3	GLI2; WNT2; SULF1
0.0147825	regulation of osteoblast proliferation	GO:0033688	biological process	5	3	MN1; GREM1; CTHRC1
0.0147966	endoplasmic reticulum part	GO:0044432	cellular component	3	24	COL10A1; COL11A1; IKBIP; MATN3; H6PD; P4HA3; FKBP7; NOX4; COL3A1; PTGFRN; FSTL1; COL8A2; COL8A1; ATP10A; FBN1; COL5A2; COL5A1; EIF5A2; RASGRF2; FN1; COL1A2; GPX8; COL6A3; COL12A1
0.0148291	regulation of vasculature development	GO:1901342	biological process	5	10	SFRP2; GREM1; ISM1; HSPG2; THBS2; ADAM12; SULF1; SPARC; RUNX1; SRPX2
0.0148596	tissue migration	GO:0090130	biological process	2	9	ACTA2; CDH13; GREM1; FAP; LOXL2; FSTL1; SPARC; SRPX2; NRP2
0.0150667	morphogenesis of embryonic epithelium	GO:0016331	biological process	4	6	SFRP2; GREM1; WNT2; SULF1; GLI2; CTHRC1
0.0155706	proteoglycan metabolic process	GO:0006029	biological process	5	5	DSE; CHSY3; COL11A1; SULF1; SULF2
0.0161831	cation binding	GO:0043169	molecular function	3	54	CDH11; COL10A1; CDH13; MICAL2; TIMP3; COL11A1; ZFPM2; NUAK1; ADAMTS16; SLC6A1; SULF2; P4HA3; ADAM12; ITGA11; NID2; COL3A1; FBLN2; LOX; TIMP2; LOXL2; ADAMTS6; ADAMTS2; ASPN; THBS2; SPARC; SULF1; FSTL1; GLI2; GLIS2; NID1; ZFHX4; PRND; TSHZ3; ZBED1; MATN3; HSPG2; COMP; FBN1; COL5A2; POSTN; COL5A1; ROR2; NRP2; LRP1; BNC2; ANTXR1; CHSY3; ATP10A; FKBP7; COL1A2; SPOCK1; RNF144A; MMP2; PXDN
0.0174077	tissue regeneration	GO:0042246	biological process	3	4	POSTN; NINJ2; RUNX1; PTGFRN
0.0175352	endothelial cell proliferation	GO:0001935	biological process	3	6	CDH13; WNT2; LOXL2; SULF1; SPARC; NRP2
0.0176577	epithelial tube morphogenesis	GO:0060562	biological process	4	9	SFRP2; GREM1; WNT2; KIF26B; GLI2; MICAL2; ADAMTS16; EDNRA; CTHRC1
0.0178408	negative regulation of bone development	GO:1903011	biological process	5	2	GREM1; FBN1
0.0178408	positive regulation of cell differentiation	GO:0045597	biological process	5	19	SFRP2; GLI2; LOXL2; LRP1; DPYSL3; FN1; FZD1; WNT2; TIMP2; GREM1; PDPN; CTHRC1; RUNX2; INHBA; RUNX1; TNFSF4; ROR2; BEND6; PTPRD
0.0181149	aorta development	GO:0035904	biological process	5	4	PDGFRB; LOX; LRP1; ADAMTS6
0.0182254	extracellular matrix constituent conferring elasticity	GO:0030023	molecular function	3	2	FBLN2; FBN1
0.0183153	smooth muscle contraction	GO:0006939	biological process	5	5	ACTA2; COMP; SULF2; SULF1; EDNRA
0.0188467	regulation of cell development	GO:0060284	biological process	5	18	SFRP2; FZD1; LRP1; DPYSL3; FN1; WNT2; PDPN; FBN1; GLI2; POSTN; PTPRD; SPOCK1; SEMA3D; PRRX1; COL3A1; ROR2; BEND6; TIMP2
0.0190519	response to chemical	GO:0042221	biological process	2	53	PDGFRB; CDH13; TIMP3; TIMP2; SLC6A1; H6PD; NOX4; PDPN; COL3A1; LOX; FIBIN; LUM; BMP8A; FZD1; LOXL2; ASPN; SULF2; SULF1; FSTL1; GLI2; INHBA; SPARC; MN1; PARVA; TNFSF4; GREM1; ITGB5; DPYSL3; SSC5D; UNC5B; COMP; FBN1; COL5A2; POSTN; MXRA5; GABRB2; GPR21; ROR2; NRP2; SFRP2; LRP1; SEMA3D; FN1; WNT2; DKK3; RUNX2; PALLD; RUNX1; COL1A2; GAS1; GPX8; MMP2; PXDN
0.0194569	embryonic appendage morphogenesis	GO:0035113	biological process	4	5	GLI2; PRRX1; GREM1; ROR2; SFRP2
0.0198974	supramolecular fiber	GO:0099512	cellular component	3	17	ACTA2; COL11A1; MFAP5; ROR2; FBN1; COL5A2; PALLD; COL5A1; COL1A2; KIF26B; MAP4; COL3A1; COL6A3; PARVA; MMP2; LUM; DPYSL3
0.0199268	dopaminergic neuron differentiation	GO:0071542	biological process	5	3	SFRP2; WNT2; FZD1
0.0201016	prostatic bud formation	GO:0060513	biological process	4	2	GLI2; SULF1
0.0201016	bone trabecula formation	GO:0060346	biological process	4	2	GREM1; MMP2
0.0201016	cortisol metabolic process	GO:0034650	biological process	4	2	DKK3; H6PD
0.020242	skeletal system morphogenesis	GO:0048705	biological process	4	7	SFRP2; GREM1; COL11A1; COMP; PRRX1; MMP2; ROR2
0.0208791	embryonic organ morphogenesis	GO:0048562	biological process	4	8	COL11A1; MICAL2; FBN1; GLI2; MFAP5; CTHRC1; PRRX1; ROR2
0.0212508	limb development	GO:0060173	biological process	4	6	SFRP2; GREM1; COMP; GLI2; PRRX1; ROR2
0.0214021	embryo development ending in birth or egg hatching	GO:0009792	biological process	4	13	SFRP2; COL11A1; ZFPM2; WNT2; SULF2; SULF1; CTHRC1; GLI2; PRRX1; EDNRA; KIAA1217; DACT1; ROR2
0.0214021	regulation of collagen metabolic process	GO:0010712	biological process	4	3	PDGFRB; FAP; RUNX1
0.0216264	cell fate commitment	GO:0045165	biological process	3	7	SFRP2; WNT2; PDPN; GLI2; PRRX1; GAS1; ROR2
0.0218464	substrate adhesion-dependent cell spreading	GO:0034446	biological process	4	5	POSTN; PARVA; ANTXR1; PDPN; FN1
0.0221961	transmembrane receptor protein tyrosine kinase activity	GO:0004714	molecular function	5	4	PDGFRB; ROR2; NRP2; PDGFRL
0.0224089	nerve development	GO:0021675	biological process	3	4	GABRB2; NRP2; SULF1; SULF2
0.0228983	cell communication	GO:0007154	biological process	2	70	CDH11; PDGFRB; CDH13; TIMP3; TIMP2; GLIS2; NUAK1; SORCS2; EVC; SLC6A1; PDGFRL; ITGA11; PDPN; COL3A1; EDNRA; LOX; FIBIN; DACT1; CYTH3; FZD1; ALPK2; AFAP1; NETO1; ASPN; SULF2; SULF1; FSTL1; GLI2; INHBA; PTPRD; MN1; TSHZ3; ARHGAP28; GREM1; TNFSF4; BEND6; CTSK; ITGB5; BMP8A; UNC5B; COMP; SLC24A2; PMP22; FBN1; PRRX1; KCTD10; GPC6; GABRB2; GPR21; ROR2; NRP2; SEMA3D; SFRP2; GPR1; LRP1; RASGRF2; FN1; POS…
0.0234314	muscle organ development	GO:0007517	biological process	4	9	RUNX1; COL11A1; ZFPM2; WNT2; EVC; ITGA11; COL6A3; LOX; GREM1
0.0236635	appendage development	GO:0048736	biological process	3	6	SFRP2; GREM1; COMP; GLI2; PRRX1; ROR2
0.0237507	signal transduction	GO:0007165	biological process	2	65	PDGFRB; CDH13; TIMP3; TIMP2; GLIS2; NUAK1; SORCS2; EVC; PDGFRL; ITGA11; PDPN; COL3A1; EDNRA; LOX; FIBIN; DACT1; CYTH3; FZD1; ALPK2; AFAP1; NETO1; ASPN; SULF2; SULF1; FSTL1; GLI2; INHBA; PTPRD; MN1; ARHGAP28; GREM1; TNFSF4; BEND6; CTSK; ITGB5; BMP8A; UNC5B; COMP; FBN1; PRRX1; KCTD10; GPC6; GABRB2; GPR21; ROR2; NRP2; SEMA3D; SFRP2; GPR1; LRP1; RASGRF2; FN1; POSTN; WNT2; TNFAIP6; DKK3; RUNX2; WWC3; …
0.0240107	regulation of blood pressure	GO:0008217	biological process	3	6	ACTA2; CORIN; POSTN; COL1A2; ADAMTS16; EDNRA
0.0250857	arylsulfatase activity	GO:0004065	molecular function	5	2	SULF2; SULF1
0.0251561	nephron morphogenesis	GO:0072028	biological process	3	4	PDGFRB; GREM1; KIF26B; ADAMTS16
0.0254324	aminoglycan metabolic process	GO:0006022	biological process	4	6	PDGFRB; HSPG2; CHSY3; GPC6; DSE; LUM
0.025736	plasma membrane	GO:0005886	cellular component	2	59	CDH11; PDGFRB; CDH13; ANTXR1; PRPH2; SORCS2; EVC; SLC6A1; SULF2; ADAM12; ITGA11; NOX4; MAP4; EDNRA; CYTH3; FZD1; ALPK2; FAP; TLN2; SPARC; SULF1; NID2; NID1; MARVELD1; SRPX2; TSHZ3; PRND; PARVA; FRMD6; TNFSF4; CTSK; ITGB5; UNC5B; ATP10A; NINJ2; HSPG2; SLC24A2; PMP22; PDPN; CORIN; NETO1; GPC6; GABRB2; GPR21; ROR2; NRP2; SEMA3D; GPR1; LRP1; RASGRF2; FN1; WNT2; PALLD; PTPRD; NTM; RNF144A; GAS1; COL6A…
0.0257703	ear morphogenesis	GO:0042471	biological process	5	5	GLI2; PRRX1; CTHRC1; COL11A1; ROR2
0.0257703	keratinocyte development	GO:0003334	biological process	5	2	PALLD; FOSL2
0.0257703	cortisol biosynthetic process	GO:0034651	biological process	5	2	DKK3; H6PD
0.0257703	tertiary alcohol biosynthetic process	GO:1902645	biological process	5	2	DKK3; H6PD
0.0257703	regulation of nervous system development	GO:0051960	biological process	5	17	SFRP2; FZD1; LRP1; DPYSL3; FN1; WNT2; BEND6; GLI2; PTPRD; SPOCK1; GPC6; SEMA3D; PRRX1; COL3A1; SRPX2; ROR2; TIMP2
0.0257703	metanephros morphogenesis	GO:0003338	biological process	5	3	PDGFRB; GREM1; KIF26B
0.0257703	artery morphogenesis	GO:0048844	biological process	5	4	PRRX1; COMP; LRP1; PDGFRB
0.0257703	chordate embryonic development	GO:0043009	biological process	5	13	SFRP2; COL11A1; ZFPM2; WNT2; SULF2; SULF1; CTHRC1; GLI2; PRRX1; EDNRA; KIAA1217; DACT1; ROR2
0.0264541	receptor regulator activity	GO:0030545	molecular function	2	10	SFRP2; GREM1; SEMA3D; BMP8A; WNT2; DKK3; FBN1; INHBA; PXDN; TNFSF4
0.0264541	signaling receptor activity	GO:0038023	molecular function	2	17	PDGFRB; GPR1; LRP1; ITGB5; SORCS2; FZD1; UNC5B; ANTXR1; PDGFRL; ITGA11; GPC6; EDNRA; GABRB2; GPR21; ROR2; NRP2; PTPRD
0.0265555	basement membrane organization	GO:0071711	biological process	5	3	NID2; NID1; PXDN
0.0265555	embryonic limb morphogenesis	GO:0030326	biological process	5	5	GLI2; PRRX1; GREM1; ROR2; SFRP2
0.0265555	negative regulation of blood vessel morphogenesis	GO:2000181	biological process	5	5	SPARC; HSPG2; THBS2; ISM1; SULF1
0.0265555	negative regulation of cellular response to growth factor stimulus	GO:0090288	biological process	5	6	SFRP2; GREM1; ASPN; SULF2; SULF1; FBN1
0.0265555	glycosaminoglycan metabolic process	GO:0030203	biological process	5	6	PDGFRB; HSPG2; CHSY3; GPC6; DSE; LUM
0.0265555	morphogenesis of a polarized epithelium	GO:0001738	biological process	5	6	SFRP2; FZD1; CTHRC1; GPC6; DACT1; ROR2
0.0266522	metanephric nephron development	GO:0072210	biological process	4	3	PDGFRB; GREM1; KIF26B
0.026762	regulation of muscle tissue development	GO:1901861	biological process	4	5	ZFPM2; WNT2; LOX; RUNX1; GREM1
0.027013	embryonic organ development	GO:0048568	biological process	4	10	COL11A1; ZFPM2; WNT2; MICAL2; FBN1; GLI2; MFAP5; CTHRC1; PRRX1; ROR2
0.027465	collagen biosynthetic process	GO:0032964	biological process	3	3	PDGFRB; COL5A1; RUNX1
0.0284122	neuron projection development	GO:0031175	biological process	5	18	CDH11; SFRP2; LRP1; DPYSL3; FN1; FZD1; UNC5B; CTHRC1; GLI2; POSTN; PALLD; PTPRD; SPOCK1; MAP4; PRRX1; ROR2; NRP2; SEMA3D
0.0285859	cell adhesion mediated by integrin	GO:0033627	biological process	3	4	SFRP2; ITGA11; ITGB5; FBN1
0.0286656	cartilage condensation	GO:0001502	biological process	2	2	COL11A1; ROR2
0.0286656	fibroblast proliferation	GO:0048144	biological process	2	4	PDGFRB; WNT2; FN1; FOSL2
0.0286656	muscle cell proliferation	GO:0033002	biological process	2	6	PDGFRB; CDH13; ZFPM2; WNT2; RUNX1; MMP2
0.0290864	outflow tract morphogenesis	GO:0003151	biological process	3	4	SFRP2; ZFPM2; PARVA; NRP2
0.0290864	protein oxidation	GO:0018158	biological process	3	2	LOX; LOXL2
0.0292267	regulation of gastrulation	GO:0010470	biological process	5	3	COL5A2; SFRP2; COL5A1
0.0294108	structural molecule activity conferring elasticity	GO:0097493	molecular function	2	2	FBLN2; FBN1
0.0303443	autonomic nervous system development	GO:0048483	biological process	4	3	EDNRA; NRP2; FN1
0.0307158	ameboidal-type cell migration	GO:0001667	biological process	4	10	CDH13; GREM1; SEMA3D; FN1; FAP; LOXL2; FSTL1; SPARC; SRPX2; NRP2
0.0307158	bone trabecula morphogenesis	GO:0061430	biological process	4	2	GREM1; MMP2
0.0307158	establishment of planar polarity involved in neural tube closure	GO:0090177	biological process	4	2	SFRP2; CTHRC1
0.0308718	lamellipodium	GO:0030027	cellular component	4	7	ACTA2; ANTXR1; DPYSL3; FAP; PDPN; PALLD; PARVA
0.0310267	extracellular regulation of signal transduction	GO:1900115	biological process	5	2	GREM1; FBN1
0.0310267	regulation of glucocorticoid metabolic process	GO:0031943	biological process	5	2	DKK3; H6PD
0.0315906	transmembrane signaling receptor activity	GO:0004888	molecular function	3	14	PDGFRB; GPR1; ANTXR1; FZD1; UNC5B; SORCS2; PDGFRL; ITGA11; EDNRA; GABRB2; GPR21; ROR2; NRP2; PTPRD
0.0316668	sprouting angiogenesis	GO:0002040	biological process	4	5	SRPX2; CDH13; PARVA; LOXL2; GREM1
0.0316995	Wnt signalosome	GO:1990909	cellular component	2	2	WNT2; FZD1
0.0316995	excitatory synapse	GO:0060076	cellular component	2	3	NETO1; PALLD; SRPX2
0.0316995	cell periphery	GO:0071944	cellular component	2	59	CDH11; PDGFRB; CDH13; ANTXR1; PRPH2; SORCS2; EVC; SLC6A1; SULF2; ADAM12; ITGA11; NOX4; MAP4; EDNRA; CYTH3; FZD1; ALPK2; FAP; TLN2; SPARC; SULF1; NID2; NID1; MARVELD1; SRPX2; TSHZ3; PRND; PARVA; FRMD6; TNFSF4; CTSK; ITGB5; UNC5B; ATP10A; NINJ2; HSPG2; SLC24A2; PMP22; PDPN; CORIN; NETO1; GPC6; GABRB2; GPR21; ROR2; NRP2; SEMA3D; GPR1; LRP1; RASGRF2; FN1; WNT2; PALLD; PTPRD; NTM; RNF144A; GAS1; COL6A…
0.0318918	cell leading edge	GO:0031252	cellular component	2	10	ACTA2; ANTXR1; DPYSL3; LAYN; FAP; TLN2; PDPN; PALLD; CYTH3; PARVA
0.0324772	developmental growth involved in morphogenesis	GO:0060560	biological process	3	7	SFRP2; LRP1; SEMA3D; FN1; KIF26B; POSTN; NRP2
0.0324772	regulation of response to stimulus	GO:0048583	biological process	3	52	PDGFRB; CDH13; TIMP3; TIMP2; GLIS2; NUAK1; EVC; ALPK2; PDPN; COL3A1; LOX; DACT1; AFAP1; WWC3; NETO1; FAP; SULF2; SULF1; FSTL1; GLI2; INHBA; PTPRD; ARHGAP28; GREM1; TNFSF4; BEND6; CTSK; BMP8A; UNC5B; MN1; FBN1; GAS1; KCTD10; GPC6; CYTH3; GPR21; ROR2; SEMA3D; SFRP2; LRP1; FN1; RASGRF2; POSTN; C1QTNF3; TNFAIP6; DKK3; RUNX1; COL1A2; ASPN; PRRX1; CTHRC1; PXDN
0.0325305	limb morphogenesis	GO:0035108	biological process	4	5	GLI2; PRRX1; GREM1; ROR2; SFRP2
0.0330477	regulation of cardiac muscle cell proliferation	GO:0060043	biological process	5	3	ZFPM2; WNT2; RUNX1
0.033096	regulation of striated muscle tissue development	GO:0016202	biological process	5	5	ZFPM2; WNT2; LOX; RUNX1; GREM1
0.0332549	digestive tract morphogenesis	GO:0048546	biological process	4	3	GLI2; SFRP2; DACT1
0.0338589	embryonic skeletal system development	GO:0048706	biological process	5	5	PRRX1; KIAA1217; COL11A1; SULF1; SULF2
0.0339433	cellular component morphogenesis	GO:0032989	biological process	3	19	CDH11; PDGFRB; PMP22; LRP1; ANTXR1; SEMA3D; FN1; GREM1; UNC5B; ATP10A; PALLD; PDPN; GLI2; POSTN; SPARC; PTPRD; NOX4; PARVA; NRP2
0.0339486	regulation of muscle organ development	GO:0048634	biological process	5	5	ZFPM2; WNT2; LOX; RUNX1; GREM1
0.0339486	lateral sprouting from an epithelium	GO:0060601	biological process	5	2	GLI2; SULF1
0.0339486	primary alcohol biosynthetic process	GO:0034309	biological process	5	2	DKK3; H6PD
0.0340873	plasma membrane part	GO:0044459	cellular component	2	36	CDH11; PDGFRB; CDH13; ANTXR1; PRPH2; SORCS2; EVC; SLC6A1; ITGA11; NOX4; EDNRA; CYTH3; ALPK2; FAP; PDPN; SRPX2; PRND; TNFSF4; CTSK; ITGB5; ATP10A; NINJ2; SLC24A2; NETO1; GPC6; GABRB2; ROR2; NRP2; GPR1; LRP1; SEMA3D; FN1; WNT2; PTPRD; HSPG2; GAS1
0.034277	negative regulation of vasculature development	GO:1901343	biological process	5	5	SPARC; HSPG2; THBS2; ISM1; SULF1
0.0343279	positive regulation of cell proliferation	GO:0008284	biological process	5	16	SFRP2; PDGFRB; CDH13; GREM1; FN1; ZFPM2; COMP; GLI2; FOSL2; PRRX1; WNT2; EIF5A2; MMP2; CTHRC1; NRP2; TNFSF4
0.03467	glucocorticoid biosynthetic process	GO:0006704	biological process	4	2	DKK3; H6PD
0.034935	appendage morphogenesis	GO:0035107	biological process	3	5	GLI2; PRRX1; GREM1; ROR2; SFRP2
0.0351116	cytokine binding	GO:0019955	molecular function	3	5	COMP; GREM1; NRP2; PXDN; PDPN
0.0351116	peptidase regulator activity	GO:0061134	molecular function	3	6	SFRP2; TIMP3; TIMP2; FN1; SPOCK1; COL6A3
0.0352009	male sex differentiation	GO:0046661	biological process	4	5	SFRP2; INHBA; ROR2; ZFPM2; PDGFRB
0.0361113	metal ion binding	GO:0046872	molecular function	4	54	CDH11; COL10A1; CDH13; MICAL2; TIMP3; COL11A1; ZFPM2; NUAK1; HSPG2; SLC6A1; SULF2; P4HA3; ADAM12; ITGA11; NID2; COL3A1; FBLN2; LOX; TIMP2; LOXL2; ADAMTS6; ADAMTS2; ASPN; THBS2; SPARC; SULF1; FSTL1; GLI2; GLIS2; NID1; ZFHX4; PRND; TSHZ3; ZBED1; MATN3; COMP; FBN1; COL5A2; POSTN; COL5A1; ROR2; NRP2; ADAMTS16; LRP1; BNC2; ANTXR1; CHSY3; ATP10A; FKBP7; COL1A2; SPOCK1; RNF144A; MMP2; PXDN
0.0363443	Ras protein signal transduction	GO:0007265	biological process	5	9	PDGFRB; CDH13; KCTD10; TIMP2; RASGRF2; PDPN; COL1A2; COL3A1; CYTH3
0.0365897	positive regulation of cell-substrate adhesion	GO:0010811	biological process	5	5	FBLN2; CDH13; COL8A1; FN1; NID1
0.0365897	regulation of fibroblast proliferation	GO:0048145	biological process	5	4	PDGFRB; WNT2; FN1; FOSL2
0.0368269	hematopoietic stem cell homeostasis	GO:0061484	biological process	5	2	GLIS2; FSTL1
0.0369181	cardiac muscle cell proliferation	GO:0060038	biological process	4	3	ZFPM2; WNT2; RUNX1
0.0369181	embryonic digit morphogenesis	GO:0042733	biological process	4	3	GLI2; SFRP2; ROR2
0.0384367	regulation of organ growth	GO:0046620	biological process	4	4	ZFPM2; WNT2; RUNX1; WWC3
0.0384367	stem cell development	GO:0048864	biological process	4	4	EDNRA; NRP2; FN1; SEMA3D
0.0384522	presynapse assembly	GO:0099054	biological process	4	3	FZD1; PTPRD; GPC6
0.0391898	metanephros development	GO:0001656	biological process	5	4	PDGFRB; GREM1; KIF26B; FBN1
0.039408	scavenger receptor activity	GO:0005044	molecular function	2	3	LOXL2; LRP1; SSC5D
0.0402305	epithelium migration	GO:0090132	biological process	3	8	CDH13; GREM1; FAP; LOXL2; FSTL1; SPARC; SRPX2; NRP2
0.0402305	cochlea development	GO:0090102	biological process	3	3	GLI2; GABRB2; CTHRC1
0.0420226	positive regulation of nervous system development	GO:0051962	biological process	5	11	BEND6; FZD1; LRP1; DPYSL3; FN1; WNT2; GLI2; PTPRD; SRPX2; ROR2; TIMP2
0.0424471	striated muscle cell differentiation	GO:0051146	biological process	5	7	PDGFRB; ALPK2; COMP; ADAM12; GREM1; LOX; PTGFRN
0.0426762	neural crest cell development	GO:0014032	biological process	5	4	EDNRA; NRP2; FN1; SEMA3D
0.0426762	epithelial cell migration	GO:0010631	biological process	5	8	CDH13; GREM1; FAP; LOXL2; FSTL1; SPARC; SRPX2; NRP2
0.0442235	BMP binding	GO:0036122	molecular function	4	2	COMP; GREM1
0.0442235	coreceptor activity involved in Wnt signaling pathway	GO:0071936	molecular function	4	2	ROR2; GPC6
0.0459448	establishment of planar polarity of embryonic epithelium	GO:0042249	biological process	5	2	SFRP2; CTHRC1
0.0463578	lysosomal lumen	GO:0043202	cellular component	5	5	PDGFRB; CTSK; HSPG2; LUM; GPC6

## Sheet: Table S3D
Table S3D: Gene ontology enrichment for male pancreatic cancer ColX module
q-value	GO term	GO ID	category	level	#	genes
5.24663e-41	extracellular matrix	GO:0031012	cellular component	2	94	TIMP3; COL11A1; MFGE8; BGN; GLG1; MFAP2; FBLN2; THBS1; TIMP2; ADAMTS5; ADAMTS7; ADAMTS6; NTNG2; ADAMTS2; SRPX2; CTSB; POSTN; FN1; EDIL3; EGFL6; SPON2; COLEC12; ANGPTL2; PXDN; MMP14; MMP11; MMP13; COL3A1; LAMB2; THBS2; THBS3; HTRA1; NID2; NID1; PCOLCE; TGFB1I1; EFEMP2; SSC5D; COL1A1; COL4A5; COL4A2; COL4A1; HMCN1; LAMC1; TMEFF1; LRRC15; WNT5A; COL12A1; ACAN; ADAMTS12; LUM; ASPN; SPARC; TRIL; LAMA4…
8.30361e-40	extracellular matrix organization	GO:0030198	biological process	4	81	COL10A1; MMP14; ANTXR1; COL11A1; FKBP10; MMP13; ACAN; SH3PXD2A; VCAN; ITGA5; BGN; SULF2; ADAM12; ITGA11; AEBP1; MFAP2; FBLN2; COL3A1; LOX; LAMB2; LUM; MMP11; ADAMTS5; LOXL1; LOXL2; ADAMTS6; NTNG2; ADAMTS2; LOXL3; FAP; SPARC; SULF1; HTRA1; NID2; NID1; ADAMTS12; EMILIN1; GREM1; COL8A2; COL8A1; CTSK; ITGB5; LAMA4; COMP; EFEMP2; FBN2; ADAMTS7; FBN1; COL5A2; POSTN; COL4A5; COL5A1; KLK4; COL4A2; COL4A1…
5.35062e-35	extracellular structure organization	GO:0043062	biological process	3	81	COL10A1; MMP14; ANTXR1; COL11A1; FKBP10; MMP13; ACAN; SH3PXD2A; VCAN; ITGA5; BGN; SULF2; ADAM12; ITGA11; AEBP1; MFAP2; FBLN2; COL3A1; LOX; LAMB2; LUM; MMP11; ADAMTS5; LOXL1; LOXL2; ADAMTS6; NTNG2; ADAMTS2; LOXL3; FAP; SPARC; SULF1; HTRA1; NID2; NID1; ADAMTS12; EMILIN1; GREM1; COL8A2; COL8A1; CTSK; ITGB5; LAMA4; COMP; EFEMP2; FBN2; ADAMTS7; FBN1; COL5A2; POSTN; COL4A5; COL5A1; KLK4; COL4A2; COL4A1…
6.40826e-35	extracellular matrix structural constituent	GO:0005201	molecular function	2	51	COL10A1; COL11A1; MFGE8; ACAN; VCAN; BGN; THBS3; AEBP1; MFAP2; COL3A1; FBLN2; LAMB2; LUM; ASPN; THBS2; SPARC; THBS1; NID2; NID1; SRPX2; PCOLCE; COL8A2; COL8A1; LAMA4; LTBP1; COMP; EFEMP2; FBN2; FBN1; COL5A2; POSTN; COL4A5; COL5A1; MXRA5; COL4A2; COL4A1; COL24A1; HMCN1; LAMC1; EMILIN1; FN1; COL5A3; EDIL3; COL1A2; PXDN; COL1A1; COL6A1; COL6A3; COL6A2; CTHRC1; COL12A1
1.21665e-34	collagen-containing extracellular matrix	GO:0062023	cellular component	3	77	COL10A1; CDH13; TIMP3; COL11A1; MFGE8; ACAN; TMEFF1; VCAN; BGN; THBS3; AEBP1; MFAP2; FBLN2; GPC6; COL3A1; LAMB2; LUM; TIMP2; ADAMTS5; LOXL1; LOXL2; NTNG2; ADAMTS2; ASPN; THBS2; SPARC; SULF1; HTRA1; NID2; NID1; SRPX2; PCOLCE; TGFB1I1; ANGPTL2; COL8A2; COL8A1; GREM1; ANXA5; LTBP1; SSC5D; LAMA4; COMP; CTSB; EFEMP2; FBN2; FBN1; COL5A2; POSTN; COL4A5; COL5A1; MXRA5; COL4A2; COL4A1; COL24A1; LGALS1; LA…
2.20519e-23	skeletal system development	GO:0001501	biological process	4	68	CDH11; COL10A1; COL11A1; PDGFC; MMP13; ACAN; MMP14; EVC; VCAN; BGN; PCSK5; CTNNB1; GLG1; ADAMTS12; COL3A1; LOX; KIAA1217; LUM; SOX4; SULF2; LOXL2; TWIST1; SOX11; HHIP; THBS3; SULF1; ROR2; GLI2; GLI3; RAB23; PRKRA; GREM1; DCHS1; CHST11; PLS3; NPR3; BMP8A; BMP8B; XYLT1; COMP; EPYC; FBN2; ADAMTS7; FBN1; COL5A2; SH3PXD2B; RANBP3L; SNAI2; RHOA; CHSY1; FGF2; GPR68; SFRP2; GJA1; TRPS1; BMP1; LRRC17; RUN…
2.15905e-20	collagen fibril organization	GO:0030199	biological process	4	24	COL11A1; FKBP10; AEBP1; COL3A1; LOX; LUM; MMP11; LOXL1; LOXL2; LOXL3; ADAMTS2; GREM1; COMP; EFEMP2; COL5A2; COL5A3; COL5A1; SFRP2; EMILIN1; DDR2; COL1A2; COL12A1; COL1A1; PXDN
5.53409e-18	cell adhesion	GO:0007155	biological process	2	115	SSPN; MFGE8; FBLN2; LEF1; ZYX; NTNG2; SRPX2; THY1; SLITRK3; POSTN; SIGLEC12; SNAI2; SOCS5; FN1; ISLR; FAT3; EGFL6; RUNX1; ACTB; EDIL3; MMP14; COL8A2; NUAK1; ITGA5; KIF26B; ITGA11; COL3A1; LAMB2; PCDHB8; TWSG1; THBS2; THBS3; PDPN; THBS1; NID2; NID1; PRKG1; TGFB1I1; DCHS1; EFEMP2; ARPC2; EFS; PCDHGA9; HMCN1; LAMC1; TMEM47; DDR2; TNFAIP6; SPOCK1; WNT5A; COL12A1; EPDR1; ACAN; SRGAP2; ADAMTS12; RHOA; …
8.30363e-18	extracellular space	GO:0005615	cellular component	2	179	TIMP3; COL11A1; MFGE8; ENOX1; BGN; PCSK5; GLG1; CPZ; MXRA8; THBS1; GABRB2; TIMP2; ADAMTS5; GNAI3; TIAM2; FSTL1; INHBA; MARCKS; EMILIN1; SRPX2; ATP6V0D2; THY1; MTMR2; NPR3; BMP8A; RAB5C; CTSB; SEMA3C; PAPPA; POSTN; HMCN1; BMP1; FN1; SNAP23; ISLR; SLC2A3; EDIL3; EGFL6; SPON2; COLEC12; ANGPTL2; PRSS23; ACTB; SLC2A5; PXDN; ACTA2; CAPZB; COPS8; MMP13; SPTAN1; GREM1; IGFL3; COL3A1; LAMB2; ARHGAP1; ENDO…
1.89175e-17	anatomical structure development	GO:0048856	biological process	2	267	COL11A1; MFGE8; PDGFRB; ZFPM2; MC2R; BGN; PCSK5; GLG1; CASP14; MFAP2; DBN1; THBS1; LEF1; LGALS1; TIMP2; ADAMTS5; SLC39A13; ADAMTS7; ADAMTS6; FKBP10; NTNG2; KLF6; CLEC5A; MFRP; PELO; FSTL1; INHBA; MICAL2; MARCKS; MARVELD1; SRPX2; ENTPD7; LBH; THY1; MTMR2; CDKN2B; XKR5; CTSK; SLITRK3; BMP8B; GREM1; CTSB; ZNF521; XYLT1; FXR1; CCL13; KLK4; SSH1; SNAI2; FAT3; CHSY1; ROR2; SOCS5; BMP1; FN1; EDIL3; RUNX…
2.79232e-17	extracellular matrix component	GO:0044420	cellular component	2	22	COL11A1; MFAP2; COL3A1; LAMB2; LUM; NTNG2; COL8A1; LTBP1; EFEMP2; FBN2; FBN1; COL5A2; COL5A3; COL4A5; COL5A1; COL4A2; COL4A1; LAMC1; EMILIN1; COL1A2; COL1A1; COL12A1
7.27371e-17	multicellular organism development	GO:0007275	biological process	2	250	COL11A1; MFGE8; PDGFRB; ZFPM2; MC2R; BGN; PCSK5; GLG1; CASP14; MFAP2; DBN1; THBS1; LEF1; LGALS1; TIMP2; ADAMTS5; ADAMTS7; ADAMTS6; FKBP10; NTNG2; KLF6; MFRP; TIAM2; FSTL1; INHBA; MICAL2; MARCKS; MARVELD1; SRPX2; ENTPD7; LBH; THY1; MTMR2; CDKN2B; CTSK; SLITRK3; BMP8B; GREM1; ISM1; ZNF521; XYLT1; FXR1; TRPS1; KLK4; TGFB1I1; SNAI2; FAT3; CHSY1; ROR2; SOCS5; BMP1; FN1; EDIL3; RUNX2; EGFL6; RUNX1; CYP…
9.05679e-17	anatomical structure morphogenesis	GO:0009653	biological process	2	159	COL11A1; MFGE8; PDGFRB; ZFPM2; PCSK5; GLG1; MFAP2; DBN1; ADAMTS5; FKBP10; NTNG2; DVL3; MFRP; INHBA; MICAL2; SRPX2; THY1; MTMR2; SLITRK3; WDR1; ISM1; POSTN; LRP1; KLK4; SSH1; SNAI2; CHSY1; ROR2; BMP1; FN1; RUNX1; ANGPTL2; PRRX1; ACTB; HHIP; ACTA2; CAPZB; VDR; MMP13; SPTAN1; ENAH; ITGA5; KIF26B; GREM1; NOX4; EDNRA; LAMB2; PTGFRN; TWSG1; NBL1; THBS2; THBS3; PDPN; THBS1; TIAM2; UNC5C; TGFB1I1; DCHS1;…
9.29244e-17	tissue development	GO:0009888	biological process	3	129	COL11A1; PDGFRB; ZFPM2; BGN; CHSY1; GLG1; CASP14; SLC39A13; ADAMTS7; NTNG2; DVL3; FSTL1; INHBA; MICAL2; CTSK; BMP8A; BMP8B; CTSB; POSTN; KLK4; SNAI2; ROR2; BMP1; FN1; RUNX2; RUNX1; MAF; PRRX1; ACTB; HHIP; ACTA2; VDR; EFEMP2; EVC; ITGA5; KIF26B; EDNRA; LAMB2; PTGFRN; TWSG1; SOX11; THBS3; PDPN; UNC5C; TGFB1I1; GPR161; DCHS1; ALPK2; RCN3; FBN2; COL1A1; COL4A2; COL4A1; RHOA; LAMC1; FGF2; GJA1; ABCA12…
1.20259e-16	collagen trimer	GO:0005581	cellular component	2	25	COL10A1; COL11A1; COL3A1; LOX; LUM; COL1A2; COL8A2; COL8A1; COL5A2; COL5A3; COL4A5; COL5A1; COL4A2; COL4A1; COL24A1; EMILIN1; C1QTNF3; C1QTNF6; COLEC12; COL1A1; COL6A1; COL6A3; COL6A2; CTHRC1; COL12A1
3.1627e-16	connective tissue development	GO:0061448	biological process	4	40	ACTA2; PDGFRB; COL11A1; EVC; BGN; CHSY1; GLG1; ADAMTS12; SULF2; LOX; LUM; SLC39A13; LOXL2; THBS3; SULF1; FGF2; GLI2; GLI3; GREM1; CHST11; TSKU; BMP8A; BMP8B; COMP; EPYC; ADAMTS7; SH3PXD2B; COL5A1; SNAI2; ROR2; SFRP2; TRPS1; BMP1; RUNX2; RUNX1; NKX3-2; COL1A1; PRRX1; WNT5A; MAF
1.51633e-15	cartilage development	GO:0051216	biological process	4	34	COL11A1; EVC; BGN; CHSY1; GLG1; ADAMTS12; SULF2; LUM; LOXL2; THBS3; SULF1; FGF2; GLI2; GLI3; GREM1; CHST11; TSKU; BMP8A; BMP8B; COMP; EPYC; ADAMTS7; SNAI2; ROR2; SFRP2; TRPS1; BMP1; RUNX2; RUNX1; NKX3-2; COL1A1; PRRX1; WNT5A; MAF
1.7611e-15	ossification	GO:0001503	biological process	2	49	CDH11; MMP14; COL11A1; VCAN; CHSY1; ITGA11; LOX; LEF1; FZD1; MRC2; TWSG1; TWIST1; SOX11; ASPN; TPM4; THBS3; GLI2; GLI3; SPARC; MN1; DCHS1; GREM1; BMP8A; BMP8B; CLEC5A; COMP; FBN2; XYLT1; COL5A2; SNAI2; RHOA; CLEC11A; ROR2; SFRP2; RANBP3L; BMP1; DDR2; LRRC17; RUNX2; WWTR1; RUNX1; COL1A2; CDK6; COL1A1; COL6A1; WNT5A; MMP2; CTHRC1; NAB2
1.92772e-15	system development	GO:0048731	biological process	3	230	COL11A1; MFGE8; PDGFRB; ZFPM2; MC2R; BGN; PCSK5; GLG1; CASP14; MFAP2; DBN1; THBS1; LEF1; LGALS1; TIMP2; ADAMTS5; ADAMTS7; ADAMTS6; FKBP10; NTNG2; KLF6; MFRP; TIAM2; INHBA; MICAL2; MARCKS; MARVELD1; SRPX2; ENTPD7; THY1; MTMR2; CDKN2B; CTSK; SLITRK3; BMP8B; GREM1; ISM1; ZNF521; XYLT1; FXR1; TRPS1; KLK4; TGFB1I1; SNAI2; CHSY1; ROR2; SOCS5; BMP1; FN1; RUNX2; RUNX1; CYP26A1; MAF; PRRX1; ACTB; KERA; HH…
6.99996e-15	collagen binding	GO:0005518	molecular function	3	22	ANTXR1; MMP13; ITGA11; AEBP1; LOX; LUM; MRC2; ASPN; NID1; THBS1; NID2; SPARC; PCOLCE; CTSK; COMP; CTSB; COL5A3; FN1; DDR2; LRRC15; COL6A1; COL6A2
8.3131e-15	endoplasmic reticulum lumen	GO:0005788	cellular component	4	43	COL10A1; FKBP14; COL11A1; MFGE8; VCAN; ARSI; P4HA3; FKBP7; COL24A1; COL3A1; LAMB2; ADAMTS5; ADAMTS7; FKBP10; CERCAM; THBS1; FSTL1; COL8A2; COL8A1; PDGFC; RCN3; LTBP1; PRSS23; FBN1; COL5A2; COL5A3; COL4A5; COL5A1; COL4A2; COL4A1; MXRA8; LGALS1; LAMC1; WNT5A; FN1; CALU; COL1A2; COL1A1; COL6A1; GPX8; COL6A3; COL6A2; COL12A1
1.28423e-14	extracellular matrix structural constituent conferring tensile strength	GO:0030020	molecular function	3	18	COL10A1; COL8A2; COL8A1; COL11A1; COL24A1; COL5A2; COL5A3; COL4A5; COL5A1; COL1A2; COL4A2; COL4A1; COL1A1; COL6A1; COL3A1; COL6A3; COL6A2; COL12A1
1.34113e-13	animal organ development	GO:0048513	biological process	3	177	COL11A1; PDGFRB; ZFPM2; MC2R; BGN; PCSK5; GLG1; CASP14; MFAP2; THBS1; LEF1; LGALS1; ADAMTS5; ADAMTS7; ADAMTS6; NTNG2; KLF6; MFRP; INHBA; MICAL2; THY1; CDKN2B; CTSK; BMP8A; BMP8B; GREM1; XYLT1; FXR1; TRPS1; KLK4; TGFB1I1; SNAI2; CHSY1; ROR2; SOCS5; BMP1; FN1; RUNX2; RUNX1; CYP26A1; MAF; PRRX1; ACTB; HHIP; ACTA2; VDR; MMP13; GLIS2; EVC; COL8A1; KIF26B; ITGA11; EDNRA; LAMB2; RSAD2; TWSG1; NBL1; THBS…
4.07421e-13	anatomical structure formation involved in morphogenesis	GO:0048646	biological process	2	82	MMP14; PDGFRB; CDH13; COL11A1; MFGE8; ITGA5; KIF26B; CTNNB1; ADAM12; PDPN; PTK7; EDNRA; THBS1; LEF1; HTRA1; SOX4; EHD2; PTGFRN; LOXL2; INHBA; GLI3; TWIST1; SOX11; FAP; MYH9; THBS2; THBS3; SULF1; ROR2; GLI2; DVL3; SPARC; SRPX2; THY1; PARVA; MTMR2; GDNF; DCHS1; COL8A2; COL8A1; GREM1; ITGB5; WDR1; TET1; UNC5B; ISM1; FBN2; SPHK1; COL5A2; TWSG1; COL5A1; KLK4; COL4A2; COL4A1; RTN4; SNAI2; RHOA; CALD1; …
8.42193e-13	animal organ morphogenesis	GO:0009887	biological process	3	81	ACTA2; MMP14; COL11A1; PTK7; MMP13; ZFPM2; TMEFF1; KIF26B; CHSY1; CTNNB1; GLG1; PDGFC; MFAP2; SOX11; LAMB2; DACT1; HTRA1; SOX4; ADAMTS5; FZD1; INHBA; NTNG2; DVL3; TWIST1; NBL1; ASPN; MFRP; THBS3; SULF1; ROR2; GLI2; GLI3; MICAL2; RAB23; THY1; PARVA; PDGFRB; GREM1; GDNF; DCHS1; COL8A2; COL8A1; ALPK2; TSKU; RTN4; COMP; EFEMP2; FBN2; FBN1; COL5A2; TWSG1; SULF2; COL5A1; KLK4; GPC6; SNAI2; RHOA; LAMC1;…
1.84866e-12	tube development	GO:0035295	biological process	3	80	MMP14; PDGFRB; CDH13; MYH9; GPR161; MFGE8; ZFPM2; ITGA5; KIF26B; PCSK5; CTNNB1; ADAM12; ADAMTS12; PDPN; EDNRA; LOX; DACT1; LEF1; SOX4; LOXL2; LOXL3; PTK7; GLI3; TWIST1; SOX11; FAP; GJB2; THBS2; MICAL2; SULF1; THBS1; GLI2; DVL3; SPARC; SRPX2; SCT; THY1; PARVA; GREM1; GDNF; DCHS1; COL8A2; COL8A1; PDGFC; RCN3; UNC5B; COMP; ISM1; EFEMP2; ZFP36L1; SPHK1; FKBP10; SALL4; COL4A2; COL4A1; RHOA; CALD1; FGF…
2.35521e-12	cell-substrate adhesion	GO:0031589	biological process	3	44	MMP14; CDH13; ANTXR1; ITGA5; SRGAP2; CORO1C; ITGA11; COL3A1; FBLN2; LAMB2; LGALS1; ZYX; ITGBL1; NTNG2; FZD7; THBS3; PDPN; THBS1; NID2; NID1; THY1; PARVA; COL8A1; GREM1; ITGB5; ARPC2; EFEMP2; VCL; POSTN; RHOA; LAMC1; VAMP3; LRP1; EMILIN1; FN1; COL5A3; EDIL3; EGFL6; ADAMTS12; SPOCK1; CDK6; COL1A1; EPDR1; CDC42
2.74043e-12	complex of collagen trimers	GO:0098644	cellular component	2	12	COL8A1; COL11A1; COL5A2; COL5A3; COL4A5; COL5A1; COL1A2; COL4A2; COL4A1; COL1A1; COL3A1; LUM
4.64278e-12	circulatory system development	GO:0072359	biological process	4	81	ACTA2; MMP14; CDH13; SGCD; ANTXR1; COL11A1; MFGE8; PDGFRB; ZFPM2; ITGA5; PCSK5; CTNNB1; ADAM12; GREM1; PDPN; COL3A1; EDNRA; LOX; LEF1; SOX4; LOXL1; LOXL2; ADAMTS6; SIK1; PTK7; FZD7; TWIST1; SOX11; FAP; MYH9; THBS2; MICAL2; SULF1; THBS1; GLI2; GLI3; SPARC; SRPX2; THY1; PARVA; VGLL4; DCHS1; COL8A2; COL8A1; ALPK2; RTN4; UNC5B; COMP; ISM1; EFEMP2; ZFP36L1; SPHK1; FBN1; SH3PXD2B; COL5A1; COL4A2; COL4A…
7.76987e-12	blood vessel development	GO:0001568	biological process	3	61	ACTA2; MMP14; CDH13; ANTXR1; MFGE8; PDGFRB; ZFPM2; ITGA5; CTNNB1; ADAM12; EDNRA; LOX; LEF1; SOX4; LOXL1; LOXL2; ADAMTS6; PTK7; TWIST1; FAP; MYH9; THBS2; SULF1; THBS1; GLI3; SPARC; SRPX2; THY1; PARVA; COL8A2; COL8A1; GREM1; UNC5B; COMP; ISM1; EFEMP2; ZFP36L1; SPHK1; FKBP10; COL5A1; COL4A2; COL4A1; RHOA; CALD1; FGF2; NRP2; SFRP2; SEMA3C; LRP1; EMILIN1; FN1; WNT2; CLIC4; RUNX1; COL1A2; ANGPTL2; COL1…
1.67943e-11	cellular developmental process	GO:0048869	biological process	2	197	COL11A1; MFRP; ZFPM2; TIMP2; CHSY1; GLG1; CASP14; DBN1; LEF1; LGALS1; SLC6A6; MRC2; NTNG2; KLF6; PELO; FSTL1; INHBA; ENTPD7; THY1; MTMR2; CDKN2B; SAMD14; CTSK; SLITRK3; BMP8B; CTSB; ZNF521; PLA2R1; FXR1; CCL13; SSH1; SNAI2; ROR2; SOCS5; BMP1; FN1; RAI14; RUNX2; EGFL6; RUNX1; MAF; PRRX1; ACTB; HHIP; ACTA2; CAPZB; VDR; MMP11; GLIS2; SPTAN1; ENAH; GLIS1; ITGA5; ITGA11; NOX4; COL3A1; LAMB2; PTGFRN; T…
3.11222e-11	bone development	GO:0060348	biological process	4	30	MMP14; MMP13; BGN; CHSY1; GLG1; TSKU; SULF2; LOX; TWIST1; THBS3; SULF1; GLI3; GREM1; DCHS1; PLS3; PDGFC; COMP; EPYC; FBN1; RAB23; RHOA; XYLT1; GPR68; SFRP2; GJA1; RANBP3L; LRRC17; COL1A1; SH3PXD2B; NAB2
3.14844e-11	vasculature development	GO:0001944	biological process	4	62	ACTA2; MMP14; CDH13; ANTXR1; MFGE8; PDGFRB; ZFPM2; ITGA5; CTNNB1; ADAM12; PDPN; EDNRA; LOX; LEF1; SOX4; LOXL1; LOXL2; ADAMTS6; PTK7; TWIST1; FAP; MYH9; THBS2; SULF1; THBS1; GLI3; SPARC; SRPX2; THY1; PARVA; COL8A2; COL8A1; GREM1; UNC5B; COMP; ISM1; EFEMP2; ZFP36L1; SPHK1; FKBP10; COL5A1; COL4A2; COL4A1; RHOA; CALD1; FGF2; NRP2; SFRP2; SEMA3C; LRP1; EMILIN1; FN1; WNT2; CLIC4; RUNX1; COL1A2; ANGPTL2…
3.14844e-11	cardiovascular system development	GO:0072358	biological process	4	62	ACTA2; MMP14; CDH13; ANTXR1; MFGE8; PDGFRB; ZFPM2; ITGA5; CTNNB1; ADAM12; PDPN; EDNRA; LOX; LEF1; SOX4; LOXL1; LOXL2; ADAMTS6; PTK7; TWIST1; FAP; MYH9; THBS2; SULF1; THBS1; GLI3; SPARC; SRPX2; THY1; PARVA; COL8A2; COL8A1; GREM1; UNC5B; COMP; ISM1; EFEMP2; ZFP36L1; SPHK1; FKBP10; COL5A1; COL4A2; COL4A1; RHOA; CALD1; FGF2; NRP2; SFRP2; SEMA3C; LRP1; EMILIN1; FN1; WNT2; CLIC4; RUNX1; COL1A2; ANGPTL2…
1.11635e-10	basement membrane	GO:0005604	cellular component	4	21	COL8A2; COL8A1; LAMC1; LAMA4; NTNG2; FN1; LOXL1; TMEFF1; SPARC; LOXL2; FBN1; NID2; COL4A5; COL5A1; EFEMP2; COL4A2; COL4A1; NID1; HMCN1; LAMB2; EGFL6
2.31115e-10	tube morphogenesis	GO:0035239	biological process	3	66	MMP14; PDGFRB; CDH13; MFGE8; ZFPM2; ITGA5; KIF26B; CTNNB1; ADAM12; ADAMTS12; PDPN; EDNRA; LOX; DACT1; LEF1; SOX4; LOXL2; PTK7; DVL3; TWIST1; SOX11; FAP; MYH9; THBS2; MICAL2; SULF1; THBS1; GLI2; GLI3; SPARC; SRPX2; THY1; PARVA; ANGPTL2; DCHS1; COL8A2; COL8A1; GREM1; UNC5B; COMP; ISM1; EFEMP2; ZFP36L1; SPHK1; FKBP10; SALL4; COL4A2; COL4A1; RHOA; CALD1; FGF2; NRP2; SFRP2; LRP1; EMILIN1; FN1; WNT2; C…
3.3648e-10	cell differentiation	GO:0030154	biological process	3	187	COL11A1; MFRP; ZFPM2; TIMP2; CHSY1; GLG1; CASP14; DBN1; LEF1; LGALS1; SLC6A6; MRC2; NTNG2; KLF6; PELO; FSTL1; INHBA; ENTPD7; THY1; MTMR2; CDKN2B; SAMD14; CTSK; SLITRK3; BMP8B; CTSB; ZNF521; FXR1; TRPS1; SNAI2; ROR2; SOCS5; BMP1; FN1; RAI14; RUNX2; EGFL6; RUNX1; MAF; PRRX1; ACTB; HHIP; ACTA2; VDR; MMP11; GLIS2; SPTAN1; ENAH; GLIS1; ITGA5; ITGA11; COL3A1; LAMB2; PTGFRN; TWSG1; NBL1; BASP1; PDPN; TH…
3.68522e-10	chondrocyte differentiation	GO:0002062	biological process	4	21	SFRP2; GLI2; LOXL2; TRPS1; COL11A1; CHST11; GLI3; ADAMTS12; COMP; ADAMTS7; SULF1; CHSY1; RUNX2; GLG1; RUNX1; NKX3-2; MAF; SNAI2; SULF2; TSKU; GREM1
6.92999e-10	cell-substrate junction	GO:0030055	cellular component	2	44	MMP14; PDGFRB; CDH13; TPM4; SNTB2; PTK7; ENAH; ITGA5; CTNNB1; MSN; ITGA11; NOX4; ITGB5; ZYX; ITGBL1; FZD1; MRC2; MPZL1; LAYN; FAP; MYH9; TLN2; CORO1C; FHL3; MARCKS; TGFB1I1; THY1; PARVA; ANXA5; ARPC2; EFS; VCL; RHOA; TSPAN9; GJA1; LRP1; SCARF2; CNN2; DDR2; SNAP23; PALLD; RND3; ACTB; CDC42
7.02147e-10	embryo development	GO:0009790	biological process	3	72	MMP14; FKBP10; COL11A1; PTK7; MFRP; ZFPM2; TET1; ITGA5; PCSK5; CTNNB1; GREM1; MFAP2; EDNRA; DBN1; TEAD1; DACT1; SOX4; SULF2; HOPX; LOXL3; INHBA; DVL3; TWIST1; SOX11; MYH9; PELO; SULF1; ROR2; GLI2; GLI3; MICAL2; SCT; GPR161; PRKRA; NKX3-2; DCHS1; CHST11; COL8A1; PDGFC; ITGB5; LAMA4; FBN2; ZFP36L1; FBN1; COL5A2; PRRX1; COL5A1; COL4A2; TGFB1I1; TWSG1; LEF1; XYLT1; FGF2; NRP2; SFRP2; GJA1; SEMA3C; KI…
1.16488e-09	focal adhesion	GO:0005925	cellular component	4	44	MMP14; PDGFRB; CDH13; TPM4; SNTB2; PTK7; ENAH; ITGA5; CTNNB1; MSN; ITGA11; NOX4; ITGB5; ZYX; ITGBL1; FZD1; MRC2; MPZL1; LAYN; FAP; MYH9; TLN2; CORO1C; FHL3; MARCKS; TGFB1I1; THY1; PARVA; ANXA5; ARPC2; EFS; VCL; RHOA; TSPAN9; GJA1; LRP1; SCARF2; CNN2; DDR2; SNAP23; PALLD; RND3; ACTB; CDC42
1.91307e-09	cell-substrate adherens junction	GO:0005924	cellular component	3	44	MMP14; PDGFRB; CDH13; TPM4; SNTB2; PTK7; ENAH; ITGA5; CTNNB1; MSN; ITGA11; NOX4; ITGB5; ZYX; ITGBL1; FZD1; MRC2; MPZL1; LAYN; FAP; MYH9; TLN2; CORO1C; FHL3; MARCKS; TGFB1I1; THY1; PARVA; ANXA5; ARPC2; EFS; VCL; RHOA; TSPAN9; GJA1; LRP1; SCARF2; CNN2; DDR2; SNAP23; PALLD; RND3; ACTB; CDC42
3.3386e-09	response to growth factor	GO:0070848	biological process	4	58	PDGFRB; SPHK1; ITGA5; CTNNB1; GLG1; ADAMTS12; NOX4; COL3A1; LOX; THBS1; LEF1; LUM; ZYX; HTRA3; ADAMTS7; BMP8B; TWSG1; TWIST1; NBL1; ASPN; SULF2; SULF1; ROR2; PELO; TGFB1I1; GREM1; CDKN2B; HTRA1; NTF3; ITGB5; BMP8A; LTBP1; COMP; FSTL1; FBN2; ZFP36L1; FBN1; POSTN; SOX11; COL4A2; SNAI2; RHOA; FGF2; NRP2; SFRP2; CHST11; EMILIN1; LATS2; WNT2; CD109; DKK3; RUNX2; COL1A2; COL1A1; GAS1; MXRA5; WNT5A; HHIP
3.89613e-09	extracellular matrix disassembly	GO:0022617	biological process	4	18	MMP14; ADAMTS5; CTSK; MMP11; BMP1; MMP13; DDR2; FAP; SCUBE3; PDPN; HTRA1; LRP1; KLK4; SH3PXD2B; LAMC1; MMP2; MMP3; TIMP2
6.74892e-09	regulation of developmental process	GO:0050793	biological process	3	133	TIMP2; ZFPM2; GLG1; DBN1; LEF1; SLC6A6; ADAMTS7; NTNG2; DVL3; INHBA; SRPX2; THY1; MTMR2; CTSK; SLITRK3; WDR1; ISM1; POSTN; CCL13; SNAI2; GPR21; ROR2; SOCS5; BMP1; FN1; RUNX2; RUNX1; MAF; PRRX1; MMP14; CAPZB; VDR; MMP11; NUAK1; ITGA5; COL3A1; TWSG1; NBL1; THBS2; PDPN; THBS1; TIAM2; ARPC2; TGFB1I1; GPR161; ALPK2; DPYSL3; VCL; EFEMP2; COL4A2; RHOA; FGF2; GJA1; HOPX; DDR2; LRRC17; PRDM6; SPOCK1; WNT5…
7.30451e-09	transmembrane receptor protein serine/threonine kinase signaling pathway	GO:0007178	biological process	5	39	GLG1; COL3A1; LOX; FSTL1; DACT1; HTRA1; ZYX; HTRA3; BMP8B; TWSG1; NBL1; ASPN; SULF1; THBS1; INHBA; PELO; TGFB1I1; CDKN2B; CHST11; GREM1; ITGB5; BMP8A; LTBP1; COMP; FBN2; FBN1; RHOA; ROR2; SFRP2; EMILIN1; LATS2; WWTR1; CD109; DKK3; RUNX2; COL1A2; SOX11; LEF1; WNT5A
1.08286e-08	fibrillar collagen trimer	GO:0005583	cellular component	3	8	COL11A1; COL5A2; COL5A3; COL5A1; COL1A2; COL1A1; COL3A1; LUM
1.08286e-08	banded collagen fibril	GO:0098643	cellular component	3	8	COL11A1; COL5A2; COL5A3; COL5A1; COL1A2; COL1A1; COL3A1; LUM
1.26679e-08	response to transforming growth factor beta	GO:0071559	biological process	3	31	GLG1; NOX4; COL3A1; LOX; HTRA1; ZYX; HTRA3; TWSG1; SOX11; ASPN; THBS1; TGFB1I1; CDKN2B; ITGB5; LTBP1; FBN2; ZFP36L1; FBN1; POSTN; MXRA5; COL4A2; RHOA; CHST11; EMILIN1; LATS2; WNT2; CD109; DKK3; COL1A2; COL1A1; WNT5A
1.38367e-08	adherens junction	GO:0005912	cellular component	3	49	CDH11; MMP14; CDH13; TPM4; SNTB2; PTK7; PDGFRB; ENAH; ITGA5; CTNNB1; MSN; ITGA11; NOX4; HMCN1; ITGB5; CYTH3; ZYX; ITGBL1; FZD1; MRC2; MPZL1; LAYN; FAP; MYH9; TLN2; CORO1C; FHL3; MARCKS; TGFB1I1; THY1; PARVA; DCHS1; ANXA5; ARPC2; EFS; VCL; RHOA; TSPAN9; TMEM47; GJA1; LRP1; SCARF2; CNN2; DDR2; SNAP23; PALLD; RND3; ACTB; CDC42
1.39473e-08	calcium ion binding	GO:0005509	molecular function	5	55	CDH11; CDH13; TPM4; EHD2; FKBP10; MMP13; SPTAN1; VCAN; FKBP14; THBS3; FKBP7; FBLN2; PCDH7; MEGF6; SULF2; LOXL2; PCDHB8; CD248; ASPN; GJB2; THBS2; SPARC; SULF1; THBS1; NID2; NID1; PCDHB10; LPCAT2; FSTL1; RCN3; DCHS1; PLS3; ANXA5; LTBP1; COMP; EFEMP2; FBN2; CALB2; FBN1; PCDHGA9; HMCN1; PPEF1; MEX3B; SCUBE2; SCUBE3; LRP1; BMP1; EDIL3; CALU; NOTCH3; FAT3; EGFL6; SPOCK1; GUCA1A; EPDR1
1.77649e-08	anchoring junction	GO:0070161	cellular component	2	49	CDH11; MMP14; CDH13; TPM4; SNTB2; PTK7; PDGFRB; ENAH; ITGA5; CTNNB1; MSN; ITGA11; NOX4; HMCN1; ITGB5; CYTH3; ZYX; ITGBL1; FZD1; MRC2; MPZL1; LAYN; FAP; MYH9; TLN2; CORO1C; FHL3; MARCKS; TGFB1I1; THY1; PARVA; DCHS1; ANXA5; ARPC2; EFS; VCL; RHOA; TSPAN9; TMEM47; GJA1; LRP1; SCARF2; CNN2; DDR2; SNAP23; PALLD; RND3; ACTB; CDC42
2.29017e-08	mesenchyme development	GO:0060485	biological process	4	32	ACTA2; PDGFRB; PTK7; ZFPM2; CTNNB1; CORO1C; EDNRA; LOXL2; LOXL3; TWIST1; SOX11; PDPN; TGFB1I1; DCHS1; GREM1; RTN4; ZFP36L1; SNAI2; LEF1; NRP2; SFRP2; SEMA3C; RANBP3L; SEMA3D; FN1; BNC2; WWTR1; WNT2; BASP1; GDNF; COL1A1; WNT5A
2.29017e-08	blood vessel morphogenesis	GO:0048514	biological process	4	50	MMP14; PDGFRB; CDH13; MFGE8; ZFPM2; ITGA5; CTNNB1; ADAM12; EDNRA; LOX; LEF1; SOX4; LOXL2; FKBP10; TWIST1; FAP; MYH9; THBS2; SULF1; THBS1; SPARC; SRPX2; THY1; PARVA; COL8A2; COL8A1; GREM1; UNC5B; COMP; ISM1; EFEMP2; ZFP36L1; SPHK1; COL4A2; COL4A1; RHOA; CALD1; FGF2; NRP2; SFRP2; LRP1; EMILIN1; FN1; CLIC4; RUNX1; ANGPTL2; PRRX1; WNT5A; MMP2; CDC42
2.52582e-08	tissue morphogenesis	GO:0048729	biological process	3	52	ACTA2; MMP14; COL11A1; PTK7; ZFPM2; WNT5A; ITGA5; KIF26B; CTNNB1; MSN; ADAMTS12; PDPN; GPC6; EDNRA; DACT1; LEF1; SOX4; DVL3; GLI3; TWIST1; SOX11; SULF1; FGF2; GLI2; INHBA; MICAL2; TGFB1I1; DCHS1; CLIC4; GREM1; WDR1; FZD1; EFEMP2; VCL; TWSG1; COL5A1; COL4A1; SNAI2; RHOA; ROR2; NRP2; SFRP2; GJA1; SEMA3C; SALL4; WNT2; FZD7; GDNF; ACTB; HHIP; CTHRC1; CDC42
2.94976e-08	cellular response to growth factor stimulus	GO:0071363	biological process	5	56	PDGFRB; SPHK1; ITGA5; CTNNB1; GLG1; ADAMTS12; NOX4; COL3A1; LOX; THBS1; LEF1; HTRA1; ZYX; HTRA3; ADAMTS7; BMP8B; TWSG1; TWIST1; NBL1; ASPN; SULF2; SULF1; ROR2; PELO; TGFB1I1; GREM1; CDKN2B; CHST11; NTF3; ITGB5; BMP8A; LTBP1; COMP; FSTL1; FBN2; ZFP36L1; FBN1; POSTN; SOX11; COL4A2; SNAI2; RHOA; FGF2; NRP2; SFRP2; EMILIN1; LATS2; WNT2; CD109; DKK3; RUNX2; COL1A2; COL1A1; GAS1; WNT5A; HHIP
3.35765e-08	integrin binding	GO:0005178	molecular function	4	23	MMP14; TIMP2; MFGE8; ITGA5; COL3A1; LAMB2; ITGBL1; ADAMTS5; FAP; MYH9; TLN2; THBS1; THY1; ITGB5; COMP; FBN1; COL5A1; FGF2; SFRP2; EMILIN1; FN1; EDIL3; EGFL6
3.59067e-08	enzyme linked receptor protein signaling pathway	GO:0007167	biological process	4	72	PDGFRB; CDH13; PDGFC; WNT5A; WWTR1; ITGA5; PDGFRL; GLG1; AP3S1; COL3A1; LOX; THBS1; DACT1; HTRA1; ZYX; HTRA3; UBASH3B; LTBP1; DKK3; MPZL1; NBL1; ASPN; SULF2; SULF1; ARF4; INHBA; PELO; ADAMTS12; ARPC2; TGFB1I1; GREM1; CDKN2B; SOCS5; RAB7A; NTF3; ITGB5; BMP8A; BMP8B; RTN4; COMP; EFS; FBN2; ROR2; FBN1; COL4A5; SOX11; COL4A2; COL4A1; ATP6V0D2; RHOA; GPR21; FGF2; NRP2; SFRP2; LRP1; CHST11; EMILIN1; LA…
3.59067e-08	regulation of cellular response to growth factor stimulus	GO:0090287	biological process	4	31	ITGA5; GLG1; ADAMTS12; LOX; THBS1; HTRA1; HTRA3; TWSG1; NBL1; ASPN; SULF2; SULF1; FSTL1; PELO; TGFB1I1; GREM1; CDKN2B; CHST11; NTF3; LTBP1; FBN2; FBN1; FGF2; SFRP2; EMILIN1; LATS2; CD109; DKK3; SOX11; WNT5A; HHIP
3.91818e-08	supramolecular fiber organization	GO:0097435	biological process	3	54	CAPZB; ERMN; COL11A1; FKBP10; PDGFRB; SPTAN1; ENAH; CORO1C; AEBP1; NOX4; COL3A1; DBN1; LOX; LUM; ZYX; MMP11; LOXL1; LOXL2; LOXL3; ADAMTS2; TPM4; MICAL2; MARCKS; RANBP9; ARPC2; ARHGAP28; ARHGEF10; PLS3; GREM1; ITGB5; DPYSL3; WDR1; COMP; EFS; SAMD14; COL5A2; COL5A3; COL5A1; EFEMP2; SSH1; RHOA; CALD1; SFRP2; CAPZA1; EMILIN1; DDR2; TNFAIP1; KANK4; RND3; COL1A2; PXDN; COL1A1; COL12A1; CDC42
4.14468e-08	cellular response to transforming growth factor beta stimulus	GO:0071560	biological process	4	30	GLG1; NOX4; COL3A1; LOX; HTRA1; ZYX; HTRA3; TWSG1; SOX11; ASPN; THBS1; TGFB1I1; CDKN2B; ITGB5; LTBP1; FBN2; ZFP36L1; FBN1; POSTN; COL4A2; RHOA; CHST11; EMILIN1; LATS2; WNT2; CD109; DKK3; COL1A2; COL1A1; WNT5A
4.14521e-08	regulation of transmembrane receptor protein serine/threonine kinase signaling pathway	GO:0090092	biological process	5	30	GLG1; LOX; THBS1; DACT1; HTRA1; HTRA3; BMP8B; TWSG1; NBL1; ASPN; SULF1; FSTL1; INHBA; PELO; TGFB1I1; CDKN2B; CHST11; GREM1; BMP8A; LTBP1; FBN2; FBN1; SFRP2; EMILIN1; LATS2; WWTR1; CD109; DKK3; SOX11; WNT5A
4.58357e-08	collagen metabolic process	GO:0032963	biological process	2	17	MMP14; PDGFRB; CTSK; RUNX1; RCN3; MMP11; EMILIN1; MMP13; FAP; ADAMTS2; MRC2; CTSB; COL5A1; COL1A2; COL1A1; MMP2; MMP3
4.94439e-08	negative regulation of developmental process	GO:0051093	biological process	4	64	MMP11; ZFPM2; SRGAP2; CTNNB1; CORO1C; ADAMTS7; COL3A1; LEF1; LGALS1; LOXL2; LOXL3; GLI3; TWIST1; SOX11; ASPN; THBS2; PRDM6; SULF1; THBS1; GLI2; INHBA; SPARC; TGFB1I1; THY1; GPR161; MTMR2; VGLL4; SPOCK1; SOCS5; ALPK2; DPYSL3; GREM1; RTN4; ISM1; ZFP36L1; FBN1; COL5A2; POSTN; COL5A1; COL4A2; HOPX; SNAI2; RHOA; UBASH3B; GPR68; RANBP3L; SFRP2; GJA1; SEMA3C; LRP1; SEMA3D; EMILIN1; ADAMTS12; LRRC17; FZD…
5.43774e-08	endodermal cell differentiation	GO:0035987	biological process	4	13	MMP14; COL8A1; ITGB5; COL11A1; FN1; ITGA5; COL5A2; INHBA; COL5A1; COL4A2; COL6A1; MMP2; COL12A1
5.98587e-08	regulation of cell-substrate adhesion	GO:0010810	biological process	4	27	MMP14; CDH13; ITGA5; CORO1C; FBLN2; LGALS1; FZD7; PDPN; THBS1; NID1; THY1; COL8A1; GREM1; ARPC2; EFEMP2; VCL; POSTN; RHOA; LRP1; EMILIN1; FN1; EDIL3; EGFL6; SPOCK1; CDK6; COL1A1; CDC42
9.2217e-08	formation of primary germ layer	GO:0001704	biological process	3	19	MMP14; GJA1; COL8A1; ITGB5; COL11A1; FN1; SFRP2; FZD7; ITGA5; TWSG1; COL5A2; INHBA; COL5A1; COL4A2; COL6A1; WNT5A; MMP2; LEF1; COL12A1
9.31297e-08	embryonic morphogenesis	GO:0048598	biological process	3	46	MMP14; COL11A1; PTK7; ITGA5; CTNNB1; MFAP2; DACT1; SOX4; INHBA; DVL3; TWIST1; SOX11; SULF1; ROR2; GLI2; GLI3; MICAL2; TGFB1I1; PRKRA; NKX3-2; CHST11; COL8A1; GREM1; ITGB5; FBN2; ZFP36L1; FBN1; COL5A2; PRRX1; COL5A1; COL4A2; TWSG1; LEF1; FGF2; SFRP2; GJA1; FN1; SALL4; WNT2; FZD7; GDNF; COL6A1; WNT5A; MMP2; CTHRC1; COL12A1
1.03994e-07	osteoblast differentiation	GO:0001649	biological process	4	26	VCAN; ITGA11; LOX; FZD1; MRC2; TWSG1; TWIST1; SOX11; TPM4; GLI2; GLI3; GREM1; CLEC5A; FBN2; SNAI2; LEF1; SFRP2; RANBP3L; DDR2; LRRC17; RUNX2; WWTR1; CDK6; COL1A1; COL6A1; CTHRC1
1.03994e-07	endoderm development	GO:0007492	biological process	4	16	MMP14; COL8A1; ITGB5; COL11A1; FN1; ZFP36L1; ITGA5; COL5A2; INHBA; PELO; COL5A1; COL4A2; COL6A1; LAMC1; MMP2; COL12A1
1.20917e-07	skeletal system morphogenesis	GO:0048705	biological process	4	26	MMP14; COL11A1; MMP13; CHSY1; CTNNB1; GLG1; GREM1; TWIST1; SOX11; THBS3; GLI3; PRKRA; CHST11; TSKU; COMP; FBN2; ROR2; SFRP2; RAB23; BMP1; NKX3-2; COL1A1; PRRX1; HHIP; MMP2; NAB2
1.83204e-07	heart development	GO:0007507	biological process	4	44	PDGFRB; COL11A1; PTK7; ZFPM2; PCSK5; CTNNB1; GREM1; COL3A1; EDNRA; LOX; SOX4; ADAMTS6; SIK1; FZD7; TWIST1; SOX11; SGCD; MICAL2; GLI2; GLI3; SPARC; PARVA; VGLL4; DCHS1; ALPK2; RTN4; ZFP36L1; FBN1; SALL4; COL5A1; SNAI2; FGF2; NRP2; SFRP2; GJA1; SEMA3C; EMILIN1; FN1; WNT2; BASP1; RUNX1; SH3PXD2B; WNT5A; CDC42
2.28028e-07	glycosaminoglycan binding	GO:0005539	molecular function	3	26	COL11A1; ACAN; VCAN; BGN; SULF2; THBS1; ADAMTS5; LAYN; THBS2; THBS3; SULF1; FSTL1; PCOLCE; EFEMP2; DPYSL3; COMP; EXTL2; EPYC; FBN1; POSTN; COL5A1; FGF2; NRP2; FN1; COL5A3; TNFAIP6
2.33534e-07	cell motility	GO:0048870	biological process	2	90	GLG1; NTNG2; FSTL1; SRPX2; THY1; WDR1; POSTN; LRP1; SSH1; SNAI2; ROR2; FN1; ACTB; MMP14; ENAH; ITGA5; ITGA11; NOX4; COL3A1; LAMB2; NBL1; PDPN; THBS1; PRKG1; UNC5C; DCHS1; DPYSL3; ARPC2; EFS; RHOA; LAMC1; FGF2; GJA1; DDR2; TNFAIP6; TNFAIP1; SPOCK1; WNT5A; PDGFRB; SPHK1; SRGAP2; PGAM4; ADAMTS12; TREM1; ITGBL1; MYH9; ARF4; SPARC; PARVA; GREM1; CLIC4; NTF3; LAMA4; SYDE1; COL5A1; LEF1; SFRP2; SEMA3C; …
2.33534e-07	localization of cell	GO:0051674	biological process	2	90	GLG1; NTNG2; FSTL1; SRPX2; THY1; WDR1; POSTN; LRP1; SSH1; SNAI2; ROR2; FN1; ACTB; MMP14; ENAH; ITGA5; ITGA11; NOX4; COL3A1; LAMB2; NBL1; PDPN; THBS1; PRKG1; UNC5C; DCHS1; DPYSL3; ARPC2; EFS; RHOA; LAMC1; FGF2; GJA1; DDR2; TNFAIP6; TNFAIP1; SPOCK1; WNT5A; PDGFRB; SPHK1; SRGAP2; PGAM4; ADAMTS12; TREM1; ITGBL1; MYH9; ARF4; SPARC; PARVA; GREM1; CLIC4; NTF3; LAMA4; SYDE1; COL5A1; LEF1; SFRP2; SEMA3C; …
3.29246e-07	cell adhesion molecule binding	GO:0050839	molecular function	3	43	CDH11; CAPZB; CDH13; TIMP2; MFGE8; SPTAN1; MMP14; ITGA5; CTNNB1; MSN; COL3A1; DBN1; LAMB2; ARHGAP1; ITGBL1; ADAMTS5; PTK7; FAP; MYH9; TLN2; THBS1; THY1; PARVA; DCHS1; ITGB5; RTN4; COMP; VCL; SH3GLB1; FBN1; POSTN; COL5A1; CALD1; FGF2; SFRP2; CAPZA1; EMILIN1; FN1; CNN2; EDIL3; NOTCH3; EGFL6; PTPRD
3.45698e-07	response to wounding	GO:0009611	biological process	3	50	CAPZB; EHD2; PTK7; PDGFRB; ZFPM2; WNT5A; VCL; ITGA5; TRPC3; COL3A1; LOX; LAMB2; LGALS1; PTGFRN; UBASH3B; FKBP10; GLI3; FAP; MYH9; SULF2; PDPN; ARF4; INHBA; SPARC; DGKI; PRKG1; TSKU; ANXA5; DPYSL3; COMP; NINJ2; GNB1; ZFP36L1; FZD7; COL5A1; RHOA; FGF2; GJA1; CAPZA1; LRP1; FN1; POSTN; CD109; SLC11A1; RUNX1; COL1A2; COL1A1; ACTB; THBS1; CDC42
3.96416e-07	regulation of multicellular organismal development	GO:2000026	biological process	4	107	TIMP2; ZFPM2; GLG1; DBN1; LEF1; ADAMTS7; NTNG2; DVL3; INHBA; SRPX2; THY1; MTMR2; CTSK; SLITRK3; WDR1; ISM1; LRP1; SNAI2; ROR2; SOCS5; BMP1; FN1; RUNX1; MAF; PRRX1; MMP14; VDR; ITGA5; COL3A1; NBL1; THBS2; PDPN; THBS1; TIAM2; TGFB1I1; GPR161; ALPK2; DPYSL3; FBN2; EFEMP2; COL4A2; RHOA; FGF2; GJA1; DDR2; LRRC17; SPOCK1; WNT5A; PDGFRB; SRGAP2; ADAMTS12; DACT1; FZD1; FZD7; ASPN; SPARC; VGLL4; TNFSF4; B…
4.25203e-07	endoderm formation	GO:0001706	biological process	4	13	MMP14; COL8A1; ITGB5; COL11A1; FN1; ITGA5; COL5A2; INHBA; COL5A1; COL4A2; COL6A1; MMP2; COL12A1
4.59682e-07	sensory organ development	GO:0007423	biological process	4	42	PDGFRB; COL11A1; PTK7; MFRP; CLIC4; MFAP2; CRYGN; MITF; LAMB2; LEF1; GLI3; TWIST1; SOX11; GJB2; FGF2; GLI2; INHBA; SPARC; THY1; PRKRA; KERA; DCHS1; COL8A2; COL8A1; TSKU; FBN2; GNB1; FBN1; COL5A2; SH3PXD2B; COL5A1; COL4A1; GABRB2; ROR2; BNC2; WNT2; TWSG1; NKX3-2; MAF; PRRX1; WNT5A; CTHRC1
5.13672e-07	platelet-derived growth factor binding	GO:0048407	molecular function	4	7	PDGFRB; COL5A1; COL1A2; COL4A1; COL1A1; COL6A1; COL3A1
5.47596e-07	morphogenesis of an epithelium	GO:0002009	biological process	4	44	MMP14; GPC6; PTK7; WNT5A; ITGA5; KIF26B; CTNNB1; MSN; ADAMTS12; PDPN; EDNRA; DACT1; LEF1; SOX4; FZD1; DVL3; TWIST1; SOX11; SULF1; FGF2; GLI2; GLI3; MICAL2; TGFB1I1; DCHS1; CLIC4; GREM1; WDR1; VCL; SALL4; COL5A1; COL4A1; RHOA; ROR2; SFRP2; GJA1; SEMA3C; WNT2; FZD7; GDNF; ACTB; HHIP; CTHRC1; CDC42
6.2821e-07	cell migration	GO:0016477	biological process	4	84	MMP14; PDGFRB; CDH13; TNFAIP6; PTK7; PDGFC; ITGA5; SRGAP2; GLG1; ITGA11; SYDE1; NOX4; COL3A1; MITF; LAMA4; LOX; LAMB2; CD248; LEF1; ITGBL1; LOXL2; NTNG2; TWIST1; NBL1; FAP; MYH9; SULF1; ARF4; CORO1C; GLI3; SPARC; PRKG1; SRPX2; FSTL1; THY1; PARVA; GREM1; SPOCK1; DCHS1; SFRP2; ADAMTS12; NTF3; ITGB5; DPYSL3; WDR1; SPHK1; RTN4; UNC5C; EFS; VCL; ROR2; PDPN; POSTN; COL5A1; GPC6; SSH1; SNAI2; RHOA; LAMC…
9.69417e-07	angiogenesis	GO:0001525	biological process	3	41	MMP14; PDGFRB; CDH13; MFGE8; ITGA5; CTNNB1; ADAM12; EDNRA; LEF1; LOXL2; TWIST1; FAP; MYH9; THBS2; SULF1; THBS1; SPARC; SRPX2; THY1; PARVA; COL8A2; COL8A1; GREM1; UNC5B; ISM1; SPHK1; COL4A2; COL4A1; RHOA; CALD1; FGF2; NRP2; SFRP2; EMILIN1; FN1; CLIC4; RUNX1; ANGPTL2; WNT5A; MMP2; CDC42
2.25978e-06	proteoglycan metabolic process	GO:0006029	biological process	5	16	CHST11; CHST15; COL11A1; EXTL2; VCAN; SULF2; BGN; CHSY1; CTNNB1; ADAMTS12; SULF1; XYLT1; DSE; CSGALNACT2; CHSY3; CHST14
2.45951e-06	regulation of cell differentiation	GO:0045595	biological process	4	95	TIMP2; ZFPM2; GLG1; DBN1; LGALS1; SLC6A6; ADAMTS7; NTNG2; DVL3; INHBA; THY1; CTSK; WDR1; POSTN; LRP1; SNAI2; ROR2; SOCS5; FN1; RUNX2; RUNX1; MAF; PRRX1; MMP14; VDR; MMP11; COL3A1; TWSG1; NBL1; PDPN; THBS1; TIAM2; TGFB1I1; DPYSL3; ARPC2; EFEMP2; RHOA; FGF2; GJA1; HOPX; DDR2; LRRC17; PRDM6; PRDM1; WNT5A; TRIM6; EHD2; SRGAP2; ADAMTS12; FZD1; SIK1; FZD7; FBN2; TNFSF4; BEND6; NTF3; ZFP36L1; COL5A2; CO…
2.94964e-06	movement of cell or subcellular component	GO:0006928	biological process	2	104	GLG1; NTNG2; FSTL1; SRPX2; THY1; WDR1; POSTN; LRP1; SSH1; SNAI2; ROR2; FN1; ACTB; MMP14; SPTAN1; ENAH; ITGA5; KIF26B; ITGA11; NOX4; COL3A1; LAMB2; NBL1; PDPN; THBS1; PRKG1; UNC5C; DCHS1; DPYSL3; UNC5B; ARPC2; EFS; RHOA; LAMC1; FGF2; GJA1; DDR2; TMEFF1; TNFAIP6; TNFAIP1; SPOCK1; WNT5A; EPDR1; PDGFRB; MYH9; SPHK1; SRGAP2; PGAM4; ADAMTS12; TREM1; KIF7; ITGBL1; TPM4; ARF4; SPARC; RANBP9; PARVA; GREM1…
3.18948e-06	cell morphogenesis	GO:0000902	biological process	4	64	CDH11; CAPZB; VDR; ANTXR1; ERMN; SPTAN1; ENAH; SRGAP2; CTNNB1; MSN; TSKU; NOX4; ACTBL2; DBN1; LAMB2; LEF1; NTNG2; DVL3; NBL1; MYH9; TIAM2; PDPN; FEZ2; GLI2; GLI3; SPARC; PTPRD; RANBP9; ATP10A; ARPC2; THY1; PARVA; GREM1; DCHS1; CLIC4; NTF3; RTN4; SLITRK3; WDR1; UNC5B; UNC5C; VCL; SEMA3C; POSTN; CCL13; SSH1; RHOA; LAMC1; WNT5A; NRP2; GJA1; VAMP3; LRP1; SEMA3D; FN1; CORO1C; TMEFF1; FZD7; NOTCH3; PAL…
3.35196e-06	wound healing	GO:0042060	biological process	4	42	CAPZB; EHD2; PTK7; PDGFRB; ZFPM2; WNT5A; VCL; ITGA5; TRPC3; COL3A1; LOX; PTGFRN; UBASH3B; FKBP10; SLC11A1; FAP; MYH9; PDPN; THBS1; GLI3; SPARC; DGKI; PRKG1; TSKU; ANXA5; COMP; NINJ2; GNB1; POSTN; COL5A1; RHOA; FGF2; GJA1; CAPZA1; FN1; CD109; FZD7; RUNX1; COL1A2; COL1A1; ACTB; CDC42
3.9589e-06	negative regulation of multicellular organismal process	GO:0051241	biological process	4	70	TWSG1; SRGAP2; ZFPM2; UBASH3B; CTNNB1; CORO1C; ADAMTS7; COL3A1; LAMA4; LEF1; LGALS1; ADAMTS5; LOXL2; LOXL3; SEMA3D; ALPK2; INHBA; TWIST1; SOX11; FAP; THBS2; SULF1; THBS1; GLI2; GLI3; SPARC; PRKG1; SCT; THY1; GPR161; MTMR2; VGLL4; SPOCK1; SOCS5; NPR3; ANXA5; DPYSL3; SSC5D; RTN4; ISM1; ZFP36L1; FBN1; COL5A2; FZD7; COL5A1; COL4A2; SNAI2; RHOA; CHSY1; FGF2; GPR68; RANBP3L; SFRP2; GJA1; SEMA3C; LRP1; …
3.9589e-06	epithelium development	GO:0060429	biological process	4	69	ACTA2; MMP14; VDR; GPC6; PTK7; WNT5A; ITGA5; KIF26B; CTNNB1; MSN; ADAMTS12; CASP14; PDPN; EDNRA; LAMB2; DACT1; LEF1; SOX4; FZD1; LOXL3; DVL3; TWIST1; SOX11; HHIP; BASP1; SULF1; ROR2; GLI2; INHBA; MICAL2; FOSL2; TGFB1I1; GPR161; GREM1; GDNF; DCHS1; GLI3; CLIC4; CTSK; RCN3; WDR1; RTN4; CTSB; FSTL1; VCL; ZFP36L1; SALL4; COL5A1; COL4A1; SNAI2; RHOA; FGF2; SFRP2; GJA1; SEMA3C; WWTR1; WNT2; CD109; FZD7…
4.14206e-06	response to BMP	GO:0071772	biological process	3	20	SFRP2; ADAMTS7; GREM1; BMP8A; BMP8B; TWSG1; COMP; SULF1; FBN1; RUNX2; PELO; ADAMTS12; HTRA1; NBL1; SOX11; WNT5A; FSTL1; LEF1; ROR2; HTRA3
4.19934e-06	cell-matrix adhesion	GO:0007160	biological process	4	25	MMP14; CDH13; CORO1C; ADAMTS12; COL3A1; ZYX; ITGBL1; THBS3; THBS1; NID2; NID1; THY1; GREM1; ITGB5; EFEMP2; VCL; POSTN; RHOA; LRP1; FN1; EMILIN1; COL5A3; ITGA11; CDK6; EPDR1
4.19934e-06	cellular response to BMP stimulus	GO:0071773	biological process	4	20	SFRP2; ADAMTS7; GREM1; BMP8A; BMP8B; TWSG1; COMP; SULF1; FBN1; RUNX2; PELO; ADAMTS12; HTRA1; NBL1; SOX11; WNT5A; FSTL1; LEF1; ROR2; HTRA3
4.19934e-06	collagen-activated signaling pathway	GO:0038065	biological process	4	7	UBASH3B; DDR2; COL4A5; ITGA11; COL4A2; COL4A1; COL1A1
4.48159e-06	developmental growth	GO:0048589	biological process	2	43	PDGFRB; PTK7; ZFPM2; EVC; KIF26B; CTNNB1; LATS2; DBN1; LAMB2; PTGFRN; FZD7; THBS3; GLI2; GLI3; PELO; VGLL4; CHST11; CLIC4; TSKU; RTN4; COMP; NINJ2; VCL; ZFP36L1; POSTN; GPR21; FGF2; NRP2; SFRP2; GJA1; SEMA3C; LRP1; SEMA3D; FN1; BNC2; DDR2; WNT2; SALL4; WWTR1; BASP1; RUNX1; GAS1; WNT5A
4.9778e-06	regulation of cartilage development	GO:0061035	biological process	5	13	LOXL2; TRPS1; BMP1; GLI3; ADAMTS7; GLI2; GLG1; ADAMTS12; NKX3-2; MAF; SNAI2; WNT5A; GREM1
4.9778e-06	negative regulation of cellular response to growth factor stimulus	GO:0090288	biological process	5	21	SFRP2; CHST11; GREM1; EMILIN1; LTBP1; TWSG1; NBL1; CD109; FBN2; SULF2; SULF1; FBN1; GLG1; ADAMTS12; HTRA1; ASPN; TGFB1I1; WNT5A; THBS1; FGF2; HTRA3
7.47757e-06	chondroitin sulfate biosynthetic process	GO:0030206	biological process	5	9	CHST11; CHST15; VCAN; CHSY3; BGN; CHSY1; XYLT1; DSE; CSGALNACT2
8.67801e-06	mesenchymal cell differentiation	GO:0048762	biological process	4	24	CTNNB1; CORO1C; EDNRA; LOXL2; LOXL3; TWIST1; SOX11; PDPN; TGFB1I1; GREM1; RTN4; SNAI2; LEF1; NRP2; SFRP2; SEMA3C; RANBP3L; SEMA3D; FN1; WWTR1; WNT2; GDNF; COL1A1; WNT5A
8.67981e-06	cellular response to endogenous stimulus	GO:0071495	biological process	3	75	PDGFRB; LATS2; GNB1; WNT5A; SSH1; DKK3; CTNNB1; GLG1; AP3S1; NOX4; COL3A1; LOX; THBS1; LEF1; GABRB2; ZYX; HTRA3; ADAMTS7; GPR21; LTBP1; RAB31; TWSG1; NBL1; ASPN; GJB2; SULF2; SULF1; ROR2; INHBA; PELO; TGFB1I1; GREM1; TNFSF4; CDKN2B; HTRA1; NTF3; ITGB5; BMP8A; BMP8B; COMP; CTSB; FSTL1; FBN2; ZFP36L1; AQP9; COL5A2; POSTN; SOX11; COL4A2; COL4A1; ATP6V0D2; SNAI2; RHOA; FBN1; FGF2; PDGFC; SFRP2; GJA1;…
8.67981e-06	cellular component morphogenesis	GO:0032989	biological process	3	66	CDH11; CAPZB; VDR; ANTXR1; ERMN; PDGFRB; SPTAN1; ENAH; SRGAP2; CTNNB1; MSN; TSKU; NOX4; ACTBL2; DBN1; LAMB2; LEF1; NTNG2; DVL3; NBL1; MYH9; TIAM2; PDPN; FEZ2; GLI2; GLI3; SPARC; PTPRD; RANBP9; ATP10A; ARPC2; THY1; PARVA; MTMR2; GREM1; DCHS1; CLIC4; NTF3; RTN4; SLITRK3; WDR1; UNC5B; UNC5C; VCL; SEMA3C; POSTN; CCL13; SSH1; RHOA; LAMC1; WNT5A; NRP2; GJA1; VAMP3; LRP1; SEMA3D; FN1; CORO1C; TMEFF1; FZ…
8.67981e-06	cell development	GO:0048468	biological process	3	103	COL11A1; MFRP; CHSY1; DBN1; LGALS1; TIMP2; SAMD14; NTNG2; DVL3; THY1; MTMR2; ARHGEF10; SLITRK3; WDR1; POSTN; SNAI2; ROR2; FN1; RUNX1; MAF; PRRX1; ACTB; GABRB2; ACTA2; SPTAN1; ENAH; EDNRA; LAMB2; NBL1; PDPN; TIAM2; PRKG1; UNC5C; ALPK2; DPYSL3; CLEC5A; UNC5B; ARPC2; EFEMP2; RHOA; LAMC1; GJA1; TMEFF1; SPOCK1; WNT5A; PDGFRB; SRGAP2; FZD1; PTK7; FZD7; MYH9; ARF4; RANBP9; FOSL2; PARVA; BEND6; CLIC4; NT…
9.32993e-06	negative regulation of cell differentiation	GO:0045596	biological process	5	48	MMP11; ZFPM2; SRGAP2; CORO1C; ADAMTS12; COL3A1; LGALS1; ADAMTS7; LOXL3; GLI3; TWIST1; SOX11; GLI2; INHBA; TGFB1I1; THY1; GREM1; SPOCK1; SOCS5; TSKU; DPYSL3; RTN4; ZFP36L1; FBN1; COL5A2; POSTN; COL5A1; HOPX; SNAI2; RHOA; UBASH3B; GPR68; RANBP3L; SFRP2; SEMA3C; LRP1; SEMA3D; WWTR1; LRRC17; FZD7; PRDM6; RUNX1; NKX3-2; CDK6; WNT5A; TNFSF4; TWSG1; TRIM6
9.73493e-06	regulation of multicellular organismal process	GO:0051239	biological process	3	142	TIMP2; ZFPM2; SSH1; CHSY1; GLG1; MFAP2; DBN1; LEF1; ADAMTS5; LMCD1; ADAMTS7; NTNG2; DVL3; INHBA; SRPX2; THY1; MTMR2; NPR3; SLITRK3; WDR1; GREM1; ISM1; CORIN; POSTN; TRPS1; TGFB1I1; SNAI2; GPR21; ROR2; SOCS5; BMP1; FN1; RUNX2; RUNX1; MAF; PRRX1; MMP14; VDR; ITGA5; PDGFC; COL3A1; RSAD2; SLC11A1; NBL1; THBS2; PDPN; THBS1; TIAM2; PRKG1; DIO2; SCT; GPR161; ALPK2; DPYSL3; SSC5D; FBN2; EFEMP2; NETO1; CO…
1.0094e-05	collagen catabolic process	GO:0030574	biological process	3	10	MMP14; MRC2; CTSK; MMP11; MMP13; FAP; ADAMTS2; CTSB; MMP2; MMP3
1.07388e-05	respiratory tube development	GO:0030323	biological process	4	20	MMP14; PDGFRB; ABCA12; WNT5A; RCN3; PTK7; ADAMTS2; ZFPM2; SOX11; PDPN; PCSK5; GLI2; GLI3; SPARC; LOXL3; WNT2; LOX; HHIP; FGF2; CDC42
1.14218e-05	growth factor binding	GO:0019838	molecular function	3	18	PDGFRB; TSKU; SRPX2; LTBP1; TWSG1; CD109; THBS1; GLG1; COL5A1; COL1A2; NRP2; COL4A1; COL1A1; COL6A1; COL3A1; HTRA1; PXDN; HTRA3
1.37756e-05	appendage morphogenesis	GO:0035107	biological process	3	17	SFRP2; GLI2; SEMA3C; GREM1; CHST11; SALL4; TWIST1; SOX11; FBN2; PCSK5; CTNNB1; GLI3; PRRX1; WNT5A; LEF1; ROR2; SOX4
1.38327e-05	regulation of chondrocyte differentiation	GO:0032330	biological process	5	11	LOXL2; TRPS1; GLI3; ADAMTS7; GLI2; GLG1; ADAMTS12; NKX3-2; MAF; SNAI2; GREM1
1.66652e-05	limb morphogenesis	GO:0035108	biological process	4	17	SFRP2; GLI2; SEMA3C; GREM1; CHST11; SALL4; TWIST1; SOX11; FBN2; PCSK5; CTNNB1; GLI3; PRRX1; WNT5A; LEF1; ROR2; SOX4
1.66763e-05	aminoglycan biosynthetic process	GO:0006023	biological process	5	17	CHST11; PDGFRB; CHST15; CHST14; B3GALNT1; ACAN; VCAN; B3GNT9; BGN; CHSY1; CHSY3; GPC6; XYLT1; DSE; CSGALNACT2; LUM; KERA
1.68051e-05	respiratory system development	GO:0060541	biological process	4	21	MMP14; PDGFRB; ABCA12; WNT5A; RCN3; PTK7; ADAMTS2; ZFPM2; SOX11; BASP1; PDPN; GLI2; GLI3; SPARC; LOXL3; WNT2; LOX; HHIP; LEF1; FGF2; CDC42
1.81957e-05	proteoglycan binding	GO:0043394	molecular function	3	9	CTSK; FN1; COMP; CTSB; LRP1; THBS1; COL5A3; NID1; COL5A1
1.84258e-05	cell surface receptor signaling pathway	GO:0007166	biological process	3	135	TIMP3; CHSY1; GLG1; CPZ; CDK14; ZYX; DVL3; FSTL1; INHBA; ATP6V0D2; THY1; MTMR2; CDKN2B; BMP8A; BMP8B; GREM1; SEMA3C; POSTN; LRP1; SSH1; SNAI2; GPR21; ROR2; SOCS5; EMILIN1; FN1; CNN2; RUNX2; RUNX1; PRRX1; ACTB; PXDN; HHIP; MMP14; GLIS2; EVC; ITGA5; ITGA11; COL3A1; RSAD2; TWSG1; NBL1; THBS1; ARPC2; TGFB1I1; GPR161; RAB7A; ALPK2; UNC5B; UNC5C; EFS; NETO1; COL4A5; COL4A2; COL4A1; RHOA; FGF2; DDR2; FZ…
2.02809e-05	extracellular organelle	GO:0043230	cellular component	2	103	MFGE8; GALNS; BGN; GLG1; MXRA8; FBLN2; THBS1; GABRB2; TIAM2; FSTL1; MARCKS; ATP6V0D2; THY1; MTMR2; NPR3; WDR1; CTSB; CAPZA1; ADH5; FN1; SNAP23; ISLR; SLC2A3; ANGPTL2; PRSS23; ACTB; EDIL3; PXDN; ACTA2; CAPZB; COPS8; SPTAN1; ANXA5; LAMB2; ARHGAP1; UACA; GNAI3; NID2; NID1; CNTLN; PCOLCE; RAB7A; RHOA; ARPC2; EFEMP2; COL4A2; HMCN1; LAMC1; PLA2G15; LRRC15; HTRA1; WNT5A; COL12A1; MYH9; ERMN; EHD2; NAGA;…
2.31292e-05	embryo development ending in birth or egg hatching	GO:0009792	biological process	4	42	MMP14; COL11A1; PTK7; MFRP; ZFPM2; PCSK5; CTNNB1; DBN1; EDNRA; DACT1; SOX4; FKBP10; DVL3; TWIST1; SOX11; MYH9; SULF2; SULF1; GLI2; GLI3; PELO; GPR161; DCHS1; CHST11; RTN4; TET1; ZFP36L1; XYLT1; SALL4; HOPX; LEF1; ROR2; SFRP2; SEMA3C; KIAA1217; WNT2; NKX3-2; COL1A1; PRRX1; WNT5A; SH3PXD2A; CTHRC1
2.40127e-05	renal system development	GO:0072001	biological process	4	27	ACTA2; PDGFRB; PTK7; GLIS2; KIF26B; PCSK5; CTNNB1; LAMB2; SOX4; ADAMTS6; SOX11; SULF2; SULF1; GLI2; GLI3; NID1; GDNF; DCHS1; GREM1; PYGO1; FBN1; COL4A1; FGF2; WWTR1; BASP1; CYP26A1; WNT5A
2.57392e-05	extracellular matrix binding	GO:0050840	molecular function	2	11	ADAMTS5; COL11A1; SSC5D; LRRC15; SPARC; BGN; THBS1; NID1; FBLN2; LGALS1; CD248
2.68018e-05	lung development	GO:0030324	biological process	4	19	MMP14; PDGFRB; ABCA12; WNT5A; RCN3; PTK7; ADAMTS2; ZFPM2; SOX11; PDPN; GLI2; GLI3; SPARC; LOXL3; WNT2; LOX; HHIP; FGF2; CDC42
2.78603e-05	chondrocyte development	GO:0002063	biological process	4	8	SFRP2; CHST11; TSKU; COL11A1; COMP; SULF2; SULF1; CHSY1
3.28678e-05	extracellular vesicle	GO:1903561	cellular component	3	103	MFGE8; GALNS; BGN; GLG1; MXRA8; FBLN2; THBS1; GABRB2; TIAM2; FSTL1; MARCKS; ATP6V0D2; THY1; MTMR2; NPR3; WDR1; CTSB; CAPZA1; ADH5; FN1; SNAP23; ISLR; SLC2A3; ANGPTL2; PRSS23; ACTB; EDIL3; PXDN; ACTA2; CAPZB; COPS8; SPTAN1; ANXA5; LAMB2; ARHGAP1; UACA; GNAI3; NID2; NID1; CNTLN; PCOLCE; RAB7A; RHOA; ARPC2; EFEMP2; COL4A2; HMCN1; LAMC1; PLA2G15; LRRC15; HTRA1; WNT5A; COL12A1; MYH9; ERMN; EHD2; NAGA;…
3.32785e-05	response to endogenous stimulus	GO:0009719	biological process	2	83	PDGFRB; CDH13; TIMP3; TIMP2; LATS2; GNB1; WNT5A; SULF2; CTNNB1; GLG1; AP3S1; NOX4; COL3A1; LOX; THBS1; LEF1; GABRB2; ZYX; HTRA3; ADAMTS7; GPR21; LTBP1; RAB31; TWSG1; MXRA5; NBL1; ASPN; GJB2; PELO; SULF1; ROR2; INHBA; SPARC; TGFB1I1; ATP6V0D2; CTSB; GREM1; TNFSF4; CDKN2B; HTRA1; NTF3; ITGB5; BMP8A; BMP8B; COMP; PAPPA; FSTL1; FBN2; ZFP36L1; AQP9; COL5A2; POSTN; SOX11; COL4A2; COL4A1; SSH1; SNAI2; R…
3.38269e-05	sensory organ morphogenesis	GO:0090596	biological process	4	23	COL11A1; PTK7; MFRP; MFAP2; TWIST1; SOX11; GLI2; GLI3; THY1; PRKRA; COL8A2; COL8A1; TSKU; FBN2; FBN1; COL5A2; COL5A1; ROR2; WNT2; NKX3-2; PRRX1; WNT5A; CTHRC1
3.69004e-05	vesicle	GO:0031982	cellular component	3	165	SSPN; TIMP3; TIMP2; MFGE8; BGN; PCSK5; GLG1; UACA; MXRA8; FBLN2; THBS1; GABRB2; ZYX; CPPED1; BMP1; FSTL1; MARCKS; EMILIN1; TIAM2; ATP6V0D2; THY1; MTMR2; ENTPD7; NPR3; RAB5C; CTSB; SEMA3C; KLK4; ROR2; GPR161; FN1; MANBA; CNN2; SLC2A5; SNAP23; SLC2A3; COLEC12; ANGPTL2; PRSS23; ACTB; ISLR; PXDN; ACTA2; CAPZB; COPS8; SNX7; SPTAN1; ITGA5; HMCN1; ANXA5; LAMB2; ARHGAP1; ENDOD1; SLC11A1; UXS1; THBS2; PDP…
3.75712e-05	aminoglycan metabolic process	GO:0006022	biological process	4	19	CHST11; PDGFRB; CHST15; CHST14; B3GALNT1; CHSY1; ACAN; VCAN; GALNS; B3GNT9; BGN; LUM; CHSY3; GPC6; XYLT1; DSE; CSGALNACT2; FGF2; KERA
3.85404e-05	regulation of cellular response to transforming growth factor beta stimulus	GO:1903844	biological process	5	17	CDKN2B; CHST11; EMILIN1; LTBP1; LATS2; SOX11; CD109; FBN2; DKK3; FBN1; GLG1; ASPN; TGFB1I1; LOX; THBS1; HTRA1; HTRA3
3.89317e-05	kidney development	GO:0001822	biological process	4	26	ACTA2; PDGFRB; PTK7; GLIS2; KIF26B; PCSK5; CTNNB1; LAMB2; SOX4; ADAMTS6; SOX11; SULF2; SULF1; GLI2; GLI3; NID1; CYP26A1; DCHS1; GREM1; PYGO1; FBN1; FGF2; WWTR1; BASP1; GDNF; WNT5A
4.38171e-05	chondroitin sulfate metabolic process	GO:0030204	biological process	4	9	CHST11; CHST15; VCAN; CHSY3; BGN; CHSY1; XYLT1; DSE; CSGALNACT2
4.73455e-05	gastrulation	GO:0007369	biological process	4	19	MMP14; GJA1; COL8A1; ITGB5; COL11A1; FN1; SFRP2; FZD7; ITGA5; TWSG1; COL5A2; INHBA; COL5A1; COL4A2; COL6A1; WNT5A; MMP2; LEF1; COL12A1
4.79602e-05	morphogenesis of a branching structure	GO:0001763	biological process	2	20	MMP14; GLI2; SEMA3C; GREM1; ERMN; SFRP2; RTN4; WNT2; CLIC4; SULF1; CTNNB1; GLI3; GDNF; COL4A1; LEF1; EDNRA; WNT5A; DCHS1; FGF2; HHIP
4.88376e-05	collagen-activated tyrosine kinase receptor signaling pathway	GO:0038063	biological process	5	6	UBASH3B; DDR2; COL4A5; COL4A2; COL4A1; COL1A1
4.9419e-05	substrate adhesion-dependent cell spreading	GO:0034446	biological process	4	15	VAMP3; PARVA; LAMB2; NTNG2; FN1; FZD7; ARPC2; POSTN; PDPN; SRGAP2; CORO1C; ANTXR1; RHOA; LAMC1; CDC42
5.60657e-05	actin filament-based process	GO:0030029	biological process	2	49	CAPZB; TPM4; ANTXR1; EHD2; PTK7; PDGFRB; SPTAN1; ENAH; SRGAP2; CORO1C; NOX4; ACTBL2; DBN1; FRMD6; ZYX; ARHGAP28; SAMD14; MYH9; KANK4; PDPN; FHL3; MICAL2; MARCKS; PRKG1; ERMN; PARVA; ARHGEF10; PLS3; NTF3; ITGB5; DPYSL3; WDR1; ARHGEF17; ARPC2; EFS; SYDE1; SSH1; RHOA; CALD1; GJA1; CAPZA1; LRP1; CNN2; TNFAIP1; PALLD; RND3; ACTB; EPDR1; CDC42
5.69973e-05	cell junction assembly	GO:0034329	biological process	4	24	CDH11; MMP14; ITGA5; CTNNB1; CORO1C; PARD6G; GJB2; TLN2; THBS1; THY1; DCHS1; GREM1; WDR1; VCL; SNAI2; RHOA; LAMC1; GJA1; CAPZA1; LRP1; FN1; RUNX1; ACTB; CDC42
6.17836e-05	limb development	GO:0060173	biological process	4	18	SFRP2; GLI2; SEMA3C; GREM1; CHST11; SALL4; TWIST1; COMP; FBN2; PCSK5; CTNNB1; GLI3; SOX11; PRRX1; WNT5A; LEF1; ROR2; SOX4
6.20706e-05	negative regulation of embryonic development	GO:0045992	biological process	5	8	SFRP2; CTNNB1; FZD7; SULF1; COL5A2; COL5A1; WNT5A; GPR161
6.20706e-05	embryonic skeletal system development	GO:0048706	biological process	5	16	MMP14; CHST11; COL11A1; XYLT1; TWIST1; SOX11; SULF2; SULF1; PCSK5; CTNNB1; GLI3; NKX3-2; COL1A1; PRRX1; WNT5A; KIAA1217
6.20706e-05	chordate embryonic development	GO:0043009	biological process	5	41	MMP14; COL11A1; PTK7; ZFPM2; PCSK5; CTNNB1; DBN1; EDNRA; DACT1; SOX4; FKBP10; DVL3; TWIST1; SOX11; MYH9; SULF2; SULF1; GLI2; GLI3; PELO; GPR161; DCHS1; CHST11; RTN4; TET1; ZFP36L1; XYLT1; SALL4; HOPX; LEF1; ROR2; SFRP2; SEMA3C; KIAA1217; WNT2; NKX3-2; COL1A1; PRRX1; WNT5A; SH3PXD2A; CTHRC1
6.28353e-05	appendage development	GO:0048736	biological process	3	18	SFRP2; GLI2; SEMA3C; GREM1; CHST11; SALL4; TWIST1; COMP; FBN2; PCSK5; CTNNB1; GLI3; SOX11; PRRX1; WNT5A; LEF1; ROR2; SOX4
6.34895e-05	extracellular exosome	GO:0070062	cellular component	4	102	MFGE8; GALNS; BGN; GLG1; MXRA8; THBS1; GABRB2; TIAM2; FSTL1; MARCKS; ATP6V0D2; THY1; MTMR2; NPR3; WDR1; CTSB; CAPZA1; ADH5; FN1; SNAP23; ISLR; SLC2A3; ANGPTL2; PRSS23; ACTB; EDIL3; PXDN; ACTA2; CAPZB; COPS8; SPTAN1; ANXA5; LAMB2; ARHGAP1; UACA; GNAI3; NID2; NID1; CNTLN; PCOLCE; RAB7A; RHOA; ARPC2; EFEMP2; COL4A2; HMCN1; LAMC1; PLA2G15; LRRC15; HTRA1; WNT5A; COL12A1; MYH9; ERMN; EHD2; NAGA; PGAM4;…
6.58897e-05	epithelial tube morphogenesis	GO:0060562	biological process	4	27	MMP14; PTK7; KIF26B; CTNNB1; ADAMTS12; EDNRA; LEF1; SOX4; DVL3; TWIST1; SOX11; GLI2; GLI3; MICAL2; DCHS1; CLIC4; GREM1; SALL4; COL4A1; RHOA; FGF2; SFRP2; WNT2; GDNF; WNT5A; CTHRC1; HHIP
6.61135e-05	cellular component organization	GO:0016043	biological process	2	241	SLC6A1; COL11A1; MFGE8; PDGFRB; BGN; MFAP2; FBLN2; THBS1; LEF1; LGALS1; ZYX; TIMP2; ADAMTS5; ADAMTS7; ADAMTS6; FKBP10; NTNG2; GLI3; PARD6G; ADAMTS2; TIAM2; APBB2; INHBA; MICAL2; MARCKS; SRPX2; ATP6V0D2; THY1; ARHGAP28; MTMR2; ARHGEF10; XKR5; CTSK; SLITRK3; RAB5C; ARHGEF17; DFFA; SMARCAL1; FXR1; CCL13; KLK4; SSH1; SNAI2; ROR2; OSBPL5; KCTD10; BMP1; FN1; CNN2; SNAP23; YEATS2; EGFL6; RUNX1; PRR16; P…
6.69975e-05	bone morphogenesis	GO:0060349	biological process	4	13	MMP14; GLI3; RAB23; MMP13; TWIST1; COMP; THBS3; CHSY1; SFRP2; GLG1; TSKU; COL1A1; NAB2
7.11909e-05	actin cytoskeleton organization	GO:0030036	biological process	3	45	CAPZB; TPM4; ANTXR1; EHD2; PTK7; PDGFRB; SPTAN1; ENAH; CORO1C; NOX4; ACTBL2; DBN1; FRMD6; ZYX; ARHGAP28; SAMD14; MYH9; KANK4; FHL3; MICAL2; MARCKS; PRKG1; ERMN; PARVA; ARHGEF10; PLS3; NTF3; ITGB5; DPYSL3; WDR1; ARHGEF17; ARPC2; EFS; SYDE1; SSH1; RHOA; CALD1; CAPZA1; LRP1; CNN2; TNFAIP1; PALLD; RND3; ACTB; CDC42
7.913e-05	regulation of cell adhesion	GO:0030155	biological process	3	47	MMP14; CDH13; NUAK1; ITGA5; KIF26B; CORO1C; ADAM19; FBLN2; LEF1; LGALS1; SOX4; LOXL3; FZD7; PDPN; THBS1; GLI2; GLI3; NID1; PRKG1; THY1; TNFSF4; SOCS5; COL8A1; GREM1; LAMA4; ARPC2; EFEMP2; VCL; POSTN; UBASH3B; SNAI2; RHOA; SFRP2; LRP1; EMILIN1; FN1; EDIL3; CD276; EGFL6; RUNX1; SPOCK1; CDK6; COL1A1; CYTH3; WNT5A; TWSG1; CDC42
8.84831e-05	regulation of anatomical structure morphogenesis	GO:0022603	biological process	4	61	CAPZB; SPHK1; ERMN; EHD2; PTK7; ITGA5; CTNNB1; MSN; ADAM12; ADAMTS12; PDPN; DBN1; CCL13; DACT1; FZD1; NTNG2; FZD7; TWIST1; ASPN; MYH9; THBS2; SULF2; SULF1; FGF2; DVL3; SPARC; RND3; SRPX2; ATP10A; THY1; PARVA; PTPRD; GREM1; WDR1; TIAM2; RTN4; ARPC2; ISM1; COL5A2; POSTN; COL5A1; COL4A2; GPC6; RHOA; ROR2; SEMA3D; SFRP2; GJA1; SEMA3C; LRP1; EMILIN1; FN1; CORO1C; WNT2; CTHRC1; BASP1; RUNX1; GDNF; WNT5…
8.84831e-05	bone trabecula formation	GO:0060346	biological process	4	5	MMP2; GREM1; FBN2; THBS3; COL1A1
0.000103049	maintenance of protein location in extracellular region	GO:0071694	biological process	4	4	NBL1; FBN2; LTBP1; FBN1
0.000103049	protein localization to extracellular region	GO:0071692	biological process	4	4	NBL1; FBN2; LTBP1; FBN1
0.000103049	peptidyl-lysine oxidation	GO:0018057	biological process	4	4	LOXL1; LOX; LOXL3; LOXL2
0.000107163	hindgut morphogenesis	GO:0007442	biological process	3	4	GLI2; GLI3; WNT5A; DACT1
0.000112949	extracellular matrix constituent conferring elasticity	GO:0030023	molecular function	3	5	FBLN2; LAMC1; FBN2; EMILIN1; FBN1
0.000121157	protein-lysine 6-oxidase activity	GO:0004720	molecular function	3	4	LOXL1; LOX; LOXL3; LOXL2
0.000124592	urogenital system development	GO:0001655	biological process	4	27	ACTA2; PDGFRB; PTK7; GLIS2; KIF26B; PCSK5; CTNNB1; LAMB2; SOX4; ADAMTS6; SOX11; SULF2; SULF1; GLI2; GLI3; NID1; GDNF; DCHS1; GREM1; PYGO1; FBN1; COL4A1; FGF2; WWTR1; BASP1; CYP26A1; WNT5A
0.000129357	regulation of embryonic development	GO:0045995	biological process	5	16	SFRP2; CTNNB1; GLI2; LAMA4; PTK7; GJA1; GLI3; FZD7; SULF1; COL5A2; DVL3; COL5A1; GDNF; WNT2; WNT5A; GPR161
0.000143136	sensory system development	GO:0048880	biological process	4	28	PDGFRB; MFRP; CLIC4; MFAP2; CRYGN; MITF; LAMB2; GLI3; TWIST1; SOX11; INHBA; THY1; KERA; COL8A2; COL8A1; TSKU; FBN2; GNB1; FBN1; COL5A2; COL5A1; COL4A1; FGF2; WNT2; TWSG1; MAF; SH3PXD2B; WNT5A
0.000173962	cell morphogenesis involved in differentiation	GO:0000904	biological process	5	47	CDH11; ANTXR1; SPTAN1; ENAH; SRGAP2; CORO1C; ACTBL2; DBN1; LAMB2; LEF1; NTNG2; FZD7; MYH9; PDPN; GLI2; GLI3; TIAM2; RANBP9; ARPC2; THY1; PARVA; CLIC4; TSKU; RTN4; SLITRK3; WDR1; UNC5B; UNC5C; VCL; SEMA3C; POSTN; RHOA; LAMC1; ACTB; NRP2; VAMP3; LRP1; SEMA3D; FN1; TMEFF1; FEZ2; NOTCH3; PALLD; PTPRD; GDNF; WNT5A; CDC42
0.000186948	cell-cell signaling by wnt	GO:0198738	biological process	3	36	PTK7; DKK3; CTNNB1; LATS2; CPZ; TSKU; SULF1; MITF; DACT1; LEF1; SOX4; DVL3; FZD7; SULF2; CDK14; GLI3; TGFB1I1; VGLL4; ALPK2; PYGO1; FZD1; GNB1; GPC6; SNAI2; RHOA; ROR2; SFRP2; LRP1; WWTR1; WNT2; GREM1; RUNX1; COL1A1; WNT5A; CTHRC1; CDC42
0.000206647	regulation of cell motility	GO:2000145	biological process	4	53	MMP14; PDGFRB; CDH13; TNFAIP6; ITGA5; SRGAP2; MSN; PGAM4; PDGFC; NOX4; MITF; COL3A1; THBS1; LEF1; NTNG2; TWIST1; NBL1; SULF1; FGF2; SPARC; PRKG1; SRPX2; THY1; GREM1; CLIC4; NTF3; LAMA4; DPYSL3; RTN4; UNC5C; VCL; SPHK1; PDPN; POSTN; SSH1; SNAI2; RHOA; SYDE1; ROR2; NRP2; SEMA3D; SFRP2; GJA1; SEMA3C; LRP1; EMILIN1; FN1; CORO1C; DDR2; LRRC15; CDK6; COL1A1; WNT5A
0.000233736	nervous system development	GO:0007399	biological process	4	107	TIMP2; MFRP; DBN1; LEF1; LGALS1; SAMD14; NTNG2; DVL3; INHBA; MARCKS; MARVELD1; SRPX2; THY1; MTMR2; ARHGEF10; SLITRK3; WDR1; ZNF521; POSTN; ROR2; FN1; RUNX2; RUNX1; PRRX1; ACTB; HHIP; MMP14; GLIS2; SPTAN1; ENAH; EDNRA; LAMB2; TWSG1; NBL1; PALLD; TIAM2; PRKG1; SCT; GPR161; DCHS1; DPYSL3; UNC5B; UNC5C; COL4A1; RHOA; FGF2; GJA1; TMEFF1; ST8SIA2; PRDM6; SPOCK1; WNT5A; ATXN1; ACAN; SRGAP2; DACT1; GNAI3…
0.000248117	cell surface receptor signaling pathway involved in cell-cell signaling	GO:1905114	biological process	4	40	PTK7; CTNNB1; LATS2; CPZ; TSKU; SULF1; MITF; DACT1; LEF1; SOX4; FZD1; DVL3; SULF2; CDK14; GLI2; GLI3; TGFB1I1; MTMR2; VGLL4; ALPK2; PYGO1; GREM1; GNB1; GPC6; SSH1; SNAI2; RHOA; ROR2; SFRP2; LRP1; WWTR1; WNT2; FZD7; DKK3; RUNX1; COL1A1; NETO1; WNT5A; CTHRC1; CDC42
0.000250811	eye development	GO:0001654	biological process	5	28	PDGFRB; MFRP; CLIC4; MFAP2; CRYGN; MITF; LAMB2; GLI3; TWIST1; SOX11; INHBA; THY1; KERA; COL8A2; COL8A1; TSKU; FBN2; GNB1; FBN1; COL5A2; COL5A1; COL4A1; FGF2; WNT2; TWSG1; MAF; SH3PXD2B; WNT5A
0.000259237	cell-cell adhesion	GO:0098609	biological process	3	52	CDH11; CDH13; ITGA5; KIF26B; UBASH3B; CTNNB1; MSN; HMCN1; ADAM19; TMEM47; LEF1; RHOA; SOX4; PCDHB8; NTNG2; TWSG1; MYH9; TLN2; CERCAM; PDPN; GLI2; GLI3; PTPRD; PRKG1; SRPX2; THY1; PARVA; TNFSF4; DCHS1; COL8A2; ITGB5; SLITRK3; COMP; NINJ2; VCL; ZFP36L1; PCDHGA9; PCDHB10; GPC6; LGALS1; WNT5A; SOCS5; SCARF2; FN1; CD276; PCDH7; FAT3; PALLD; RUNX1; ACTB; LOXL3; CDC42
0.000266442	morphogenesis of a branching epithelium	GO:0061138	biological process	3	18	MMP14; GLI2; SEMA3C; GREM1; SFRP2; WNT2; CLIC4; SULF1; CTNNB1; GLI3; GDNF; COL4A1; LEF1; EDNRA; WNT5A; DCHS1; FGF2; HHIP
0.000267602	negative regulation of signaling	GO:0023057	biological process	4	71	MMP14; TIMP3; TIMP2; GLIS2; DKK3; GLG1; ADAMTS12; TRIM59; UACA; THBS1; DACT1; GNAI3; HTRA3; DVL3; UBASH3B; ITPRIP; GLI3; TWIST1; NBL1; ASPN; SULF2; SULF1; ROR2; GLI2; INHBA; RANBP9; TGFB1I1; THY1; GPR161; SLC24A2; MTMR2; VGLL4; GDNF; BEND6; SFRP2; RAB7A; ALPK2; BMP8A; LTBP1; GREM1; UNC5B; KIF7; FBN2; FBN1; KCTD10; SNAI2; TSKU; GPR21; FGF2; RGS16; GJA1; LRP1; CHST11; EMILIN1; LATS2; WWTR1; C1QTNF3…
0.000272439	branching morphogenesis of an epithelial tube	GO:0048754	biological process	4	16	MMP14; GLI2; CLIC4; GREM1; SFRP2; WNT2; CTNNB1; GLI3; GDNF; COL4A1; LEF1; EDNRA; WNT5A; DCHS1; FGF2; HHIP
0.000276695	regulation of extracellular matrix organization	GO:1903053	biological process	5	9	LRP1; ANTXR1; EMILIN1; DDR2; FAP; EFEMP2; PDPN; RUNX1; AEBP1
0.000283627	epithelial cell proliferation	GO:0050673	biological process	2	29	MMP14; CDH13; VDR; HTRA1; LOXL2; FZD7; TWIST1; SOX11; FAP; SULF2; SULF1; THBS1; SPARC; CDKN2B; COL8A2; COL8A1; RTN4; ZFP36L1; SNAI2; LAMC1; FGF2; NRP2; SFRP2; GJA1; WNT2; CD109; CDK6; WNT5A; CDC42
0.000287998	visual system development	GO:0150063	biological process	5	28	PDGFRB; MFRP; CLIC4; MFAP2; CRYGN; MITF; LAMB2; GLI3; TWIST1; SOX11; INHBA; THY1; KERA; COL8A2; COL8A1; TSKU; FBN2; GNB1; FBN1; COL5A2; COL5A1; COL4A1; FGF2; WNT2; TWSG1; MAF; SH3PXD2B; WNT5A
0.00029358	neurogenesis	GO:0022008	biological process	4	79	CDH11; MMP14; FEZ2; TIMP2; PTK7; MFRP; ARHGEF10; SPTAN1; ENAH; TMEFF1; SRGAP2; CTNNB1; TSKU; MAP4; COL3A1; DBN1; LAMB2; LEF1; GABRB2; SOX4; SLITRK3; DVL3; SAMD14; ACTBL2; GLI3; TWIST1; NBL1; NTNG2; HHIP; PRDM6; ARF4; GLI2; INHBA; TIAM2; PTPRD; PRKG1; RANBP9; THY1; ZNF521; MTMR2; SPOCK1; DCHS1; NTF3; RTN4; DPYSL3; WDR1; FZD1; RHOA; UNC5C; VCL; WNT5A; BEND6; POSTN; MXRA8; LGALS1; UNC5B; ROR2; NRP2;…
0.000311581	cell projection morphogenesis	GO:0048858	biological process	4	42	CDH11; SPTAN1; ENAH; SRGAP2; CTNNB1; CORO1C; TSKU; ACTBL2; DBN1; LAMB2; NTNG2; DVL3; NBL1; PDPN; GLI2; GLI3; TIAM2; RANBP9; THY1; NTF3; RTN4; SLITRK3; UNC5B; UNC5C; VCL; POSTN; RHOA; WNT5A; NRP2; GJA1; SEMA3C; LRP1; SEMA3D; FN1; TMEFF1; FEZ2; NOTCH3; PALLD; PTPRD; GDNF; ACTB; CDC42
0.00031397	neural tube development	GO:0021915	biological process	4	16	SFRP2; DCHS1; SEMA3C; PTK7; GLI3; TWIST1; SOX11; ZFP36L1; SALL4; GLI2; DVL3; WNT5A; GPR161; DACT1; CTHRC1; SOX4
0.000322115	muscle structure development	GO:0061061	biological process	3	38	MMP14; PDGFRB; SGCD; COL11A1; ZFPM2; EVC; CTNNB1; ADAM12; ITGA11; LOX; LEF1; PTGFRN; EHD2; SIK1; FZD7; TWIST1; SOX11; MYH9; PRDM6; FGF2; FHL3; VGLL4; ALPK2; WDR1; GREM1; COMP; EFEMP2; ZFP36L1; FXR1; LGALS1; COL6A3; GJA1; RANBP3L; WNT2; BASP1; RUNX1; WNT5A; CDC42
0.000330389	structural molecule activity conferring elasticity	GO:0097493	molecular function	2	5	FBLN2; LAMC1; FBN2; EMILIN1; FBN1
0.000381617	protein-containing complex binding	GO:0044877	molecular function	2	64	MMP14; CAPZB; CDH13; TPM4; ANTXR1; TIMP2; MFGE8; MMP13; NID2; ITGA5; RAB7A; CORO1C; ITGA11; AEBP1; COL3A1; DBN1; LOX; LAMB2; GNAI3; ITGBL1; ADAMTS5; MRC2; GLI3; FAP; MYH9; TLN2; SPARC; LUM; INHBA; NID1; MARCKS; ERMN; ARPC2; PCOLCE; THY1; ASPN; PLS3; CTSK; ITGB5; WDR1; COMP; CTSB; GNB1; SAMD14; FBN1; COL5A3; COL5A1; EIF5A2; FGF2; SFRP2; CAPZA1; LRP1; EMILIN1; FN1; DDR2; EDIL3; LRRC15; IRS1; EGFL6;…
0.000393706	cell junction organization	GO:0034330	biological process	3	25	CDH11; MMP14; CDH13; ITGA5; CTNNB1; CORO1C; PARD6G; GJB2; TLN2; THBS1; THY1; DCHS1; GREM1; WDR1; VCL; SNAI2; RHOA; LAMC1; GJA1; CAPZA1; LRP1; FN1; RUNX1; ACTB; CDC42
0.000402652	bone trabecula morphogenesis	GO:0061430	biological process	4	5	MMP2; GREM1; FBN2; THBS3; COL1A1
0.000402652	establishment of planar polarity involved in neural tube closure	GO:0090177	biological process	4	5	SFRP2; DVL3; WNT5A; CTHRC1; PTK7
0.000414609	extracellular regulation of signal transduction	GO:1900115	biological process	5	5	NBL1; GREM1; FBN2; LTBP1; FBN1
0.000414609	glycosaminoglycan metabolic process	GO:0030203	biological process	5	17	CHST11; PDGFRB; CHST15; CHST14; CHSY1; ACAN; VCAN; GALNS; CHSY3; BGN; LUM; GPC6; XYLT1; DSE; CSGALNACT2; FGF2; KERA
0.000415722	Wnt signaling pathway	GO:0016055	biological process	5	36	PTK7; DKK3; CTNNB1; LATS2; CPZ; TSKU; SULF1; MITF; DACT1; LEF1; SOX4; DVL3; FZD7; SULF2; CDK14; GLI3; TGFB1I1; VGLL4; ALPK2; PYGO1; FZD1; GNB1; GPC6; SNAI2; RHOA; ROR2; SFRP2; LRP1; WWTR1; WNT2; GREM1; RUNX1; COL1A1; WNT5A; CTHRC1; CDC42
0.000415722	regulation of osteoblast differentiation	GO:0045667	biological process	5	14	SFRP2; WWTR1; TWIST1; TWSG1; DDR2; SOX11; FBN2; RUNX2; GLI3; RANBP3L; CDK6; SNAI2; CTHRC1; GREM1
0.000435764	regulation of morphogenesis of an epithelium	GO:1905330	biological process	5	19	SFRP2; GJA1; WNT5A; PTK7; FZD7; WNT2; SULF1; ROR2; DVL3; ADAMTS12; GDNF; GPC6; CTHRC1; RHOA; FZD1; DACT1; FGF2; GREM1; CDC42
0.000459142	heparin binding	GO:0008201	molecular function	3	16	ADAMTS5; COL11A1; FN1; COL5A3; COMP; EFEMP2; THBS2; THBS3; FBN1; POSTN; COL5A1; PCOLCE; FSTL1; THBS1; FGF2; NRP2
0.000482709	cell part morphogenesis	GO:0032990	biological process	4	42	CDH11; SPTAN1; ENAH; SRGAP2; CTNNB1; CORO1C; TSKU; ACTBL2; DBN1; LAMB2; NTNG2; DVL3; NBL1; PDPN; GLI2; GLI3; TIAM2; RANBP9; THY1; NTF3; RTN4; SLITRK3; UNC5B; UNC5C; VCL; POSTN; RHOA; WNT5A; NRP2; GJA1; SEMA3C; LRP1; SEMA3D; FN1; TMEFF1; FEZ2; NOTCH3; PALLD; PTPRD; GDNF; ACTB; CDC42
0.000507244	cell periphery	GO:0071944	cellular component	2	194	SSPN; SLC6A1; SLC6A6; MFGE8; MFRP; MC2R; ENOX1; BGN; GLG1; SULF1; DBN1; THBS1; ZYX; CPPED1; TSPAN9; NTNG2; PARD6G; SLC12A4; MARCKS; MARVELD1; EMILIN1; SRPX2; MFAP3L; THY1; MTMR2; XKR5; NPR3; SLITRK3; RAB5C; CTSB; DFFA; AQP9; CORIN; SIGLEC12; SSH1; GPR21; ROR2; GPR1; FN1; MANBA; SNAP23; SLC2A5; SLC2A3; RAI14; FAT3; COLEC12; NETO1; ACTB; DGKI; CD300E; MMP14; ANO4; SPTAN1; ENAH; EVC; ITGA5; ITGA11; …
0.000526801	embryonic appendage morphogenesis	GO:0035113	biological process	4	13	SFRP2; GLI2; GREM1; CHST11; SALL4; TWIST1; FBN2; CTNNB1; GLI3; PRRX1; WNT5A; LEF1; ROR2
0.000526859	microfibril	GO:0001527	cellular component	3	5	EFEMP2; FBN2; MFAP2; LTBP1; FBN1
0.000537313	endochondral bone growth	GO:0003416	biological process	4	6	TSKU; BNC2; DDR2; COMP; EVC; THBS3
0.000558709	regulation of animal organ morphogenesis	GO:2000027	biological process	5	22	PTK7; CTNNB1; DACT1; FZD1; FZD7; TWIST1; ASPN; SULF2; SULF1; DVL3; GREM1; GPC6; RHOA; ROR2; SFRP2; SEMA3C; WNT2; BASP1; GDNF; WNT5A; CTHRC1; CDC42
0.000558709	negative regulation of cell communication	GO:0010648	biological process	5	71	MMP14; TIMP3; TIMP2; GLIS2; DKK3; GLG1; ADAMTS12; TRIM59; SULF1; THBS1; DACT1; GNAI3; HTRA3; DVL3; UBASH3B; ITPRIP; GLI3; TWIST1; NBL1; ASPN; SULF2; UACA; ROR2; GLI2; INHBA; RANBP9; TGFB1I1; THY1; GPR161; SLC24A2; MTMR2; VGLL4; GDNF; BEND6; SFRP2; RAB7A; ALPK2; BMP8A; LTBP1; GREM1; UNC5B; KIF7; FBN2; FBN1; KCTD10; SNAI2; TSKU; GPR21; FGF2; RGS16; GJA1; LRP1; CHST11; EMILIN1; LATS2; WWTR1; C1QTNF3…
0.00056379	negative regulation of signal transduction	GO:0009968	biological process	5	67	MMP14; TIMP3; TIMP2; GLIS2; DKK3; GLG1; ADAMTS12; TRIM59; SULF1; THBS1; DACT1; GNAI3; HTRA3; UBASH3B; ITPRIP; DVL3; TWIST1; NBL1; ASPN; SULF2; UACA; HTRA1; GLI2; GLI3; RANBP9; TGFB1I1; THY1; GPR161; MTMR2; VGLL4; GDNF; BEND6; SFRP2; RAB7A; ALPK2; LTBP1; GREM1; UNC5B; KIF7; FBN2; FBN1; KCTD10; SNAI2; TSKU; GPR21; ROR2; RGS16; FGF2; LRP1; CHST11; EMILIN1; LATS2; WWTR1; C1QTNF3; CD109; TWSG1; TNFAIP…
0.000575926	hindgut development	GO:0061525	biological process	5	4	GLI2; GLI3; WNT5A; DACT1
0.000580733	signaling receptor binding	GO:0005102	molecular function	3	74	MMP14; PDGFRB; VDR; TIMP2; MFGE8; ITGA5; DKK3; CTNNB1; GLG1; KCTD10; COL3A1; IGFL3; ITGB5; LAMB2; GNAI3; ITGBL1; ADAMTS5; FZD1; DVL3; NBL1; FAP; MYH9; TLN2; PDPN; ARF4; INHBA; CNPY4; EMILIN1; CMTM3; CD276; SCT; THY1; GREM1; TNFSF4; SFRP2; NTF3; LAMA4; BMP8A; BMP8B; IGFL2; COMP; ABCA12; ROR2; FBN1; COL5A1; TGFB1I1; LEF1; CLEC11A; FGF2; PDGFC; SEMA3D; CCL13; SEMA3C; LRP1; FN1; BMP1; MSN; WNT2; EDIL…
0.000594117	network-forming collagen trimer	GO:0098642	cellular component	3	4	COL8A1; COL4A5; COL4A2; COL4A1
0.000594117	collagen network	GO:0098645	cellular component	3	4	COL8A1; COL4A5; COL4A2; COL4A1
0.000606928	plasma membrane	GO:0005886	cellular component	2	190	SSPN; SLC6A1; SLC6A6; MFGE8; MFRP; MC2R; ENOX1; BGN; GLG1; SULF1; DBN1; THBS1; ZYX; CPPED1; TSPAN9; NTNG2; PARD6G; SLC12A4; MARCKS; MARVELD1; EMILIN1; SRPX2; MFAP3L; THY1; MTMR2; XKR5; NPR3; SLITRK3; RAB5C; CTSB; DFFA; AQP9; CORIN; SIGLEC12; SSH1; GPR21; ROR2; GPR1; FN1; MANBA; SNAP23; SLC2A5; SLC2A3; FAT3; COLEC12; NETO1; ACTB; DGKI; CD300E; MMP14; ANO4; ENAH; EVC; ITGA5; ITGA11; NOX4; HMCN1; ED…
0.000606928	endomembrane system	GO:0012505	cellular component	2	178	SSPN; FKBP14; TIMP3; COL11A1; MFGE8; CHSY3; BGN; PCSK5; GLG1; FKBP7; CHMP1B; THBS1; ENTHD1; TIMP2; ADAMTS5; SLC39A13; ADAMTS7; FKBP10; BMP1; FSTL1; ATP6V0D2; THY1; MTMR2; MXRA8; ENTPD7; CTSK; RAB5C; EXTL2; SH3GLB1; XYLT1; POSTN; KLK4; CHSY1; OSBPL5; GPR161; FN1; MANBA; CNN2; SLC2A5; SNAP23; SLC2A3; ANTXR1; CYP26A1; PRSS23; EIF5A2; ISLR; PXDN; MMP14; P4HA3; MMP11; IKBIP; SPTAN1; ITGA5; NOX4; COL3A…
0.000715313	negative regulation of cell-substrate adhesion	GO:0010812	biological process	5	10	MMP14; LRP1; POSTN; FZD7; THBS1; CORO1C; SPOCK1; COL1A1; RHOA; LGALS1
0.000715313	regulation of smoothened signaling pathway	GO:0008589	biological process	5	11	GLI3; GLIS2; KIF7; EVC; CHSY1; GLI2; PRRX1; ARMC9; GAS1; GPR161; HHIP
0.000734779	organ growth	GO:0035265	biological process	2	15	BNC2; GJA1; TSKU; LATS2; PDGFRB; DDR2; COMP; EVC; THBS3; ZFPM2; BASP1; RUNX1; WNT2; FGF2; VGLL4
0.000754847	positive regulation of developmental process	GO:0051094	biological process	4	67	MMP14; PDGFRB; SPHK1; VDR; SLC6A6; PTK7; ZFPM2; ITGA5; CTNNB1; CORO1C; ADAM12; GREM1; EHD2; DBN1; THBS1; LEF1; LGALS1; SOX4; TIMP2; DVL3; LOXL2; INHBA; TWIST1; NBL1; PDPN; ROR2; GLI2; GLI3; TIAM2; PTPRD; SRPX2; TGFB1I1; TNFSF4; BEND6; SOCS5; SLITRK3; DPYSL3; FZD1; RTN4; ARPC2; EFEMP2; FBN2; ZFP36L1; SYDE1; RANBP3L; SOX11; RHOA; GPR21; FGF2; GPR68; SFRP2; GJA1; SEMA3C; LRP1; BMP1; FN1; DDR2; WNT2;…
0.000764778	positive regulation of cell adhesion	GO:0045785	biological process	4	30	CDH13; ITGA5; KIF26B; FBLN2; ADAM19; LEF1; RHOA; SOX4; PDPN; GLI2; GLI3; NID1; THY1; LGALS1; TNFSF4; SOCS5; COL8A1; ARPC2; EFEMP2; CYTH3; SFRP2; EMILIN1; FN1; EDIL3; CD276; EGFL6; RUNX1; CDK6; WNT5A; CDC42
0.000801851	cell-cell signaling	GO:0007267	biological process	2	78	CDH11; SLC6A1; PTK7; PCSK5; CTNNB1; LATS2; CPZ; NTF3; SLC12A4; MITF; DBN1; ARL2BP; DACT1; GABRB2; SOX4; PYGO1; DVL3; ALPK2; GLI3; SOX11; GJB2; SULF2; CDK14; ROR2; GLI2; INHBA; PTPRD; ZYX; SULF1; KCNS3; SCT; THY1; MPZL1; SLC24A2; MTMR2; VGLL4; WNT2; KCND2; BMP8A; FZD1; PCDHB10; GNB1; CALB2; GREM1; FZD7; CCL13; C1QTNF3; GPC6; SSH1; SNAI2; RHOA; SNAP23; FGF2; GPR68; DKK3; SFRP2; GJA1; VAMP3; LRP1; N…
0.000815013	morphogenesis of embryonic epithelium	GO:0016331	biological process	4	15	SFRP2; GREM1; PTK7; SALL4; TWIST1; SOX11; SULF1; GLI2; DVL3; GDNF; WNT2; TGFB1I1; WNT5A; CTHRC1; SOX4
0.000825434	neuron differentiation	GO:0030182	biological process	4	67	CDH11; FEZ2; TIMP2; PTK7; MFRP; SPTAN1; ENAH; TMEFF1; SRGAP2; CTNNB1; TSKU; MAP4; DBN1; LAMB2; GABRB2; SOX4; SLITRK3; DVL3; SAMD14; ACTBL2; GLI3; NBL1; ARF4; GLI2; INHBA; TIAM2; PTPRD; PRKG1; RANBP9; THY1; ZNF521; MTMR2; SPOCK1; BEND6; NTF3; RTN4; DPYSL3; FZD1; RHOA; UNC5C; VCL; WNT5A; POSTN; LGALS1; UNC5B; ROR2; NRP2; SFRP2; GJA1; SEMA3C; LRP1; SEMA3D; FN1; WNT2; FZD7; NOTCH3; RUNX2; PALLD; RUNX…
0.000846235	nephron development	GO:0072006	biological process	3	15	ACTA2; PDGFRB; GREM1; WWTR1; BASP1; SULF1; SULF2; CTNNB1; GLI3; NID1; KIF26B; GDNF; LAMB2; DCHS1; FGF2
0.00087211	neuron development	GO:0048666	biological process	4	58	CDH11; ACTBL2; PTK7; MFRP; SPTAN1; ENAH; SRGAP2; CTNNB1; TSKU; MAP4; DBN1; LAMB2; GABRB2; SLITRK3; FZD1; SAMD14; NTNG2; DVL3; NBL1; ARF4; GLI2; GLI3; TIAM2; PTPRD; PRKG1; RANBP9; THY1; MTMR2; SPOCK1; NTF3; RTN4; DPYSL3; RHOA; UNC5C; VCL; WNT5A; POSTN; LGALS1; UNC5B; ROR2; NRP2; SFRP2; GJA1; SEMA3C; LRP1; SEMA3D; FN1; TMEFF1; FEZ2; NOTCH3; PALLD; RUNX1; NTM; GDNF; PRRX1; ACTB; CTHRC1; CDC42
0.000942782	lamellipodium	GO:0030027	cellular component	4	19	ACTA2; ANTXR1; DPYSL3; UNC5C; FAP; SSH1; TIAM2; PDPN; SRGAP2; CORO1C; PALLD; APBB2; ENAH; ARPC2; DBN1; ACTB; PARVA; RHOA; NRBP1
0.000959912	eye morphogenesis	GO:0048592	biological process	5	15	COL8A2; COL8A1; TSKU; MFRP; TWIST1; SOX11; FBN2; FBN1; COL5A2; GLI3; COL5A1; MFAP2; WNT2; THY1; WNT5A
0.000959912	ear development	GO:0043583	biological process	5	18	DCHS1; PDGFRB; TSKU; COL11A1; PTK7; TWIST1; WNT5A; GJB2; CTHRC1; GLI2; GLI3; SPARC; NKX3-2; MAF; PRRX1; GABRB2; PRKRA; ROR2
0.000959912	positive regulation of cell-substrate adhesion	GO:0010811	biological process	5	14	CDH13; EMILIN1; FN1; ARPC2; EDIL3; EFEMP2; COL8A1; ITGA5; EGFL6; NID1; CDK6; FBLN2; THY1; CDC42
0.000978557	establishment or maintenance of apical/basal cell polarity	GO:0035088	biological process	4	8	CLIC4; WDR1; PTK7; ARF4; MSN; RHOA; WNT5A; CDC42
0.000978557	positive regulation of multicellular organismal process	GO:0051240	biological process	4	81	MMP14; PDGFRB; SPHK1; VDR; TIMP2; PTK7; ZFPM2; SSH1; ITGA5; CTNNB1; TRPC3; ADAM12; C1QTNF3; MFAP2; TIAM2; DBN1; THBS1; LEF1; LGALS1; SOX4; SLITRK3; TSKU; DVL3; LOXL2; INHBA; TWIST1; NBL1; SULF2; SULF1; LUM; GLI2; GLI3; SPARC; PTPRD; NRP2; DIO2; CD276; SCT; GREM1; TNFSF4; BEND6; SOCS5; SYDE1; PDGFC; DPYSL3; FZD1; RTN4; SRPX2; EFEMP2; FBN2; ZFP36L1; ROR2; PDPN; POSTN; SOX11; TGFB1I1; RHOA; GPR21; F…
0.00103214	embryonic limb morphogenesis	GO:0030326	biological process	5	13	SFRP2; GLI2; GREM1; CHST11; SALL4; TWIST1; FBN2; CTNNB1; GLI3; PRRX1; WNT5A; LEF1; ROR2
0.00103317	cell surface	GO:0009986	cellular component	2	45	ENOX1; PDGFRB; CDH13; ANTXR1; TIMP2; MFGE8; SLC6A1; BGN; MSN; GREM1; CD248; PTGFRN; ITGBL1; FZD1; MPZL1; LAYN; FAP; SULF2; SULF1; THBS1; SPARC; SRPX2; THY1; TNFSF4; CLIC4; PDGFC; ITGB5; CLEC5A; PLA2R1; UNC5C; ITGA5; CORIN; GPC6; MXRA8; LGALS1; ROR2; SCUBE2; SCUBE3; VAMP3; WNT2; CD109; CD276; NOTCH3; WNT5A; HHIP
0.0010381	regulation of signal transduction	GO:0009966	biological process	4	130	TIMP3; TIMP2; SSH1; CHSY1; GLG1; CDK14; ARL2BP; LEF1; LMCD1; DVL3; FSTL1; INHBA; LBH; THY1; ARHGAP28; MTMR2; CDKN2B; RGS16; BMP8A; BMP8B; ARHGEF17; POSTN; LRP1; TGFB1I1; SNAI2; GPR21; ROR2; SOCS5; KCTD10; RASGRF2; FN1; RUNX1; CYP26A1; PRRX1; PXDN; HHIP; MMP14; COPS8; GLIS2; NUAK1; EVC; ITGA5; GREM1; COL3A1; ARHGAP1; TWSG1; NBL1; UACA; THBS1; TIAM2; KIF7; SCT; GPR161; RAB7A; ALPK2; RCN3; UNC5B; MN…
0.00104969	basement membrane collagen trimer	GO:0098651	cellular component	3	4	COL8A1; COL4A5; COL4A2; COL4A1
0.00113301	establishment or maintenance of bipolar cell polarity	GO:0061245	biological process	3	8	CLIC4; WDR1; PTK7; ARF4; MSN; RHOA; WNT5A; CDC42
0.00118176	positive regulation of cell differentiation	GO:0045597	biological process	5	53	MMP14; VDR; SLC6A6; PTK7; CTNNB1; EHD2; DBN1; LEF1; LGALS1; SOX4; TIMP2; DVL3; LOXL2; GLI3; TWIST1; NBL1; PDPN; ROR2; GLI2; INHBA; TIAM2; PTPRD; TGFB1I1; TNFSF4; BEND6; SOCS5; GREM1; DPYSL3; FZD1; ARPC2; EFEMP2; FBN2; ZFP36L1; RANBP3L; SOX11; RHOA; FGF2; GPR68; SFRP2; GJA1; SEMA3C; LRP1; FN1; DDR2; WNT2; RUNX2; WWTR1; RUNX1; GDNF; COL1A1; WNT5A; CTHRC1; CDC42
0.0012195	cell differentiation involved in kidney development	GO:0061005	biological process	4	9	ACTA2; WWTR1; GREM1; GLIS2; CTNNB1; GLI3; BASP1; GDNF; LAMB2
0.00125263	regulation of ossification	GO:0030278	biological process	4	17	SFRP2; WWTR1; TWIST1; TWSG1; DDR2; COMP; FBN2; CHSY1; RUNX2; GLI3; RANBP3L; CDK6; SOX11; SNAI2; WNT5A; CTHRC1; GREM1
0.00128672	regulation of locomotion	GO:0040012	biological process	3	53	MMP14; PDGFRB; CDH13; TNFAIP6; ITGA5; SRGAP2; MSN; PGAM4; PDGFC; NOX4; MITF; COL3A1; THBS1; LEF1; NTNG2; TWIST1; NBL1; SULF1; FGF2; SPARC; PRKG1; SRPX2; THY1; GREM1; CLIC4; NTF3; LAMA4; DPYSL3; RTN4; UNC5C; VCL; SPHK1; PDPN; POSTN; SSH1; SNAI2; RHOA; SYDE1; ROR2; NRP2; SEMA3D; SFRP2; GJA1; SEMA3C; LRP1; EMILIN1; FN1; CORO1C; DDR2; LRRC15; CDK6; COL1A1; WNT5A
0.00128672	bone growth	GO:0098868	biological process	3	6	TSKU; BNC2; DDR2; COMP; EVC; THBS3
0.00137288	regulation of cellular component movement	GO:0051270	biological process	4	53	MMP14; PDGFRB; CDH13; TNFAIP6; ITGA5; SRGAP2; MSN; PGAM4; PDGFC; NOX4; MITF; COL3A1; THBS1; LEF1; NTNG2; TWIST1; NBL1; SULF1; FGF2; SPARC; PRKG1; SRPX2; THY1; GREM1; CLIC4; NTF3; LAMA4; DPYSL3; RTN4; UNC5C; VCL; SPHK1; PDPN; POSTN; SSH1; SNAI2; RHOA; SYDE1; ROR2; NRP2; SEMA3D; SFRP2; GJA1; SEMA3C; LRP1; EMILIN1; FN1; CORO1C; DDR2; LRRC15; CDK6; COL1A1; WNT5A
0.00139039	artery development	GO:0060840	biological process	4	11	LOXL1; LRP1; FKBP10; PDGFRB; COMP; EFEMP2; GLI3; ADAMTS6; PRRX1; LOX; SOX4
0.00140324	basement membrane organization	GO:0071711	biological process	5	7	MMP11; NTNG2; NID2; NID1; COL4A1; LAMB2; PXDN
0.0015228	cell communication	GO:0007154	biological process	2	225	SLC6A1; TIMP3; TIMP2; MC2R; FKBP14; PCSK5; GLG1; CPZ; SULF1; DBN1; THBS1; LEF1; GABRB2; ZYX; LMCD1; SAMD14; NTNG2; DVL3; CHSY1; APBB2; FSTL1; INHBA; DGKI; EMILIN1; CLEC11A; LBH; THY1; ARHGAP28; MTMR2; CDKN2B; SFRP2; NPR3; BMP8A; BMP8B; ARHGEF17; EXTL2; SEMA3C; SRGAP2; POSTN; CCL13; SSH1; SNAI2; GPR21; ROR2; SOCS5; GPR1; KCTD10; BMP1; FN1; CNN2; SNAP23; RUNX2; RUNX1; COLEC12; CYP26A1; PRRX1; TRIM5…
0.00153685	cell leading edge	GO:0031252	cellular component	2	28	ACTA2; ANTXR1; ENAH; ITGA5; SRGAP2; CORO1C; APBB2; DBN1; RHOA; LAYN; FAP; MYH9; TLN2; PDPN; ARF4; TIAM2; UNC5C; THY1; PARVA; DPYSL3; ARPC2; SSH1; CYTH3; PALLD; CDK6; ACTB; NRBP1; CDC42
0.00154326	generation of neurons	GO:0048699	biological process	5	73	CDH11; FEZ2; TIMP2; PTK7; MFRP; SPTAN1; ENAH; TMEFF1; SRGAP2; CTNNB1; TSKU; MAP4; COL3A1; DBN1; LAMB2; LEF1; GABRB2; SOX4; SLITRK3; DVL3; SAMD14; ACTBL2; GLI3; TWIST1; NBL1; HHIP; ARF4; GLI2; INHBA; TIAM2; PTPRD; PRKG1; RANBP9; THY1; ZNF521; MTMR2; SPOCK1; BEND6; NTF3; RTN4; DPYSL3; WDR1; FZD1; RHOA; UNC5C; VCL; WNT5A; POSTN; LGALS1; UNC5B; ROR2; NRP2; SFRP2; GJA1; SEMA3C; LRP1; SEMA3D; FN1; WNT2…
0.00156593	neuron projection development	GO:0031175	biological process	5	53	CDH11; ACTBL2; PTK7; SPTAN1; ENAH; SRGAP2; CTNNB1; TSKU; MAP4; DBN1; LAMB2; RHOA; SLITRK3; FZD1; SAMD14; NTNG2; DVL3; NBL1; ARF4; GLI2; GLI3; TIAM2; PRKG1; RANBP9; THY1; SPOCK1; NTF3; RTN4; DPYSL3; UNC5B; UNC5C; VCL; WNT5A; POSTN; LGALS1; ROR2; NRP2; SFRP2; GJA1; SEMA3C; LRP1; SEMA3D; FN1; TMEFF1; FEZ2; NOTCH3; PALLD; PTPRD; GDNF; PRRX1; ACTB; CTHRC1; CDC42
0.00156593	establishment of planar polarity of embryonic epithelium	GO:0042249	biological process	5	5	SFRP2; DVL3; WNT5A; CTHRC1; PTK7
[truncated: 296 more rows]

## Sheet: Table S3E
Table S3E: Gene ontology enrichment for female pancreatic cancer ColX module
[truncated: 211 more rows]

## Sheet: Table S3F
Table S3F: Reactome pathway enrichment for breast cancer ColX module
[truncated: 58 more rows]

[truncated: 11 more sheets: Table S3G, Table S3H, Table S3I, Table S3J, Table S4A, Table S4B, Table S4C, Table S4D, Table S5A, Table S5B, Table S6]
